# Supplementary material for: N′-[(1E)-(5-Nitro­furan-2-yl)methyl­idene]thio­phene-2-carbohydrazide: crystal structure and Hirshfeld surface analysis
Source: Acta Crystallogr E Crystallogr Commun. 2016 Jun 24;72(Pt 7):1025–31. doi: 10.1107/S2056989016009968 (PMC4992931; doi:10.1107/S2056989016009968)
Supplement: Supplementary file 1 [file e-72-01025-sup1.cif]

##############################################################################
#                                                                            #
# This CIF contains the data in a paper accepted for publication in          #
# Acta Crystallographica Section E. It conforms to the requirements of       #
# Notes for Authors for Acta Crystallographica Section E, and has been       #
# peer reviewed under the auspices of the IUCr Commission on Journals.       #
#                                                                            #
# Full details of the Crystallographic Information File format               #
# are given in the paper "The Crystallographic Information File (CIF):       #
# a New Standard Archive File for Crystallography" by S. R. Hall, F. H.      #
# Allen and I. D. Brown [Acta Cryst. (1991), A47, 655-685].                  #
#                                                                            #
# The current version of the core CIF dictionary is obtainable from          #
# ftp://ftp.iucr.org/pub/cif_core.dic.                                       #
#                                                                            #
# Software is freely available for graphical display of the structure(s)     #
# in this CIF. For information consult the CIF software page                 #
# http://www.iucr.org/resources/cif/software.                                #
#                                                                            #
# This file may be used for bona fide research purposes within the           #
# scientific community so long as proper attribution is given to the journal # 
# article from which it was obtained.                                        #
#                                                                            #
##############################################################################
data_I
_database_code_depnum_ccdc_archive 'CCDC 1486459'
_audit_creation_method     'SHELXL-2014/7'
_chemical_name_systematic
;\
<i>N</i>'-[(1<i>E</i>)-(5-Nitrofuran-2-yl)methylidene]thiophene-2-\
carbohydrazide
;
_chemical_name_common     ?
_chemical_formula_moiety     'C10 H7 N3 O4 S'
_chemical_formula_sum     'C10 H7 N3 O4 S'
_chemical_formula_iupac     'C10 H7 N3 O4 S'
_chemical_formula_weight     265.25
_chemical_melting_point     ?
_shelx_space_group_comment
;
The symmetry employed for this shelxl refinement is uniquely defined
by the following loop, which should always be used as a source of
symmetry information in preference to the above space-group names.
They are only intended as comments.
;
_space_group_crystal_system     tetragonal
_space_group_name_H-M_alt     'I 41 c d'
_space_group_name_Hall     'I 4bw -2c'
loop_
    _space_group_symop_operation_xyz
    'x, y, z'
    '-y, x+1/2, z+1/4'
    '-x+1/2, -y+1/2, z+1/2'
    'y+1/2, -x, z+3/4'
    '-x, y, z+1/2'
    '-y, -x+1/2, z+3/4'
    'x+1/2, -y+1/2, z'
    'y+1/2, x, z+1/4'
    'x+1/2, y+1/2, z+1/2'
    '-y+1/2, x+1, z+3/4'
    '-x+1, -y+1, z+1'
    'y+1, -x+1/2, z+5/4'
    '-x+1/2, y+1/2, z+1'
    '-y+1/2, -x+1, z+5/4'
    'x+1, -y+1, z+1/2'
    'y+1, x+1/2, z+3/4'
_cell_length_a     17.4072(16)
_cell_length_b     17.4072(16)
_cell_length_c     14.4881(10)
_cell_angle_alpha     90
_cell_angle_beta     90
_cell_angle_gamma     90
_cell_volume     4390.0(9)
_cell_formula_units_Z     16
_cell_measurement_reflns_used     9311
_cell_measurement_theta_min     3.3
_cell_measurement_theta_max     27.5
_cell_measurement_temperature     100(2)
_exptl_crystal_description     rod
_exptl_crystal_colour     yellow
_exptl_crystal_size_max     0.130
_exptl_crystal_size_mid     0.030
_exptl_crystal_size_min     0.020
_exptl_crystal_density_diffrn     1.605
_exptl_crystal_density_meas     ?
_exptl_crystal_density_method     ?
_exptl_crystal_F_000     2176
_exptl_absorpt_coefficient_mu     0.306
_exptl_absorpt_correction_type     multi-scan
_exptl_absorpt_process_details
;
(<i>CrystalClear-SM Expert</i>; Rigaku, 2011)
;
_shelx_estimated_absorpt_T_min     0.961
_shelx_estimated_absorpt_T_max     0.994
_exptl_absorpt_correction_T_min     0.543
_exptl_absorpt_correction_T_max     1.000
_diffrn_ambient_temperature     100(2)
_diffrn_radiation_type     MoK\a
_diffrn_radiation_wavelength     0.71073
_diffrn_radiation_monochromator     'Confocal'
_diffrn_measurement_device_type
;
Rigaku Saturn724+ (2x2 bin mode)
;
_diffrn_measurement_device
;
AFC12 (Right): Kappa 3 circle
;
_diffrn_measurement_method     'profile data from \w-scans'
_diffrn_detector_area_resol_mean     28.5714
_diffrn_reflns_number     10325
_diffrn_reflns_av_R_equivalents     0.0608
_diffrn_reflns_theta_min     3.263
_diffrn_reflns_theta_max     27.467
_diffrn_reflns_theta_full     27.467
_diffrn_measured_fraction_theta_max     0.998
_diffrn_measured_fraction_theta_full     0.998
_diffrn_reflns_limit_h_min     -22
_diffrn_reflns_limit_h_max     22
_diffrn_reflns_limit_k_min     -22
_diffrn_reflns_limit_k_max     13
_diffrn_reflns_limit_l_min     -15
_diffrn_reflns_limit_l_max     18
_refine_special_details     ?
_reflns_number_total     2292
_reflns_number_gt     2081
_reflns_threshold_expression     'I > 2\s(I)'
_refine_ls_structure_factor_coef     Fsqd
_refine_ls_matrix_type     full
_refine_ls_R_factor_all     0.0508
_refine_ls_R_factor_gt     0.0449
_refine_ls_wR_factor_gt     0.1093
_refine_ls_wR_factor_ref     0.1134
_refine_ls_goodness_of_fit_ref     1.048
_refine_ls_restrained_S_all     1.048
_refine_ls_number_reflns     2292
_refine_ls_number_parameters     166
_refine_ls_number_restraints     2
_refine_ls_hydrogen_treatment     ?
_refine_ls_weighting_scheme     calc
_refine_ls_weighting_details
              'w=1/[\s^2^(Fo^2^)+(0.0660P)^2^+2.8065P] where P=(Fo^2^+2Fc^2^)/3'
_atom_sites_solution_hydrogens     mixed
_atom_sites_solution_primary     ?
_atom_sites_solution_secondary     ?
_refine_ls_shift/su_max     0.000
_refine_ls_shift/su_mean     0.000
_refine_diff_density_max     0.456
_refine_diff_density_min     -0.308
_refine_ls_extinction_method     none
_refine_ls_extinction_coef     .
_refine_ls_abs_structure_details
;
Flack <i>x</i> determined using 766 quotients
[(<i>I</i>^+^)-(<i>I</i>^-^)]/[(<i>I</i>^+^)+(<i>I</i>^-^)]
(Parsons <i>et al.</i> 2013)
;
_refine_ls_abs_structure_Flack     -0.06(6)
loop_
    _atom_type_symbol
    _atom_type_description
    _atom_type_scat_dispersion_real
    _atom_type_scat_dispersion_imag
    _atom_type_scat_source
    'C' 'C' 0.0033 0.0016
                         'International Tables Vol C Tables 4.2.6.8 and 6.1.1.4'
    'H' 'H' 0.0000 0.0000
                         'International Tables Vol C Tables 4.2.6.8 and 6.1.1.4'
    'N' 'N' 0.0061 0.0033
                         'International Tables Vol C Tables 4.2.6.8 and 6.1.1.4'
    'O' 'O' 0.0106 0.0060
                         'International Tables Vol C Tables 4.2.6.8 and 6.1.1.4'
    'S' 'S' 0.1246 0.1234
                         'International Tables Vol C Tables 4.2.6.8 and 6.1.1.4'
_computing_data_collection
;
<i>CrystalClear-SM Expert</i> (Rigaku, 2011)
;
_computing_cell_refinement
;
<i>CrystalClear-SM Expert</i> (Rigaku, 2011)
;
_computing_data_reduction
;
<i>CrystalClear-SM Expert</i> (Rigaku, 2011)
;
_computing_structure_solution
;
SHELXS97 (Sheldrick, 2008)
;
_computing_structure_refinement
;
SHELXL2014 (Sheldrick, 2015)
;
_computing_molecular_graphics
;
ORTEP-3 for Windows (Farrugia, 2012), <i>QMol</i> (Gans & Shalloway,
2001) and
DIAMOND (Brandenburg, 2006)
;
_computing_publication_material
;
publCIF (Westrip, 2010)
;
loop_
    _atom_site_type_symbol
    _atom_site_label
    _atom_site_fract_x
    _atom_site_fract_y
    _atom_site_fract_z
    _atom_site_U_iso_or_equiv
    _atom_site_adp_type
    _atom_site_calc_flag
    _atom_site_occupancy
    _atom_site_disorder_assembly
    _atom_site_disorder_group
    S S1 0.48085(6) 0.10242(6) 0.44233(8) 0.0259(3) Uani d 1 . .
    O O1 0.36361(17) 0.16769(16) 0.56218(18) 0.0200(6) Uani d 1 . .
    O O2 0.22698(16) 0.39128(15) 0.66600(18) 0.0161(6) Uani d 1 . .
    O O3 0.25495(19) 0.40880(19) 0.8415(2) 0.0265(7) Uani d 1 . .
    O O4 0.18400(18) 0.51202(19) 0.8477(2) 0.0266(7) Uani d 1 . .
    N N1 0.31555(19) 0.25578(19) 0.4618(2) 0.0165(7) Uani d 1 . .
    H H1N 0.319(3) 0.278(2) 0.4082(17) 0.020 Uiso d 1 . .
    N N2 0.28004(19) 0.29467(19) 0.5325(2) 0.0171(7) Uani d 1 . .
    N N3 0.2125(2) 0.4568(2) 0.8067(2) 0.0196(7) Uani d 1 . .
    C C1 0.4111(2) 0.1666(2) 0.4094(3) 0.0162(8) Uani d 1 . .
    C C2 0.4137(2) 0.1857(2) 0.3137(3) 0.0206(9) Uani d 1 . .
    H H2 0.3797 0.2195 0.2824 0.025 Uiso calc 1 . .
    C C3 0.4770(2) 0.1443(2) 0.2728(3) 0.0221(9) Uani d 1 . .
    H H3 0.4901 0.1482 0.2093 0.027 Uiso calc 1 . .
    C C4 0.5164(3) 0.0990(2) 0.3336(3) 0.0251(10) Uani d 1 . .
    H H4 0.5595 0.0686 0.3166 0.030 Uiso calc 1 . .
    C C5 0.3616(2) 0.1960(2) 0.4838(3) 0.0158(8) Uani d 1 . .
    C C6 0.2361(2) 0.3499(2) 0.5074(3) 0.0170(8) Uani d 1 . .
    H H6 0.2247 0.3576 0.4439 0.020 Uiso calc 1 . .
    C C7 0.2040(2) 0.4004(2) 0.5764(3) 0.0166(8) Uani d 1 . .
    C C8 0.1580(2) 0.4633(2) 0.5673(3) 0.0183(8) Uani d 1 . .
    H H8 0.1351 0.4815 0.5120 0.022 Uiso calc 1 . .
    C C9 0.1511(2) 0.4962(2) 0.6561(3) 0.0181(8) Uani d 1 . .
    H H9 0.1228 0.5406 0.6731 0.022 Uiso calc 1 . .
    C C10 0.1940(2) 0.4502(2) 0.7116(3) 0.0160(8) Uani d 1 . .
loop_
    _atom_site_aniso_label
    _atom_site_aniso_U_11
    _atom_site_aniso_U_22
    _atom_site_aniso_U_33
    _atom_site_aniso_U_12
    _atom_site_aniso_U_13
    _atom_site_aniso_U_23
    S1 0.0246(6) 0.0270(6) 0.0260(5) 0.0060(4) 0.0037(5) 0.0022(4)
    O1 0.0246(16) 0.0207(15) 0.0146(14) 0.0052(11) 0.0020(11) 0.0039(11)
    O2 0.0182(14) 0.0169(14) 0.0132(13) 0.0042(10) -0.0002(11) -0.0039(11)
    O3 0.0289(17) 0.0334(18) 0.0174(15) 0.0083(13) -0.0045(13) -0.0010(13)
    O4 0.0333(18) 0.0288(18) 0.0179(15) 0.0057(14) 0.0017(13) -0.0096(13)
    N1 0.0219(17) 0.0185(17) 0.0093(15) 0.0042(13) 0.0034(13) 0.0006(13)
    N2 0.0183(17) 0.0187(16) 0.0142(16) -0.0004(13) -0.0009(13) -0.0027(13)
    N3 0.0209(17) 0.0195(18) 0.0183(17) 0.0003(13) 0.0021(14) -0.0034(13)
    C1 0.0161(18) 0.0135(18) 0.0191(19) -0.0022(14) 0.0016(15) -0.0006(14)
    C2 0.020(2) 0.0125(19) 0.029(2) -0.0047(14) 0.0117(17) -0.0102(16)
    C3 0.028(2) 0.019(2) 0.020(2) 0.0015(16) 0.0085(17) -0.0002(16)
    C4 0.021(2) 0.027(2) 0.027(2) 0.0054(17) 0.0089(18) -0.0021(18)
    C5 0.0177(19) 0.0146(18) 0.0151(18) -0.0033(14) -0.0004(15) -0.0007(14)
    C6 0.0170(19) 0.019(2) 0.0150(18) 0.0014(14) 0.0004(14) -0.0017(15)
    C7 0.0176(19) 0.023(2) 0.0096(18) -0.0021(15) -0.0001(14) 0.0016(15)
    C8 0.018(2) 0.022(2) 0.0153(19) 0.0012(14) 0.0007(15) 0.0013(16)
    C9 0.020(2) 0.0170(19) 0.0176(19) 0.0015(15) 0.0042(15) 0.0017(15)
    C10 0.0156(19) 0.0174(18) 0.0150(18) -0.0003(14) 0.0021(14) -0.0013(14)
_geom_special_details
;
 All esds (except the esd in the dihedral angle between two l.s. planes)
 are estimated using the full covariance matrix.  The cell esds are taken
 into account individually in the estimation of esds in distances, angles
 and torsion angles; correlations between esds in cell parameters are only
 used when they are defined by crystal symmetry.  An approximate (isotropic)
 treatment of cell esds is used for estimating esds involving l.s. planes.
;
loop_
    _geom_bond_atom_site_label_1
    _geom_bond_atom_site_label_2
    _geom_bond_site_symmetry_2
    _geom_bond_distance
    _geom_bond_publ_flag
    S1 C4 . 1.694(5) ?
    S1 C1 . 1.718(4) ?
    O1 C5 . 1.239(5) ?
    O2 C10 . 1.349(5) ?
    O2 C7 . 1.367(5) ?
    O3 N3 . 1.225(5) ?
    O4 N3 . 1.234(4) ?
    N1 C5 . 1.351(5) ?
    N1 N2 . 1.374(5) ?
    N1 H1N . 0.870(14) ?
    N2 C6 . 1.281(5) ?
    N3 C10 . 1.419(5) ?
    C1 C2 . 1.427(6) ?
    C1 C5 . 1.472(5) ?
    C2 C3 . 1.444(6) ?
    C2 H2 . 0.9500 ?
    C3 C4 . 1.367(6) ?
    C3 H3 . 0.9500 ?
    C4 H4 . 0.9500 ?
    C6 C7 . 1.443(5) ?
    C6 H6 . 0.9500 ?
    C7 C8 . 1.364(6) ?
    C8 C9 . 1.413(6) ?
    C8 H8 . 0.9500 ?
    C9 C10 . 1.358(6) ?
    C9 H9 . 0.9500 ?
loop_
    _geom_angle_atom_site_label_1
    _geom_angle_atom_site_label_2
    _geom_angle_atom_site_label_3
    _geom_angle_site_symmetry_1
    _geom_angle_site_symmetry_3
    _geom_angle
    _geom_angle_publ_flag
    C4 S1 C1 . . 91.3(2) ?
    C10 O2 C7 . . 104.6(3) ?
    C5 N1 N2 . . 118.1(3) ?
    C5 N1 H1N . . 120(3) ?
    N2 N1 H1N . . 119(3) ?
    C6 N2 N1 . . 115.3(3) ?
    O3 N3 O4 . . 125.1(4) ?
    O3 N3 C10 . . 118.9(3) ?
    O4 N3 C10 . . 116.0(3) ?
    C2 C1 C5 . . 130.5(4) ?
    C2 C1 S1 . . 113.5(3) ?
    C5 C1 S1 . . 115.9(3) ?
    C1 C2 C3 . . 107.8(4) ?
    C1 C2 H2 . . 126.1 ?
    C3 C2 H2 . . 126.1 ?
    C4 C3 C2 . . 114.0(4) ?
    C4 C3 H3 . . 123.0 ?
    C2 C3 H3 . . 123.0 ?
    C3 C4 S1 . . 113.3(3) ?
    C3 C4 H4 . . 123.4 ?
    S1 C4 H4 . . 123.4 ?
    O1 C5 N1 . . 122.6(4) ?
    O1 C5 C1 . . 121.1(4) ?
    N1 C5 C1 . . 116.3(3) ?
    N2 C6 C7 . . 119.4(3) ?
    N2 C6 H6 . . 120.3 ?
    C7 C6 H6 . . 120.3 ?
    O2 C7 C8 . . 110.9(3) ?
    O2 C7 C6 . . 118.3(3) ?
    C8 C7 C6 . . 130.5(4) ?
    C7 C8 C9 . . 106.7(4) ?
    C7 C8 H8 . . 126.7 ?
    C9 C8 H8 . . 126.7 ?
    C10 C9 C8 . . 104.7(4) ?
    C10 C9 H9 . . 127.6 ?
    C8 C9 H9 . . 127.6 ?
    O2 C10 C9 . . 113.1(3) ?
    O2 C10 N3 . . 116.1(3) ?
    C9 C10 N3 . . 130.7(4) ?
loop_
    _geom_torsion_atom_site_label_1
    _geom_torsion_atom_site_label_2
    _geom_torsion_atom_site_label_3
    _geom_torsion_atom_site_label_4
    _geom_torsion_site_symmetry_1
    _geom_torsion_site_symmetry_2
    _geom_torsion_site_symmetry_3
    _geom_torsion_site_symmetry_4
    _geom_torsion
    _geom_torsion_publ_flag
    C5 N1 N2 C6 . . . . -178.9(3) ?
    C4 S1 C1 C2 . . . . 0.7(3) ?
    C4 S1 C1 C5 . . . . -176.2(3) ?
    C5 C1 C2 C3 . . . . 175.6(4) ?
    S1 C1 C2 C3 . . . . -0.7(4) ?
    C1 C2 C3 C4 . . . . 0.4(5) ?
    C2 C3 C4 S1 . . . . 0.2(5) ?
    C1 S1 C4 C3 . . . . -0.5(3) ?
    N2 N1 C5 O1 . . . . 11.6(5) ?
    N2 N1 C5 C1 . . . . -167.3(3) ?
    C2 C1 C5 O1 . . . . 174.0(4) ?
    S1 C1 C5 O1 . . . . -9.8(5) ?
    C2 C1 C5 N1 . . . . -7.1(6) ?
    S1 C1 C5 N1 . . . . 169.1(3) ?
    N1 N2 C6 C7 . . . . -172.1(3) ?
    C10 O2 C7 C8 . . . . -0.1(4) ?
    C10 O2 C7 C6 . . . . 174.1(3) ?
    N2 C6 C7 O2 . . . . 5.4(6) ?
    N2 C6 C7 C8 . . . . 178.2(4) ?
    O2 C7 C8 C9 . . . . -0.1(4) ?
    C6 C7 C8 C9 . . . . -173.3(4) ?
    C7 C8 C9 C10 . . . . 0.2(4) ?
    C7 O2 C10 C9 . . . . 0.2(4) ?
    C7 O2 C10 N3 . . . . -176.4(3) ?
    C8 C9 C10 O2 . . . . -0.3(4) ?
    C8 C9 C10 N3 . . . . 175.8(4) ?
    O3 N3 C10 O2 . . . . -1.7(5) ?
    O4 N3 C10 O2 . . . . 178.1(3) ?
    O3 N3 C10 C9 . . . . -177.6(4) ?
    O4 N3 C10 C9 . . . . 2.1(6) ?
loop_
    _geom_hbond_atom_site_label_D
    _geom_hbond_atom_site_label_H
    _geom_hbond_atom_site_label_A
    _geom_hbond_site_symmetry_A
    _geom_hbond_distance_DH
    _geom_hbond_distance_HA
    _geom_hbond_distance_DA
    _geom_hbond_angle_DHA
    N1 H1N O1 10_544 0.87(3) 2.05(3) 2.882(4) 159(3)
    C4 H4 O4 9_544 0.95 2.42 3.293(6) 152
    C8 H8 O4 15_454 0.95 2.53 3.242(5) 132
_shelx_hkl_file
;
   0   0   4  279.54   18.88
   0   0  -4  265.16   16.55
   0   0   6    0.28    0.47
   0   0   6    0.28    0.84
   0   0  -6    0.68    0.59
   0   0   8 1339.16  150.74
   0   0   8 1440.27  166.68
   0   0  10    1.10    0.47
   0   0  10   -0.58    0.88
   0   0  12   57.63    4.25
   0   0  12   51.20    2.89
   0   0  14    0.93    0.74
   0   0  14    0.23    1.09
   0   0  16   37.30    3.48
   0   0  18    0.51    1.18
   0  -1   3   -0.63    0.75
   0   1   3    0.13    0.41
  -1   0   3   -0.31    0.57
  -1   0   3    0.10    0.42
   1   0   3   -0.11    0.66
   0   1   3   -0.41    0.76
  -1   0  -3   -0.19    0.46
   0  -1  -3   -0.07    0.48
   1   0  -3    0.02    0.58
   0  -1  -3    0.83    0.57
   0   1  -3   -0.73    0.52
   0   1   5    0.31    0.44
   1   0   5    0.52    0.77
   0  -1   5    0.43    0.83
  -1   0   5    0.02    0.85
  -1   0   5   -0.00    0.81
   0   1   5    0.34    0.82
   0  -1  -5    0.25    0.33
  -1   0  -5   -0.08    0.52
   1   0  -5   -0.84    0.59
   0   1  -5    0.02    0.31
  -1   0   7    1.13    0.86
   1   0   7    0.96    0.78
   0  -1   7    1.07    0.82
   0   1   7   -0.03    0.46
   0   1   7    0.14    0.43
  -1   0   7    0.06    0.75
  -1   0  -7    0.48    0.49
   0  -1   9   -0.13    0.78
   0   1   9    0.29    0.77
   0   1   9    0.39    0.53
   1   0   9   -0.39    0.72
  -1   0   9    0.25    0.48
   1   0   9    0.07    0.36
  -1   0   9   -0.04    0.79
   0  -1  11   -0.37    0.45
   1   0  11    0.24    0.75
  -1   0  11   -0.23    0.68
   1   0  11   -0.46    0.51
   0   1  11    0.10    0.56
  -1   0  11    0.63    0.82
   0   1  11    1.05    0.85
   0  -1  11   -0.10    0.81
   0  -1  13   -0.10    0.89
   1   0  13    0.10    0.92
  -1   0  13   -0.49    0.54
  -1   0  13    0.21    0.88
   0   1  13   -0.25    0.68
   1   0  13   -0.57    0.59
   0  -1  13    0.30    0.49
   0   1  13    0.34    0.93
   0  -1  15    0.49    1.05
  -1   0  15   -0.28    0.80
   0   1  15   -0.05    1.05
   1   0  15   -0.67    0.66
   0   1  15   -0.61    0.74
   0  -1  15    0.31    0.77
  -1   0  15   -1.43    1.14
   1   0  15   -0.85    1.04
   0   1  17   -0.08    0.98
   0  -1  17    0.67    1.11
   1   0  17   -0.34    1.02
  -1   0  17    0.25    1.01
  -1   0  17   -0.25    1.01
   1   1   2  235.13   14.33
  -1   1   2  277.48   17.07
   1  -1   2  230.60   14.07
  -1  -1   2  252.96   14.82
   1   1  -2  283.77   16.91
  -1   1  -2  267.00   15.66
  -1  -1  -2  242.09   14.32
   1  -1  -2  246.28   14.78
   1  -1  -2  244.68   15.05
   1  -1   4    0.36    0.79
   1   1   4   -0.03    0.44
  -1   1   4    0.29    0.86
   1   1   4   -0.28    0.79
  -1  -1   4   -0.40    0.86
  -1   1   4    0.46    0.91
  -1   1  -4    0.06    0.53
   1   1  -4   -0.21    0.59
   1  -1  -4    0.52    0.63
  -1  -1  -4    0.58    0.51
   1  -1  -4   -0.03    0.63
   1  -1   6   76.57    4.86
  -1   1   6   72.43    4.81
   1   1   6   71.14    3.66
  -1  -1   6   85.22    5.25
   1   1   6   66.31    3.55
  -1   1   6   72.40    3.88
  -1   1  -6   67.80    3.80
   1   1  -6   72.34    4.09
  -1  -1  -6   75.07    4.10
   1  -1  -6   79.53    4.45
   1   1   8    0.23    0.49
  -1  -1   8    0.58    0.82
   1   1   8   -0.12    0.77
  -1   1   8    0.25    0.87
  -1   1   8    0.11    0.68
   1  -1   8    0.86    0.77
  -1  -1  10   90.45    5.84
   1   1  10   87.13    4.64
  -1   1  10   83.24    5.47
   1   1  10   84.61    5.40
  -1  -1  10   80.70    4.56
   1  -1  10   81.62    4.59
   1   1  12    0.12    0.50
  -1  -1  12    0.14    0.47
  -1   1  12   -0.04    0.51
   1   1  12    0.12    0.79
   1  -1  12    0.08    0.58
  -1  -1  12    0.13    0.69
  -1   1  12   -0.08    0.65
   1  -1  12   -0.71    0.85
   1   1  14   29.08    2.72
  -1  -1  14   28.73    2.04
   1  -1  14   27.86    2.06
   1  -1  14   27.16    2.91
   1   1  14   30.05    1.71
  -1   1  14   27.92    2.36
  -1   1  14   30.13    2.88
  -1  -1  14   28.30    2.93
  -1   1  16    0.98    0.64
  -1  -1  16   -0.45    0.60
   1  -1  16   -1.23    1.02
  -1   1  16    0.50    0.78
  -1  -1  16    0.52    1.04
   1   1  16    0.19    1.05
   1   1  18   24.82    2.87
   1  -1  18   24.58    2.96
  -1  -1  18   26.58    3.21
  -1   1  18   28.29    3.00
   0   2   2  484.06   36.67
   2   0   2  472.28   33.16
  -2   0   2  503.48   37.40
   2   0   2  462.41   33.43
  -2   0   2  539.71   40.20
   0  -2   2  373.24   28.67
   2   0  -2  465.13   33.77
  -2   0  -2  462.34   33.09
   2   0  -2  536.80   39.33
   0  -2  -2  504.01   37.04
   0  -2  -2  489.60   35.91
   0   2  -2  465.86   33.57
  -2   0   4  218.88   14.29
   0  -2   4  245.32   16.01
  -2   0   4  233.48   14.19
   0   2   4  231.62   14.07
   0   2   4  220.57   14.53
   2   0   4  219.68   14.04
   0  -2  -4  237.01   14.88
   0  -2  -4  230.15   13.96
   0   2  -4  248.99   15.43
   2   0  -4  227.31   14.53
  -2   0  -4  226.11   13.58
  -2   0   6  752.37   66.21
   0   2   6  676.32   58.03
   0   2   6  668.33   59.10
   0  -2   6  745.50   65.44
   2   0   6  666.58   58.32
  -2   0   6  637.37   55.46
  -2   0  -6  641.82   56.71
   0  -2  -6  673.41   59.81
   0   2  -6  674.24   60.12
   2   0  -6  631.30   57.30
  -2   0   8   45.42    3.16
   0  -2   8   39.19    2.91
  -2   0   8   36.48    2.85
   0   2   8   38.49    2.86
   0   2   8   41.19    2.45
   2   0   8   43.26    2.84
   0  -2  10    9.51    1.06
   0   2  10   14.13    1.68
   2   0  10   13.34    1.00
  -2   0  10   14.01    1.23
   2   0  10   12.46    1.59
   0   2  10   14.31    1.24
  -2   0  10   15.00    1.17
  -2   0  12   28.57    2.69
   0  -2  12   28.72    1.79
   2   0  12   25.98    2.58
  -2   0  12   27.02    1.91
   0   2  12   28.78    2.01
   0  -2  12   27.17    2.58
   0   2  12   25.27    2.58
   2   0  12   27.03    1.70
  -2   0  14   26.09    1.93
   2   0  14   24.42    2.60
   0   2  14   24.39    2.65
   2   0  14   24.06    1.70
  -2   0  14   24.61    2.76
   0   2  14   27.83    2.13
   0  -2  14   28.59    2.28
   0  -2  14   24.36    2.75
   0  -2  16   23.21    2.13
   2   0  16   23.69    2.72
  -2   0  16   23.91    1.97
  -2   0  16   26.18    2.72
   0   2  16   21.14    2.54
   0  -2  16   20.27    2.73
   2   0  18    6.52    1.64
   0  -2  18    2.18    1.71
   0   2  18    4.25    1.66
  -2   0  18    6.28    1.80
   2  -1   3  100.59    5.72
   1   2   3  107.53    5.89
   2   1   3  101.64    5.68
   1  -2   3  110.81    6.44
  -2   1   3  117.82    6.89
  -2   1   3  103.39    6.25
   1   2   3   99.13    5.83
  -2  -1   3  115.20    6.74
  -1  -2   3  111.99    6.78
  -1   2   3  105.69    6.39
  -1   2   3  107.81    6.46
   2   1  -3  114.34    6.29
   2  -1  -3  100.95    5.65
  -1  -2  -3  104.85    4.98
  -1   2  -3  103.92    5.64
   2  -1  -3  129.15    6.96
   1  -2  -3  125.34    6.85
   1  -2  -3  102.72    5.60
  -2   1  -3  103.14    5.26
   1   2  -3  112.37    6.14
  -2   1  -3  111.85    5.34
  -2  -1  -3  101.17    5.15
  -1  -2  -3  106.57    5.65
  -1   2   5   31.19    2.07
  -2  -1   5   30.84    2.63
   1  -2   5   28.47    1.65
   1   2   5   29.07    1.79
  -2   1   5   33.66    2.64
   1   2   5   29.97    2.40
   2  -1   5   30.24    2.33
   2   1   5   29.04    1.47
  -1   2   5   38.40    2.75
  -2   1   5   29.40    2.13
  -1  -2   5   32.74    2.56
   2   1   5   30.53    2.26
   1  -2  -5   27.90    1.49
   2  -1  -5   35.11    2.15
   1  -2  -5   30.50    2.05
  -2  -1  -5   28.83    1.64
   1   2  -5   30.44    2.00
  -1  -2  -5   28.49    1.87
   2   1  -5   32.96    2.08
  -2   1  -5   31.24    1.82
  -1   2  -5   32.14    1.94
   1  -2   7   24.13    2.05
   2   1   7   25.17    1.97
  -1  -2   7   25.99    2.29
   2  -1   7   25.02    2.09
  -1   2   7   25.06    1.96
  -2  -1   7   24.26    1.58
  -2  -1   7   23.80    1.83
  -2   1   7   25.36    1.71
  -1   2   7   25.45    2.21
  -2   1   7   19.86    1.44
   1   2   7   26.41    1.53
   1   2   7   25.69    2.04
   2   1   7   25.08    1.28
  -2   1  -7   23.21    1.48
  -2  -1  -7   23.25    1.46
  -1   2   9    5.24    1.02
   2  -1   9    6.08    1.14
  -2   1   9    5.81    1.20
  -1   2   9    7.53    1.20
  -2  -1   9    5.04    0.91
   1   2   9    5.61    0.76
   1  -2   9    6.37    1.21
   2   1   9    6.11    0.64
  -2  -1   9    4.07    1.29
   1   2   9    5.05    1.20
  -1  -2   9    6.20    1.27
  -2   1   9    6.28    1.23
   2   1   9    5.49    1.09
  -1  -2  11   13.14    1.81
  -2   1  11   14.71    1.86
   1   2  11   16.75    1.79
   2   1  11   11.72    1.72
   1   2  11   15.05    1.21
   1  -2  11   12.17    1.77
  -1  -2  11   14.44    1.21
  -1   2  11   16.22    1.19
  -2  -1  11   15.39    1.90
   2   1  11   14.67    1.05
  -1   2  11   13.04    1.84
   2  -1  11   13.47    1.18
   2  -1  11   13.91    1.73
  -2  -1  11   12.35    1.32
  -2   1  11   16.52    1.30
  -2   1  13   24.50    2.49
  -2  -1  13   29.82    2.61
   2   1  13   27.10    2.52
  -1  -2  13   23.90    1.79
   1   2  13   26.83    1.79
   1  -2  13   21.52    2.51
  -2  -1  13   25.71    2.30
  -2   1  13   23.63    2.25
  -1   2  13   27.17    1.79
   2   1  13   25.00    1.67
   1  -2  13   23.91    1.55
  -1  -2  13   24.39    2.68
   2  -1  13   26.84    2.51
  -1   2  13   21.27    1.67
   1   2  13   25.38    2.51
   2  -1  13   19.64    1.59
  -1   2  15    6.88    0.96
  -2  -1  15    5.77    1.41
   1  -2  15    9.32    1.69
  -1  -2  15    8.39    1.00
  -1   2  15    6.95    1.03
   2  -1  15    8.80    1.58
  -1  -2  15    7.61    1.75
   2   1  15    6.86    1.56
   1  -2  15    7.33    0.90
  -2  -1  15    5.76    1.68
  -2   1  15    6.49    1.08
   2  -1  15    5.54    0.78
  -2   1  15    5.36    1.67
   1   2  15    8.72    1.61
   2  -1  17    1.22    1.17
  -2   1  17    0.52    1.22
  -2  -1  17    1.91    1.18
   2   1  17    1.18    1.15
   1   2  17    0.93    1.12
  -1   2  17   -0.81    1.11
  -2  -1  17    0.39    0.72
   1  -2  17    0.47    1.19
  -1  -2  17    0.49    1.21
   2  -2   0  180.78   10.82
   2  -2   0  174.96   10.14
  -2   2   0  183.16   11.08
   2  -2   2   -0.23    0.82
   2   2   2    1.34    0.31
   2  -2   2    0.25    0.56
  -2   2   2    0.83    1.06
  -2  -2   2   -0.01    0.67
   2   2  -2    0.16    0.51
   2  -2  -2    0.10    0.74
  -2  -2  -2   -0.05    0.40
   2  -2  -2    0.40    0.34
  -2   2  -2   -0.06    0.46
  -2   2   4  531.04   40.78
  -2  -2   4  517.03   40.15
   2   2   4  436.79   33.23
  -2   2   4  467.68   36.35
   2  -2   4  461.71   35.46
  -2   2  -4  459.65   34.93
   2   2  -4  492.31   37.84
  -2   2  -4  486.58   36.09
   2  -2  -4  484.38   36.38
  -2  -2  -4  443.05   33.22
  -2  -2  -4  431.58   29.99
   2  -2  -4  458.93   35.03
   2   2   6    0.14    0.68
   2   2   6    0.05    0.40
  -2   2   6    0.18    0.62
   2  -2   6    0.06    0.71
  -2   2   6    0.20    0.84
  -2  -2   6   -0.03    0.46
  -2  -2  -6   -0.17    0.39
   2  -2  -6    0.44    0.54
   2   2  -6    0.05    0.51
   2  -2  -6   -0.09    0.41
  -2   2  -6    0.53    0.42
   2   2   8   25.61    1.49
   2   2   8   23.91    2.06
  -2   2   8   24.97    1.70
  -2   2   8   27.68    2.27
   2  -2   8   23.07    1.47
  -2  -2   8   25.21    2.25
  -2   2  10    0.09    0.53
   2   2  10   -0.03    0.36
  -2  -2  10   -0.30    0.80
  -2   2  10   -0.31    0.78
   2  -2  10    0.04    0.73
  -2  -2  10   -0.53    0.85
   2   2  10    0.43    0.73
  -2   2  12   44.04    2.81
  -2  -2  12   44.27    2.91
  -2   2  12   46.00    3.72
   2   2  12   45.73    3.49
   2   2  12   47.96    2.54
  -2  -2  12   41.88    2.72
   2  -2  12   44.60    3.37
  -2   2  14    1.47    0.93
  -2   2  14   -0.71    0.81
   2  -2  14   -0.35    0.57
   2  -2  14    0.48    0.92
  -2  -2  14    0.36    0.62
   2   2  14    0.06    0.50
   2   2  14   -1.09    0.91
  -2  -2  14    1.07    0.99
  -2  -2  16    3.48    1.62
  -2   2  16    5.96    1.51
  -2   2  16    2.90    1.31
   2  -2  16    5.36    1.47
  -2  -2  16    4.38    1.30
   2   2  16    4.87    1.39
  -2  -2  18   -0.08    1.20
   2   2  18    0.49    1.04
  -2   2  18   -0.58    1.05
   2  -2  18    1.07    1.18
   3   0   1   -0.08    0.23
  -3   0   1   -0.12    0.41
   0   3   1   -0.76    0.44
  -3   0   1    0.68    0.71
   3   0   1   -0.06    0.41
  -3   0  -1   -0.01    0.55
   3   0  -1   -0.52    0.58
   0   3  -1   -0.01    0.29
   0  -3  -1    0.13    0.52
   3   0  -1   -0.35    0.49
   3   0   3    0.36    0.49
  -3   0   3    1.04    0.83
   3   0   3   -0.39    0.28
  -3   0   3    0.08    0.71
   0   3   3    0.07    0.78
   0  -3   3   -0.13    0.74
   3   0   3    0.24    0.39
   0   3  -3   -0.01    0.50
   0  -3  -3    0.77    0.55
   3   0  -3   -0.51    0.33
  -3   0  -3    0.08    0.33
   0  -3  -3   -0.23    0.53
   0  -3  -3    0.05    0.42
   3   0  -3   -0.07    0.56
  -3   0   5   -0.44    0.80
   0   3   5   -0.13    0.74
   0   3   5    0.25    0.77
   3   0   5    0.80    0.86
  -3   0   5    0.21    0.71
   0  -3   5    0.44    0.80
  -3   0  -5   -0.14    0.30
   0   3  -5    0.33    0.49
   0  -3  -5    0.43    0.33
  -3   0  -5   -0.68    0.31
   3   0  -5    0.08    0.54
   0  -3  -5   -0.12    0.54
   0   3   7    0.35    0.74
  -3   0   7   -0.08    0.91
   3   0   7    0.70    0.66
  -3   0   7    0.03    0.78
   0  -3   7    0.99    0.77
   0   3   7   -0.13    0.48
  -3   0  -7   -0.05    0.34
   3   0   9   -0.27    0.70
  -3   0   9    0.40    0.64
   0  -3   9   -0.81    0.83
   3   0   9   -0.31    0.33
   0   3   9   -0.46    0.77
   0   3   9    0.18    0.62
  -3   0   9   -0.47    0.84
  -3   0  11    0.12    0.84
   3   0  11   -0.16    0.75
  -3   0  11   -0.61    0.61
   0   3  11    0.55    0.60
   3   0  11    0.10    0.37
   0  -3  11   -0.14    0.83
   0   3  11    0.98    0.78
   0   3  13    0.03    0.50
  -3   0  13    0.45    0.85
  -3   0  13    1.08    0.96
   0  -3  13   -0.64    0.55
   0   3  13    1.59    0.85
   0  -3  13   -1.26    0.94
   3   0  13   -0.53    0.87
   3   0  13   -0.38    0.44
   3   0  15    0.77    0.99
   0  -3  15   -0.47    0.54
  -3   0  15   -0.00    1.02
   0   3  15   -0.35    0.72
  -3   0  15    0.20    0.69
   0   3  15   -1.27    1.01
   0  -3  15    0.25    0.97
   3   0  17    0.37    1.02
   0   3  17   -0.46    0.99
   0  -3  17   -0.32    1.16
  -3   0  17    0.68    1.01
  -3   0  17    1.16    1.12
  -3  -1   0   -0.30    0.57
  -1   3   0    0.33    0.54
  -3  -1   0    0.03    0.29
   3  -1   0    1.04    0.66
  -3   1   0   -0.12    0.49
   1  -3   0    0.04    0.64
   3   1   0    0.25    0.11
   1   3   2   39.78    2.14
  -3  -1   2   36.12    2.87
   3   1   2   35.00    1.66
   3  -1   2   40.75    2.73
  -3   1   2   41.57    2.51
  -3   1   2   34.42    2.99
  -3  -1   2   42.57    2.46
   3   1   2   35.66    1.93
   3  -1   2   37.18    1.86
   3  -1   2   36.76    1.90
  -1  -3   2   37.72    2.47
  -1   3   2   36.18    2.70
   1  -3   2   35.06    1.77
   3  -1  -2   38.31    2.55
   1  -3  -2   39.96    2.77
  -1  -3  -2   38.48    1.94
   3  -1  -2   45.24    2.45
   1   3  -2   41.71    2.26
  -3  -1  -2   36.64    1.97
   3   1  -2   42.37    2.25
  -3  -1  -2   37.16    1.83
  -1   3  -2   42.30    2.41
  -3   1  -2   42.17    1.92
   1  -3  -2   39.60    2.45
   3  -1   4  144.36    8.46
   1   3   4  152.96    8.41
  -3   1   4  145.61    9.22
   1  -3   4  162.65   10.04
  -3   1   4  176.38   10.69
  -3  -1   4  145.74    9.23
  -1  -3   4  161.20   10.06
   3   1   4  150.85    9.41
  -1   3   4  151.35    9.54
  -3  -1   4  171.03   10.43
   1   3   4  150.09    9.06
  -1   3   4  155.01    9.82
  -3   1  -4  159.36    8.38
   1  -3  -4  178.40   10.27
   1  -3  -4  153.61    8.71
  -3   1  -4  150.25    8.09
  -1   3  -4  154.17    8.80
  -1  -3  -4  139.58    7.61
   1   3  -4  154.58    8.99
   3  -1  -4  148.08    8.76
  -1  -3  -4  138.65    7.53
  -1  -3  -4  159.25    8.60
  -3  -1  -4  147.61    8.10
   3  -1  -4  167.01    9.76
   3   1  -4  161.96    9.48
  -3   1   6   16.96    2.23
  -3  -1   6   20.41    1.36
   3   1   6   18.99    1.59
  -1   3   6   21.48    2.09
   1   3   6   14.99    1.69
   3  -1   6   19.38    1.71
  -3  -1   6   19.90    1.73
  -1   3   6   15.98    1.18
   3   1   6   18.45    0.87
  -3   1   6   20.26    1.95
   1  -3   6   19.22    1.24
   1   3   6   19.00    1.44
  -1  -3   6   15.13    1.80
   1   3  -6   16.51    0.93
  -3   1  -6   19.67    1.10
  -1   3  -6   17.97    1.25
   3  -1  -6   20.31    1.50
  -1  -3  -6   18.84    1.02
  -3  -1  -6   19.60    1.12
  -1  -3  -6   18.16    1.32
   3   1  -6   18.83    1.41
   1  -3  -6   21.50    1.49
   1  -3  -6   18.55    1.10
  -3   1  -6   18.35    1.23
  -1  -3   8   17.57    1.84
  -3   1   8   16.66    1.42
   3   1   8   15.10    0.82
  -1   3   8   17.33    1.29
   1  -3   8   15.36    1.72
   1   3   8   14.41    1.24
  -3   1   8   18.89    1.81
  -3  -1   8   13.78    1.43
   1   3   8   13.15    1.59
  -3  -1   8   16.73    1.77
  -1   3   8   16.55    1.69
   3   1   8   16.91    1.60
   3  -1   8   16.88    1.62
   3   1  10   31.95    1.56
   1   3  10   32.17    1.94
  -3  -1  10   27.78    2.08
   3   1  10   30.83    2.37
  -1  -3  10   27.73    2.58
  -1   3  10   29.39    2.28
   1   3  10   28.24    2.36
  -3   1  10   33.92    2.66
  -3  -1  10   34.97    2.64
   3  -1  10   31.09    2.39
  -3   1  10   27.74    2.54
   1  -3  10   33.74    2.67
  -1   3  10   29.60    2.43
   1   3  12   39.07    2.36
   1   3  12   37.28    2.91
  -3  -1  12   35.66    3.12
   3  -1  12   39.41    3.03
   3  -1  12   36.72    1.80
  -1   3  12   39.55    3.23
   1  -3  12   35.36    3.21
  -1  -3  12   32.59    3.19
   3   1  12   39.60    3.04
  -3   1  12   40.08    3.37
   3   1  12   39.30    1.95
  -3  -1  12   37.25    3.25
  -3   1  12   39.67    2.61
   3  -1  14   15.37    1.00
  -1   3  14   16.82    1.90
   1   3  14   18.69    1.46
  -3   1  14   18.30    2.27
  -3  -1  14   15.47    1.55
  -1   3  14   12.50    1.99
  -3   1  14   15.10    1.49
  -1  -3  14   17.57    2.18
   1  -3  14   14.67    1.31
  -1  -3  14   18.88    1.55
  -3  -1  14   13.66    2.24
   1  -3  14   17.34    2.16
   3  -1  14   14.71    2.05
   1   3  14   17.61    2.00
   3   1  14   15.96    1.98
   3   1  16   12.64    2.04
  -3   1  16   13.14    1.55
  -3  -1  16   14.15    1.56
  -1  -3  16   14.65    2.17
  -1   3  16   11.78    2.10
   1  -3  16   13.37    1.62
   1   3  16   14.58    2.05
   3  -1  16   11.82    1.99
   1  -3  16   12.06    2.06
  -3   1  16   13.15    2.29
  -1  -3  16   13.04    1.82
  -3  -1  16   13.94    1.52
   1  -3  18    0.57    1.33
  -3   1  18   -0.65    1.25
  -1  -3  18    0.92    1.30
   1   3  18    1.74    1.28
   3  -1  18    2.01    1.75
  -3  -1  18   -0.45    1.32
   3   1  18    1.09    1.19
  -1   3  18    4.79    1.25
  -3  -2   1  487.59   36.11
  -2  -3   1  484.08   35.65
  -2   3   1  476.79   37.22
   3  -2   1  445.55   33.34
  -3   2   1  445.04   34.21
   2  -3   1  454.55   34.58
   3  -2   1  457.59   35.15
   3   2  -1  463.86   33.85
   2  -3  -1  467.65   36.80
   3  -2  -1  464.51   34.74
  -2   3  -1  465.75   34.82
  -3   2  -1  472.07   35.56
   2  -3  -1  504.09   38.14
   3  -2   3   22.69    1.44
   3  -2   3   21.15    1.55
  -3   2   3   26.00    2.06
   3   2   3   20.93    1.36
   2  -3   3   23.71    1.83
  -2   3   3   21.14    2.55
   2   3   3   21.11    1.08
  -3   2   3   20.18    2.41
  -3  -2   3   24.40    1.96
  -2  -3   3   25.11    2.06
   3  -2  -3   24.68    1.77
  -3   2  -3   24.13    1.32
  -3  -2  -3   21.10    0.80
   3  -2  -3   21.40    1.23
   2   3  -3   21.02    1.53
   3   2  -3   21.94    1.56
  -2   3  -3   23.00    1.49
  -2  -3  -3   22.60    1.10
  -2  -3  -3   22.52    1.23
  -2  -3  -3   21.65    1.23
  -3  -2  -3   20.57    1.24
   2  -3  -3   22.11    1.82
   2  -3  -3   24.88    1.72
  -3   2  -3   21.14    1.59
  -2   3   5  132.76    8.37
  -3   2   5  141.72    8.50
  -2  -3   5  139.10    8.48
  -3   2   5  127.34    7.98
   2  -3   5  124.73    7.58
  -2   3   5  140.20    8.46
   2   3   5  119.51    7.11
  -3  -2   5  139.98    8.64
   3   2   5  121.80    7.17
   3  -2   5  133.10    8.60
  -3   2  -5  134.64    7.21
  -2  -3  -5  125.18    5.87
   2  -3  -5  132.05    7.68
  -3   2  -5  133.15    7.28
   2  -3  -5  125.60    7.03
  -2  -3  -5  124.16    6.75
  -2   3  -5  123.30    6.95
  -3  -2  -5  121.13    6.54
   2   3  -5  124.50    7.26
   3  -2  -5  139.45    8.12
   3   2  -5  127.71    7.47
   3  -2  -5  119.62    6.91
   2  -3   7   54.33    3.68
  -2  -3   7   58.16    3.93
  -3  -2   7   59.54    3.86
   2   3   7   57.41    3.48
  -2   3   7   55.35    3.38
   3  -2   7   58.32    3.61
   2   3   7   59.24    2.75
  -3   2   7   65.49    4.11
  -3   2   7   58.52    3.53
   3   2   7   57.83    3.48
  -2   3   7   52.41    3.65
  -3   2  -7   58.33    2.68
   2  -3  -7   59.49    3.01
  -3  -2  -7   50.04    2.68
   3  -2   9   33.00    2.48
  -2   3   9   34.41    2.20
  -3   2   9   31.86    1.90
  -2  -3   9   33.64    2.68
  -3   2   9   30.47    2.59
  -3  -2   9   29.32    2.25
  -3  -2   9   28.75    2.64
  -2   3   9   37.31    2.72
   2  -3   9   32.86    2.58
   3   2   9   33.07    1.58
   3   2   9   34.31    2.30
   2   3   9   33.54    1.76
   2   3   9   32.21    2.39
  -2   3  11   17.39    1.93
   2  -3  11   13.78    1.80
  -3   2  11   19.02    2.06
  -2   3  11   17.62    1.48
   3  -2  11   16.23    1.85
   3   2  11   17.66    1.77
  -2  -3  11   15.77    2.04
   2   3  11   18.65    1.78
  -3  -2  11   14.72    1.95
  -3   2  11   17.07    1.55
  -3  -2  11   15.48    1.52
   2   3  11   18.39    1.24
  -2  -3  13    1.87    0.89
  -3  -2  13    3.18    1.24
   3  -2  13    2.13    0.51
  -2   3  13    3.24    1.19
  -2  -3  13    2.07    1.35
   3  -2  13    3.22    1.12
   3   2  13    1.74    1.11
  -3   2  13    2.56    0.81
   2   3  13    2.07    0.66
  -3  -2  13    2.63    0.84
   3   2  13    2.27    0.51
  -2   3  13    3.24    0.84
  -3   2  13    2.37    1.16
   2   3  13    2.65    1.07
   2  -3  13    2.11    1.16
  -2  -3  15    0.27    1.24
   3   2  15    0.74    0.99
  -2  -3  15    0.70    1.04
  -2   3  15    0.88    1.13
   2   3  15    1.72    1.04
   2  -3  15    0.81    1.18
   3  -2  15    0.46    1.14
  -3   2  15   -0.47    1.15
  -3  -2  15    0.88    1.21
  -3  -2  15    1.87    0.81
  -2   3  15    0.92    0.76
   2  -3  15    0.56    0.55
  -3   2  15    1.90    0.81
  -3  -2  17    3.61    1.72
  -2  -3  17    3.15    1.63
   3   2  17    3.72    1.45
   3  -2  17    6.10    1.55
  -3   2  17    5.84    1.60
  -2  -3  17    4.45    1.46
   2   3  17    6.66    1.49
  -2   3  17    3.60    1.63
  -3  -2  17    7.11    1.10
   3  -3   0    0.06    0.44
  -3   3   0   -0.28    0.78
   3  -3   0    0.34    0.84
   3  -3   2  499.90   38.51
  -3  -3   2  523.69   40.32
  -3   3   2  472.18   39.68
  -3   3  -2  502.43   38.31
   3  -3  -2  504.58   40.53
   3   3  -2  496.78   38.12
  -3   3   4    0.98    0.81
  -3  -3   4   -0.63    0.79
   3  -3   4    0.18    0.66
  -3   3   4   -0.13    0.97
   3   3   4    0.06    0.57
  -3   3  -4    0.42    0.44
  -3  -3  -4    0.22    0.41
   3  -3  -4   -0.06    0.60
  -3   3  -4   -0.15    0.38
   3   3  -4    0.63    0.50
   3  -3  -4   -0.06    0.34
   3   3   6   43.53    2.59
  -3  -3   6   47.66    3.13
   3  -3   6   43.62    2.81
  -3   3   6   38.85    2.86
  -3   3   6   46.13    3.08
  -3  -3  -6   38.65    1.94
  -3   3  -6   42.42    2.32
   3  -3  -6   39.46    2.57
  -3   3  -6   40.27    1.86
  -3  -3   8    0.26    0.47
   3  -3   8    0.27    0.72
  -3   3   8    0.05    0.67
  -3   3   8    0.83    0.71
   3   3   8    0.20    0.64
  -3  -3  -8    0.02    0.15
  -3   3  -8   -0.08    0.39
   3  -3  -8    0.43    0.36
   3  -3  10   76.68    4.96
  -3  -3  10   71.88    4.19
   3   3  10   77.73    3.60
  -3   3  10   75.02    4.53
   3   3  10   74.06    4.57
  -3   3  10   73.05    4.99
   3   3  12   -0.96    0.85
   3   3  12   -0.19    0.33
   3  -3  12   -0.73    0.89
  -3   3  12   -0.23    0.89
  -3  -3  12   -0.93    0.71
  -3   3  12    0.64    0.68
  -3  -3  12    0.36    0.93
  -3  -3  14   10.60    2.07
  -3   3  14   14.64    1.95
   3  -3  14   13.11    1.88
  -3  -3  14   11.67    1.48
  -3   3  14   11.61    1.96
   3   3  14   12.31    1.70
  -3  -3  16    0.50    0.93
  -3  -3  16    0.20    1.10
  -3   3  16    0.49    0.76
  -3   3  16   -0.89    0.62
   3   3  16   -0.12    0.85
   3  -3  16    1.25    0.93
  -3  -3  18    0.23    1.45
  -3   3  18    3.61    1.29
   3  -3  18    2.34    1.39
   3   3  18    0.81    1.30
   0   4   0   22.69    1.61
  -4   0   0   20.21    1.86
   4   0   0   21.01    0.99
   0  -4   0   21.99    1.94
   4   0   0   21.37    1.58
   0   4   2  245.20   14.86
   4   0   2  231.65   13.59
  -4   0   2  215.54   14.79
  -4   0   2  253.26   16.33
   4   0   2  238.42   14.65
  -4   0  -2  255.83   14.32
  -4   0  -2  234.82   14.44
   4   0  -2  175.08   11.97
   0  -4  -2  247.48   15.11
   0  -4  -2  252.45   15.17
   4   0  -2  272.58   16.26
  -4   0   4    7.70    1.27
   0  -4   4    6.55    0.76
   0   4   4    7.95    1.28
  -4   0   4    7.60    1.41
   4   0   4    7.14    1.14
   4   0  -4    8.27    1.01
   0   4  -4    5.82    0.82
   0  -4  -4    5.52    0.94
   0  -4  -4    6.51    0.79
  -4   0  -4    7.36    0.61
   0  -4  -4    4.99    0.85
   0   4   6   44.08    2.97
   0  -4   6   29.58    2.72
   0   4   6   46.43    3.01
  -4   0   6   46.07    3.10
  -4   0   6   42.78    2.82
   4   0   6   45.96    3.17
  -4   0  -6   42.28    1.73
   0  -4  -6   40.59    1.93
   0  -4  -6   39.90    2.36
   4   0  -6   37.42    2.38
  -4   0  -6   37.78    1.86
  -4   0   8   17.97    2.11
   4   0   8   18.01    1.57
   0   4   8   17.09    1.73
   0   4   8   18.89    1.34
  -4   0   8   19.51    1.84
   0  -4   8   18.01    1.85
   0  -4  -8   17.23    1.10
  -4   0  -8   17.62    0.79
  -4   0  10   92.81    6.31
   0   4  10   95.32    5.69
   0   4  10   92.94    5.97
  -4   0  10   88.07    5.48
   4   0  10   92.14    4.41
   0  -4  10   88.97    6.27
   4   0  10   93.83    5.72
  -4   0 -10   92.62    4.39
   0   4  12   46.62    2.57
  -4   0  12   46.30    3.05
   0  -4  12   46.99    3.68
   4   0  12   47.81    4.08
  -4   0  12   45.49    3.74
   4   0  12   45.12    2.21
   0   4  12   47.00    3.49
  -4   0 -12   39.94    2.05
   0  -4  14   38.04    3.46
  -4   0  14   37.70    2.81
   0   4  14   38.45    2.41
  -4   0  14   30.76    3.17
   4   0  14   39.86    3.29
   0   4  14   37.67    2.36
  -4   0  16   15.51    2.02
   0  -4  16   10.74    2.03
   0   4  16   11.78    1.98
   0  -4  16   12.32    1.34
   4   0  16   12.09    1.90
  -4   0  16   14.39    2.22
   4   0  18   57.94    5.03
   0   4  18   56.82    4.72
   0  -4  18   47.96    4.82
  -4   0  18   59.47    4.99
  -4  -1   1   85.87    4.49
  -4  -1   1   86.40    5.39
   1  -4   1   87.90    5.42
   1   4   1   87.55    4.54
   4   1   1   82.43    4.55
   4  -1   1   89.93    5.10
  -1   4   1   90.69    4.84
  -4   1   1   89.41    5.97
  -1   4  -1   91.78    4.99
   4  -1  -1   88.36    4.31
   4  -1  -1   69.68    3.73
  -4  -1  -1   81.86    4.34
   4   1  -1   92.48    4.57
  -4   1  -1   84.49    6.37
   1  -4  -1   91.39    5.21
  -1   4   3   51.35    3.48
   4  -1   3   51.60    2.63
   1   4   3   55.93    2.99
  -1  -4   3   58.46    3.71
  -4   1   3   56.52    4.10
   1  -4   3   61.24    3.72
   4   1   3   52.73    2.36
  -4  -1   3   53.84    3.89
  -4   1   3   59.94    3.49
   4   1   3   52.89    2.55
  -4  -1   3   54.98    3.38
   4  -1   3   52.05    3.19
   4  -1   3   53.42    2.89
   1  -4  -3   66.27    3.58
  -4   1  -3   59.44    2.76
  -1  -4  -3   53.41    2.51
   1  -4  -3   56.48    3.58
  -1   4  -3   60.59    3.31
  -1  -4  -3   57.51    2.87
   4  -1  -3   51.07    2.57
  -4  -1  -3   50.58    2.32
  -4  -1  -3   53.12    2.80
   1   4  -3   47.22    2.77
   1  -4  -3   57.15    3.22
   4  -1  -3   61.48    3.29
   4   1  -3   58.01    3.15
  -1  -4  -3   54.23    2.69
   4   1   5   32.82    1.97
  -4  -1   5   35.81    2.62
   4  -1   5   32.60    2.07
  -4   1   5   37.64    2.02
  -4   1   5   30.03    2.55
  -1   4   5   33.09    2.46
  -4  -1   5   33.62    2.57
  -1  -4   5   35.48    2.66
   1   4   5   32.62    1.76
   1  -4   5   36.63    2.60
  -4   1  -5   32.78    1.60
  -1  -4  -5   31.46    1.51
   1  -4  -5   31.17    1.86
  -1   4  -5   34.63    1.93
   4  -1  -5   35.55    2.23
   1   4  -5   32.18    1.99
   4  -1  -5   30.57    2.00
  -1  -4  -5   31.08    1.57
   4   1  -5   34.99    2.15
  -1  -4  -5   34.84    1.85
  -4  -1  -5   35.02    2.02
   1  -4  -5   35.21    2.19
  -4   1  -5   33.77    1.57
   1   4   7   66.10    3.97
  -4  -1   7   57.55    3.75
  -4  -1   7   72.47    4.43
  -4   1   7   60.46    3.89
  -1   4   7   69.59    4.45
   1   4   7   62.32    3.47
   4  -1   7   63.97    3.73
   4   1   7   64.05    3.72
   1  -4   7   64.47    4.16
  -1   4   7   64.18    4.04
  -1  -4   7   65.10    4.30
  -4   1   7   74.49    4.54
   4   1   7   63.42    2.53
  -4   1  -7   68.29    3.04
  -1  -4  -7   63.78    3.05
  -4  -1  -7   59.34    3.04
   1  -4  -7   65.46    3.49
  -4   1  -7   57.05    3.00
   1   4   9   31.19    2.36
  -4   1   9   30.28    1.86
  -1   4   9   27.87    1.71
  -4  -1   9   31.80    2.64
  -4   1   9   30.45    2.25
   1  -4   9   29.95    2.49
   4  -1   9   30.50    2.29
  -1  -4   9   37.22    2.83
  -1   4   9   33.31    2.56
   4   1   9   31.01    1.36
  -4  -1   9   32.39    2.31
   4   1   9   35.26    2.87
   1   4   9   33.80    2.00
  -4  -1  -9   33.48    1.24
  -4   1  -9   31.98    1.50
  -4  -1  11    5.99    1.37
  -1  -4  11    5.80    1.42
   1   4  11    6.39    0.93
   4   1  11    5.77    1.22
   1  -4  11    5.87    1.32
  -1   4  11    4.48    0.92
  -4   1  11    5.51    1.01
   4  -1  11    6.15    1.17
  -1   4  11    6.66    1.30
  -4   1  11    5.92    1.32
   4   1  11    5.93    0.56
   1   4  11    7.97    1.26
  -4  -1  11    3.75    1.02
  -4   1 -11    4.47    0.47
  -4  -1 -11    4.85    0.39
   4   1  13   72.26    5.15
  -4  -1  13   70.91    4.66
  -4   1  13   74.83    5.48
   4   1  13   76.30    3.64
   4  -1  13   70.23    5.08
   4  -1  13   74.21    3.90
  -4  -1  13   65.93    5.46
  -1  -4  13   70.03    5.38
  -1   4  13   76.25    4.57
  -1   4  13   71.13    5.18
   1  -4  13   72.58    5.41
  -4   1  13   75.20    5.36
   1   4  13   75.40    4.42
   1   4  13   70.83    5.02
  -1  -4  15    2.21    0.81
  -1  -4  15    0.25    1.23
   4  -1  15    1.50    1.19
   1   4  15    2.27    1.10
  -4   1  15    0.98    1.22
  -4   1  15    2.95    0.87
  -4  -1  15    0.68    0.85
   1  -4  15   -0.84    1.20
   4   1  15    0.75    1.05
   1  -4  15    2.20    0.93
  -1   4  15    0.87    0.71
  -4  -1  15    1.30    1.25
  -1   4  15    1.07    1.16
  -4  -1  17    4.77    1.13
  -1  -4  17    4.64    1.04
   1   4  17    3.24    1.48
  -4   1  17    5.45    1.61
  -4   1  17    2.24    1.13
  -1   4  17    6.10    1.49
   1  -4  17    4.99    1.64
  -4  -1  17    3.74    1.60
  -1  -4  17    4.56    1.63
   4  -1  17    4.04    1.44
   4   1  17    3.97    1.39
   4  -2   0   52.60    2.76
  -4   2   0   53.52    3.27
  -2   4   0   56.21    3.17
   2  -4   0   53.99    3.58
  -4  -2   0   56.08    2.50
   4  -2   2  601.19   49.47
  -2   4   2  612.22   52.70
  -4   2   2  614.17   54.15
   4  -2   2  627.52   50.79
  -2  -4   2  658.98   54.82
   4  -2   2  594.99   50.40
   2  -4   2  588.14   49.87
  -4  -2   2  651.48   54.72
   2   4   2  615.79   50.19
   4  -2  -2  718.50   58.87
  -4  -2  -2  570.78   45.49
  -2   4  -2  645.71   53.83
   4  -2  -2  620.35   52.77
   2  -4  -2  630.44   54.52
   4   2  -2  643.18   52.92
   2  -4  -2  638.92   53.47
  -4  -2  -2  610.51   49.33
   4  -2   4   38.96    2.31
  -2  -4   4   42.08    2.97
  -4   2   4   38.14    2.24
   4  -2   4   41.25    2.11
   2  -4   4   41.99    2.84
  -4   2   4   47.34    2.99
  -2   4   4   38.90    3.30
  -4  -2   4   44.49    2.94
   4   2   4   38.73    2.44
  -2  -4  -4   42.02    2.07
   2   4  -4   35.50    1.75
   4  -2  -4   40.22    2.51
   2  -4  -4   42.79    2.60
  -2   4  -4   43.15    2.39
   4  -2  -4   45.29    2.59
  -4  -2  -4   38.81    1.95
   2  -4  -4   37.20    1.90
  -2  -4  -4   40.82    2.23
   4   2  -4   39.78    2.37
  -4   2  -4   40.74    2.16
  -2  -4  -4   38.57    2.23
  -4   2  -4   40.84    1.97
   4  -2   6  163.73    9.82
   2  -4   6  158.63    9.90
  -4   2   6  173.63    9.86
  -2   4   6  176.32   10.93
  -4   2   6  155.59    9.92
   2   4   6  161.03    9.75
  -4  -2   6  179.92   11.25
  -2  -4   6  148.43    9.75
  -2   4   6  163.71   10.34
   4   2   6  159.61    9.36
   2  -4  -6  165.00    9.55
  -4  -2  -6  157.99    9.03
  -2  -4  -6  159.04    8.31
  -2   4  -6  148.86    8.92
   4  -2  -6  156.03    9.40
  -4   2  -6  167.60    9.21
  -2  -4  -6  164.18    8.41
  -2  -4  -6  160.38    9.37
  -4   2  -6  157.59    9.02
   4   2   8    4.18    0.93
  -2  -4   8    5.67    1.14
  -2   4   8    4.62    1.14
   4  -2   8    4.70    0.97
  -2   4   8    5.17    1.00
  -4  -2   8    4.69    1.11
  -4   2   8    3.96    0.99
   2   4   8    4.45    0.99
   2  -4   8    5.30    1.07
   2   4   8    3.23    0.48
  -4   2   8    5.62    1.12
  -4  -2   8    5.15    1.05
  -4   2  -8    4.06    0.50
   2  -4  -8    4.75    0.56
  -2  -4  -8    4.04    0.43
  -4   2  10   23.61    2.24
   2   4  10   21.71    1.25
  -4   2  10   23.06    2.13
   4   2  10   21.57    0.93
   2   4  10   21.14    1.94
  -4  -2  10   20.11    1.90
  -2   4  10   23.04    1.75
  -2  -4  10   15.97    2.12
  -4  -2  10   21.57    2.07
  -2   4  10   20.14    2.11
   4  -2  10   22.63    1.94
   4   2  10   23.15    1.91
   2  -4  10   20.77    2.12
  -4   2 -10   21.04    1.13
  -2  -4  12   45.82    3.99
   4   2  12   49.96    3.55
  -4  -2  12   42.07    3.69
  -2   4  12   51.14    3.82
  -4  -2  12   45.04    3.27
   2   4  12   52.30    2.70
  -2   4  12   49.50    3.85
   4  -2  12   50.79    3.66
  -4   2  12   50.09    3.86
   2   4  12   50.09    3.55
  -4   2  12   48.64    3.30
   2  -4  12   48.58    3.71
   4   2  12   48.10    2.09
  -2   4  14    0.02    0.98
   2   4  14    0.42    0.91
  -4   2  14   -0.17    0.73
   4  -2  14   -0.29    0.93
  -4  -2  14   -0.42    1.01
  -2   4  14    0.13    0.97
   4   2  14   -0.34    0.88
  -2  -4  14    0.30    1.08
  -2  -4  14    1.08    0.69
   2  -4  14   -0.01    1.03
  -4   2  14    0.04    1.01
   4  -2  14    0.79    0.49
  -4  -2  14   -0.14    0.73
   4   2  16    7.13    1.48
   4  -2  16    7.59    1.61
   2  -4  16   10.35    1.82
  -4  -2  16    8.51    1.35
  -2  -4  16   10.84    1.32
  -4   2  16    6.98    1.78
  -4  -2  16    6.14    1.83
  -2  -4  16    7.65    1.77
  -4   2  16    5.68    1.77
  -2   4  16    6.02    1.77
   2   4  16    8.02    1.69
  -2   4  18    4.23    1.28
  -2  -4  18    1.49    1.44
   4   2  18    1.40    1.19
  -4  -2  18    0.99    1.45
  -4   2  18    1.06    1.35
   2  -4  18    0.21    1.39
   2   4  18    0.72    1.21
   4  -2  18    1.52    1.31
   3  -4   1 1424.01  155.92
  -4   3   1 1229.90  139.81
  -4  -3   1 1355.39  146.37
   4  -3   1 1191.55  133.76
  -3  -4   1 1299.14  140.21
   3  -4   1 1270.72  139.26
  -3   4   1 1132.75  125.70
   4  -3   1 1258.23  136.93
  -4   3  -1 1411.91  153.59
  -3   4  -1 1291.31  141.44
   3  -4  -1 1326.33  145.28
   3  -4  -1 1328.90  148.58
   4  -3  -1 1249.29  139.98
  -4   3   3  132.58    9.41
   3   4   3  128.87    6.69
   4  -3   3  130.92    7.29
   3  -4   3  133.05    7.90
  -4  -3   3  141.55    8.33
   3  -4   3  137.68    7.96
  -3  -4   3  144.20    8.55
   4  -3   3  134.55    7.55
  -3   4   3  129.48    9.14
  -4  -3  -3  119.87    6.25
   3   4  -3  125.59    7.17
  -3   4  -3  133.69    7.50
  -4   3  -3  129.99    7.47
   3  -4  -3  158.45    8.84
   4   3  -3  134.21    7.48
   4  -3  -3  150.18    8.36
   3  -4  -3  130.88    8.12
   4  -3  -3  134.43    8.12
  -3  -4  -3  131.96    6.98
  -4  -3   5   88.53    5.49
   3  -4   5   82.59    4.92
   4   3   5   79.72    4.29
  -3  -4   5   91.49    5.58
  -3   4   5   82.89    5.61
  -4   3   5   83.20    5.60
  -4   3   5   97.28    5.65
   4  -3   5   87.42    5.01
  -3  -4  -5   82.69    3.62
  -4  -3  -5   84.35    4.67
  -3   4  -5   81.16    4.35
   4  -3  -5   92.95    5.20
  -4   3  -5   83.02    4.31
   4   3  -5   84.21    4.73
   3   4  -5   85.57    4.72
   3  -4  -5   87.17    4.94
   4  -3  -5   82.56    4.68
  -4   3  -5   88.03    4.30
   3  -4  -5   85.75    4.77
  -3   4  -5   86.99    4.52
  -3  -4  -5   83.14    4.29
  -3   4   7   43.51    2.82
  -4  -3   7   37.25    2.64
   3   4   7   31.62    2.28
  -3  -4   7   33.95    1.98
  -4   3   7   39.57    2.68
  -3   4   7   34.28    2.63
  -4   3   7   34.87    2.57
   4  -3   7   33.93    2.28
   3  -4   7   33.95    2.48
   4   3   7   32.08    2.13
  -4   3  -7   35.96    1.70
  -3   4  -7   34.33    2.03
  -3  -4  -7   36.59    1.44
  -4  -3  -7   33.45    1.90
   3  -4  -7   33.77    2.21
  -3   4   9   96.62    5.35
   4  -3   9  100.32    6.47
  -3   4   9  104.97    6.45
  -4  -3   9  104.60    6.60
   3   4   9  105.01    6.23
  -3  -4   9  104.39    6.86
  -4   3   9  111.52    7.45
  -4   3   9  106.43    5.96
   4   3   9   99.92    5.86
   3  -4   9  102.78    6.39
  -3  -4  -9  101.38    4.61
  -3   4  -9   87.76    4.92
  -4   3  -9   94.05    5.15
   3   4  11   17.13    1.70
  -4  -3  11   17.98    2.14
  -3  -4  11   16.64    1.97
   4   3  11   18.78    1.69
  -3   4  11   17.07    1.95
  -4   3  11   18.71    1.75
  -4   3  11   18.03    2.03
   3  -4  11   16.42    1.89
   4  -3  11   16.48    1.83
   3   4  11   16.89    0.77
  -4  -3  11   22.00    1.82
  -3   4  11   18.14    1.79
  -4   3 -11   15.47    1.04
  -3  -4 -11   16.56    0.70
  -4   3  13   18.86    2.11
   3  -4  13   13.79    2.01
  -3  -4  13   15.69    2.11
  -3   4  13   13.54    2.17
   4   3  13   14.88    1.84
  -4  -3  13   17.27    2.09
   3   4  13   17.38    1.89
   4  -3  13   17.00    2.00
  -4   3  13   16.66    1.83
  -4  -3  13   17.87    1.77
  -3   4  13   18.14    1.72
  -3  -4  13   19.37    1.76
  -4  -3  15    8.26    1.38
  -4  -3  15    7.48    1.87
   4   3  15    9.63    2.06
  -3   4  15    7.72    1.94
  -4   3  15    9.97    1.96
  -3  -4  15   11.83    1.91
  -3  -4  15   10.61    1.42
  -4   3  15    7.57    1.84
  -3   4  15    8.91    1.84
   3  -4  15   12.49    1.80
   3   4  15    9.00    1.68
   4  -3  15   11.36    1.75
   4   3  17    1.76    1.17
  -3   4  17    5.25    1.28
  -4   3  17    4.29    1.31
  -4  -3  17    1.38    0.92
  -3  -4  17    0.89    1.33
  -3  -4  17    0.18    0.88
   4  -3  17    1.13    1.21
  -4  -3  17   -0.07    1.37
   3   4  17    1.66    1.16
   3  -4  17    0.79    1.25
   4  -4   0 2154.98  287.21
   4  -4   0 2208.72  301.66
  -4   4   0 1939.20  261.16
   4  -4   2   -0.41    0.53
  -4   4   2   -0.39    0.73
   4  -4   2   -0.05    0.71
  -4  -4   2   -0.56    0.56
   4  -4  -2    0.29    0.80
  -4   4  -2    0.45    0.48
  -4   4   4  161.83   11.61
  -4  -4   4  180.55   11.27
   4  -4   4  179.47   10.62
   4  -4   4  167.18   10.01
   4  -4  -4  164.94   10.28
   4  -4  -4  195.79   11.57
  -4  -4  -4  164.27    9.35
   4   4  -4  159.75    9.64
  -4   4  -4  178.42   10.23
  -4   4   6    0.01    0.96
   4   4   6   -0.26    0.30
  -4  -4   6    0.05    0.75
  -4   4   6    0.13    0.73
   4  -4   6    0.11    0.60
  -4  -4  -6   -0.21    0.35
  -4   4  -6   -0.01    0.33
   4  -4  -6   -0.08    0.45
  -4   4  -6   -0.33    0.33
  -4  -4   8   42.36    3.10
   4   4   8   42.50    2.63
   4  -4   8   42.95    2.90
  -4   4   8   48.14    3.18
  -4   4   8   43.09    3.91
  -4   4  -8   40.79    2.07
  -4   4  10    0.22    0.79
   4  -4  10   -0.40    0.72
  -4  -4  10    0.12    0.84
  -4   4  10    1.04    0.75
   4   4  10   -0.23    0.68
  -4   4 -10    0.00    0.36
  -4   4  12  117.11    8.29
  -4  -4  12  109.15    7.72
   4   4  12  106.42    6.96
  -4   4  12  107.41    7.47
   4  -4  12  110.56    7.57
  -4  -4  12  113.10    7.39
  -4   4  14   -0.75    0.93
  -4  -4  14    0.09    0.76
  -4  -4  14    1.36    0.92
   4   4  14   -0.25    0.81
   4  -4  14    0.04    0.88
  -4   4  14    0.11    0.81
   4  -4  16   16.42    2.15
  -4   4  16   17.81    2.03
   4   4  16   18.33    2.10
  -4  -4  16   17.83    2.36
  -4   4  16   18.80    2.46
  -4  -4  16   19.51    2.06
  -4  -4  18   -0.37    1.27
   4  -4  18   -1.09    1.13
  -4   4  18   -1.98    1.15
   4   4  18    0.74    1.00
  -4  -4  18    0.17    0.87
   0   5   1    0.25    0.54
   5   0   1    0.38    0.56
  -5   0   1    0.08    0.89
  -5   0   1   -0.11    0.39
   0   5  -1    0.36    0.61
   5   0  -1    0.12    0.49
   0  -5  -1    0.20    0.74
  -5   0  -1   -0.08    0.75
   5   0  -1    0.90    0.67
   5   0   3   -0.10    0.40
   0  -5   3    0.46    0.67
  -5   0   3    0.02    0.85
   5   0   3   -0.08    0.46
  -5   0   3   -0.52    0.60
   0  -5  -3    0.34    0.50
   5   0  -3   -0.23    0.46
   5   0  -3    0.32    0.31
  -5   0  -3   -0.04    0.29
  -5   0  -3   -0.36    0.54
   0  -5  -3   -0.06    0.51
   5   0   5    0.34    0.62
   0  -5   5    0.89    0.74
  -5   0   5   -0.39    0.80
   0   5   5   -0.00    0.41
   5   0   5   -0.29    0.43
  -5   0   5   -0.33    0.69
   0  -5  -5    0.10    0.40
   0  -5  -5   -0.44    0.62
   0  -5  -5    0.12    0.49
   5   0  -5   -0.61    0.48
   0   5  -5   -0.28    0.41
  -5   0  -5    0.00    0.30
   0   5   7   -0.53    0.39
   0   5   7   -0.18    0.48
  -5   0   7   -0.07    0.70
   0  -5   7    0.78    0.42
   5   0   7   -0.01    0.27
  -5   0   7   -0.47    0.71
   5   0   7    0.14    0.50
   0  -5  -7    0.11    0.28
  -5   0  -7    0.08    0.14
  -5   0  -7   -0.06    0.22
  -5   0   9    0.63    0.78
   5   0   9   -0.58    0.59
   0   5   9   -0.70    0.77
   0  -5   9    0.42    0.79
   0   5   9   -0.03    0.52
  -5   0   9    0.43    0.69
   0  -5  -9   -0.49    0.26
  -5   0  -9   -0.02    0.16
   5   0  11   -0.01    0.26
  -5   0  11    0.39    0.99
   5   0  11   -0.30    0.71
   0  -5  11   -0.64    0.88
   0   5  11    0.09    0.68
   0   5  11   -0.17    0.85
  -5   0  11   -0.95    0.90
  -5   0 -11    0.26    0.16
  -5   0  13    0.78    0.90
   0   5  13    0.38    0.84
  -5   0  13    0.20    1.00
   5   0  13   -1.17    0.85
   0   5  13    0.55    0.68
   0  -5  13   -0.58    0.94
   0  -5  15    0.36    1.11
   0   5  15    0.38    0.97
   5   0  15   -0.49    0.93
  -5   0  15   -1.64    0.85
  -5   0  15    0.03    0.63
   0   5  17    0.55    1.06
   0  -5  17   -0.38    0.68
  -5   0  17   -0.32    0.87
   0  -5  17   -0.61    1.16
  -5   0  17   -1.84    1.17
   5   0  17   -0.09    0.97
   1  -5   0  555.28   45.08
   5  -1   0  561.46   45.42
   1   5   0  565.17   45.50
  -5   1   0  544.74   45.63
  -1   5   0  540.83   43.82
   5   1   0  553.35   41.28
  -5  -1   0  526.05   42.70
   5   1   0  542.10   43.17
  -5   1   2   88.52    5.93
  -5  -1   2   83.74    5.58
   5   1   2   76.00    3.32
   5  -1   2   90.58    4.29
   5   1   2   84.88    4.09
  -5   1   2   92.16    5.41
   5  -1   2   88.11    4.83
  -5  -1   2   79.01    4.23
  -1   5   2   91.84    4.87
   1   5   2   87.12    4.58
  -5   1  -2   85.10    5.09
   5   1  -2   87.79    4.42
   1  -5  -2   86.70    4.31
   5  -1  -2   86.12    5.07
   1  -5  -2   88.94    5.22
   5  -1  -2   95.98    5.32
  -1  -5  -2   88.81    4.86
  -5  -1  -2   80.79    4.82
  -1   5  -2   88.16    4.99
  -5  -1   4   67.29    4.51
   1  -5   4   69.93    4.36
  -5  -1   4   71.97    4.15
  -1  -5   4   68.90    4.39
  -5   1   4   77.99    4.51
  -5   1   4   66.01    4.56
   5  -1   4   66.75    3.28
   5  -1   4   65.59    3.71
   5   1   4   65.41    2.78
   5   1   4   66.53    2.84
   5   1   4   65.62    3.56
   5  -1   4   66.51    3.70
  -1   5   4   60.47    3.50
   1  -5  -4   65.88    3.58
   1  -5  -4   68.33    3.95
   5  -1  -4   64.81    3.79
  -5   1  -4   66.84    3.17
  -5  -1  -4   66.43    3.28
   1   5  -4   62.95    3.36
   1  -5  -4   62.87    3.16
  -1  -5  -4   67.55    3.69
   5  -1  -4   76.20    4.10
  -1  -5  -4   66.72    3.26
  -1  -5  -4   71.57    4.22
   5   1  -4   68.64    3.87
  -5  -1   6   38.49    2.91
   5  -1   6   45.75    2.02
   5  -1   6   41.15    2.46
  -1   5   6   39.27    2.63
   5   1   6   42.62    2.37
  -1  -5   6   45.21    3.02
  -5  -1   6   46.59    3.05
  -5   1   6   46.10    2.97
   1  -5   6   41.92    2.92
  -5   1   6   39.91    2.24
  -1  -5  -6   43.28    2.03
  -5   1  -6   40.86    2.15
  -5  -1  -6   43.36    2.12
   1  -5  -6   42.17    2.53
  -5   1  -6   43.46    1.90
  -1  -5  -6   41.49    2.16
  -1  -5   8  163.23   10.67
  -5  -1   8  178.88   11.37
   1   5   8  165.37    9.41
   5   1   8  157.10    7.66
  -5   1   8  154.86   10.10
   5  -1   8  167.11   10.23
   1  -5   8  169.44   11.01
   1   5   8  162.96   10.35
  -1   5   8  175.02   11.06
  -1   5   8  165.76   10.12
  -5  -1   8  161.71   10.43
  -5   1   8  183.17   11.72
   5   1   8  172.79   10.42
  -1  -5  -8  162.70    9.21
   1  -5  -8  159.11    9.60
  -5   1  -8  169.27    9.03
  -1  -5  -8  162.92    9.10
  -5   1  10   10.34    1.39
  -5  -1  10   13.05    1.66
   1  -5  10   11.26    1.03
   5  -1  10   13.01    1.41
   1   5  10   11.05    1.06
   1   5  10   11.19    1.50
   5   1  10   11.48    0.50
  -1  -5  10   10.39    1.08
  -5  -1  10   10.03    1.41
  -1   5  10   10.15    1.18
  -5   1  10    9.73    1.53
  -1   5  10   11.39    1.62
   5   1  10   11.42    1.34
  -5   1 -10   11.33    0.70
   1   5  12   71.26    5.00
   1   5  12   80.59    4.41
  -5  -1  12   72.77    4.85
  -1  -5  12   66.96    5.31
   1  -5  12   71.24    5.31
   5   1  12   69.07    3.03
   5  -1  12   67.76    4.81
   5   1  12   83.37    6.04
  -5   1  12   78.49    5.53
  -5  -1  12   70.84    5.33
   5  -1  12   73.09    3.61
  -1   5  12   74.16    5.23
  -1   5  12   77.04    5.13
  -5   1  12   74.07    4.75
  -5   1  14    8.96    1.92
   1  -5  14   11.18    1.86
   5   1  14    9.87    1.63
  -5  -1  14   10.45    1.50
   1   5  14    9.45    1.69
   5  -1  14   11.09    1.59
  -1   5  14   10.73    1.19
  -5   1  14    9.56    1.79
  -1  -5  14   13.61    1.89
  -5  -1  14   12.93    1.80
  -1   5  14    9.74    1.69
   5  -1  16   31.50    2.92
  -5   1  16   27.16    2.54
   5   1  16   27.41    2.85
  -1  -5  16   26.90    2.92
   1  -5  16   25.81    1.98
   1  -5  16   23.42    3.01
  -1  -5  16   27.91    2.22
  -1   5  16   29.34    2.89
  -5   1  16   25.99    2.77
  -5  -1  16   26.10    2.89
   1   5  16   31.02    2.97
  -5  -1  16   27.91    2.37
  -5  -1  18    0.32    1.26
  -5  -1  18   -0.89    1.15
  -1  -5  18    0.61    1.29
  -5   1  18    1.42    1.19
   5   1  18    1.47    1.09
  -1   5  18    1.42    1.15
   1  -5  18    2.27    1.28
   1   5  18   -1.18    1.12
   5  -1  18    0.59    1.13
  -5   2   1  344.35   27.19
  -5  -2   1  344.22   25.15
  -2   5   1  378.75   26.90
   2  -5   1  363.29   26.33
  -5  -2   1  350.93   23.95
   2   5   1  343.07   24.18
   5  -2   1  354.22   25.86
   5   2  -1  360.88   24.22
   5  -2  -1  384.79   26.66
   5  -2  -1  350.22   24.50
  -5   2  -1  339.17   25.54
  -5  -2  -1  342.21   23.78
   2  -5  -1  373.03   26.86
  -2   5  -1  377.37   26.77
   2  -5  -1  394.25   28.19
   5  -2   3  167.97    9.50
  -2   5   3  149.87    9.46
  -5  -2   3  171.19   11.11
   2   5   3  168.12    9.19
   5  -2   3  170.41    9.92
  -5   2   3  171.59   11.75
   2  -5   3  174.42   10.63
  -5   2   3  168.90   10.21
  -5  -2   3  177.69   10.55
  -2  -5   3  176.18   10.83
   5  -2   3  160.88    9.78
  -5  -2  -3  167.98    9.13
   5  -2  -3  200.00   11.46
   5  -2  -3  170.24   10.57
  -2   5  -3  177.98   10.64
  -5  -2  -3  160.31    8.63
   5   2  -3  177.38   10.27
   2  -5  -3  165.12   10.77
   2  -5  -3  171.72   10.36
  -5  -2   5   18.44    1.21
   5  -2   5   20.00    1.39
  -5   2   5   24.09    1.81
   5  -2   5   21.02    1.25
   5   2   5   18.62    1.18
  -2  -5   5   20.15    1.86
  -2   5   5   18.28    1.93
  -5  -2   5   20.88    1.98
  -5   2   5   18.10    2.03
   2  -5   5   19.92    1.78
  -5   2  -5   18.62    0.98
  -2  -5  -5   18.56    1.18
  -5  -2  -5   17.05    1.00
   5  -2  -5   19.23    1.47
  -5   2  -5   18.29    1.08
  -2   5  -5   18.65    1.32
  -2  -5  -5   19.82    1.32
  -2  -5  -5   17.32    1.11
   2   5  -5   14.83    1.21
   5  -2  -5   17.61    1.41
   5   2  -5   18.06    1.28
   2  -5  -5   20.15    1.41
  -5  -2   7  191.75   12.32
   5   2   7  180.55   10.90
  -5  -2   7  186.84   12.17
  -2   5   7  189.18   12.01
  -2  -5   7  191.72   12.45
   2  -5   7  176.63   11.53
  -5   2   7  205.96   12.86
   5  -2   7  179.11   11.16
  -5   2   7  177.88   11.45
  -5   2  -7  189.70   10.67
  -5  -2  -7  168.83   10.32
  -5   2  -7  160.91    9.93
   2  -5  -7  178.25   10.87
  -2  -5  -7  182.75   10.19
  -2  -5  -7  187.04   10.32
  -5  -2   9    7.67    1.28
  -2   5   9   10.03    1.40
   5   2   9    8.84    1.41
  -2   5   9    8.96    1.16
   2   5   9    9.12    1.23
  -2  -5   9    6.57    0.87
   2  -5   9    7.57    1.34
  -5   2   9    8.65    1.37
   5  -2   9    9.40    1.17
  -5  -2   9    8.70    1.38
  -5   2   9    7.00    1.18
  -5   2  -9    7.19    0.57
  -2  -5  -9    7.51    0.59
  -2  -5  11   27.88    2.77
   5   2  11   32.57    2.97
  -5  -2  11   30.18    2.41
  -5  -2  11   29.34    2.73
   2   5  11   31.31    2.53
   5  -2  11   30.28    2.40
  -2   5  11   30.77    2.30
  -5   2  11   29.23    2.31
  -5   2  11   32.10    2.61
   2  -5  11   30.80    2.59
  -2   5  11   33.22    2.58
   2   5  11   28.54    1.34
  -2  -5 -11   30.97    1.44
  -5   2 -11   26.00    1.37
   2   5  13   13.04    0.77
  -5   2  13   13.84    1.66
   5   2  13   18.32    1.91
  -5   2  13   16.76    2.03
  -2  -5  13   15.14    2.28
   2   5  13   15.63    1.90
  -5  -2  13   17.46    2.15
  -2   5  13   17.83    2.17
   5  -2  13   19.86    1.97
  -2   5  13   16.54    2.11
  -5  -2  13   14.21    1.77
   2  -5  13   15.77    2.09
  -2  -5 -13   17.09    0.91
   5  -2  15    6.38    1.57
   5   2  15    7.33    1.50
   2   5  15    9.12    1.55
  -5   2  15    4.74    1.60
  -5   2  15    8.39    1.43
  -2   5  15    7.59    1.62
   2  -5  15    7.60    1.72
  -5  -2  15    7.03    1.68
  -2  -5  15    8.77    1.92
  -2   5  15    6.32    1.58
  -5  -2  15    7.11    1.38
  -2  -5  15    9.45    1.26
   5   2  17    0.65    1.01
  -2  -5  17    0.05    1.18
  -2  -5  17   -0.02    0.82
  -5   2  17    0.63    0.96
  -5  -2  17   -1.17    1.17
  -2   5  17    0.00    1.19
  -5   2  17    1.19    1.21
   2   5  17    1.34    1.04
   2  -5  17    4.88    1.20
   5  -2  17    0.06    1.12
  -5  -2  17    0.69    0.94
  -5  -3   0  914.28   81.84
  -3   5   0  916.59   85.78
   3  -5   0  701.13   66.85
   5  -3   0  887.95   84.70
  -5   3   0  854.08   82.51
   3  -5   0  782.20   73.47
   5  -3   2   39.69    2.77
   3   5   2   37.56    1.97
   3  -5   2   39.48    2.82
   5  -3   2   38.63    2.52
  -3  -5   2   43.17    2.66
  -3   5   2   35.79    2.86
  -5  -3   2   43.12    2.40
  -5   3   2   27.33    3.56
   3  -5  -2   42.92    2.92
  -3   5  -2   43.34    2.49
   5   3  -2   41.59    2.06
   5  -3  -2   45.24    2.44
  -5  -3  -2   39.96    1.83
   3  -5  -2   39.23    3.05
   5  -3  -2   42.18    2.82
   5  -3   4   51.28    2.74
  -3  -5   4   53.69    3.42
  -5   3   4   49.82    4.11
   5  -3   4   50.88    2.75
  -5  -3   4   54.67    3.45
   3   5   4   51.80    2.42
   3  -5   4   47.09    3.00
  -3   5   4   49.42    3.88
   5  -3   4   48.23    2.51
  -5  -3  -4   51.69    2.66
   5  -3  -4   60.48    3.22
   5  -3  -4   50.42    3.03
  -3  -5  -4   51.94    2.49
   3  -5  -4   54.74    2.79
  -5  -3  -4   51.64    2.15
   3   5  -4   47.92    2.64
  -3   5  -4   54.28    2.90
  -5   3  -4   49.94    2.73
   3  -5  -4   65.15    3.43
   5   3  -4   51.33    2.86
   5   3   6   98.90    5.30
  -5   3   6  117.21    6.77
  -5  -3   6  106.93    6.48
  -3   5   6  103.20    6.72
  -5   3   6   88.04    6.12
   3  -5   6  100.32    6.04
   5  -3   6  105.15    5.90
  -3  -5   6  106.92    6.46
   3  -5  -6   97.08    5.54
  -5  -3  -6   93.16    4.95
  -3   5  -6   99.23    5.78
  -5   3  -6  100.15    5.27
  -3  -5  -6  104.51    4.91
  -3  -5  -6  100.42    5.57
  -5   3  -6   89.75    5.01
  -3  -5  -6  103.64    4.70
  -3  -5   8   81.05    5.21
  -3   5   8   82.55    5.17
  -5   3   8   75.79    4.98
  -5  -3   8   80.25    5.07
  -5  -3   8   76.76    4.23
  -5   3   8   83.10    5.19
   3  -5   8   79.22    4.98
   5  -3   8   75.25    4.71
   5   3   8   66.04    3.91
   3   5   8   75.23    3.89
  -3   5   8   73.84    4.92
  -5   3  -8   75.58    3.91
  -3  -5  -8   81.92    3.52
  -5  -3  10   63.39    4.23
   5   3  10   56.47    3.47
  -5   3  10   57.66    3.96
  -3   5  10   60.10    4.02
   5  -3  10   61.88    3.90
  -3   5  10   53.16    3.74
   3  -5  10   55.84    3.86
  -5  -3  10   57.14    4.14
  -3  -5  10   54.23    4.04
   3   5  10   57.78    3.70
  -5   3  10   61.14    4.18
  -5   3 -10   49.71    2.73
  -5  -3  12    2.23    0.97
  -3   5  12    2.42    1.20
   5   3  12    1.54    0.90
  -5   3  12    2.67    0.98
   5  -3  12    1.90    1.04
  -5   3  12    0.93    1.10
   3   5  12    1.63    0.95
   3  -5  12    0.93    1.15
  -3  -5  12    2.87    0.74
  -3   5  12    1.71    0.97
  -5  -3  12    2.11    1.18
  -3  -5 -12    1.81    0.26
   3   5  14   16.06    1.91
  -5  -3  14   15.79    1.74
  -5  -3  14   20.35    2.09
   5  -3  14   14.84    1.97
   3  -5  14   14.36    2.12
   5   3  14   14.02    1.82
  -3   5  14   19.15    2.32
  -3  -5  14   11.61    2.18
  -3   5  14   16.24    2.08
  -3  -5  14   14.10    1.70
  -5   3  14   15.90    1.87
  -5   3  14   16.56    2.13
  -5   3  16    2.90    1.31
  -5  -3  16    0.92    1.05
   3  -5  16    3.71    1.28
   3   5  16    2.22    1.18
  -3  -5  16    0.66    1.37
  -3  -5  16    2.49    1.03
   5   3  16    3.21    1.15
  -3   5  16    1.11    1.23
  -5  -3  16    2.56    1.32
   5  -3  16    1.65    1.32
  -5   3  16    3.28    1.14
  -5  -3  18   36.40    3.39
  -3  -5  18   28.19    3.17
   5   3  18   29.82    3.11
   3  -5  18   34.25    3.38
   5  -3  18   29.77    3.30
  -5   3  18   25.69    3.21
  -3   5  18   31.08    3.31
  -5  -3  18   34.84    2.91
   3   5  18   32.56    4.01
  -3  -5  18   31.81    3.45
   5  -4   1   30.01    2.31
  -5  -4   1   30.91    1.76
   5  -4   1   29.75    2.57
  -4  -5   1   31.63    1.96
   4  -5   1   32.56    2.48
  -4   5   1   30.70    2.64
   4  -5   1   31.10    1.74
  -5   4   1   34.74    3.41
   4  -5  -1   32.18    2.67
  -4   5  -1   30.86    1.98
   4  -5  -1   34.26    2.53
   5  -4  -1   30.97    2.61
  -4  -5   3   92.53    5.22
   5  -4   3   89.04    4.94
  -5   4   3   87.86    5.32
  -5  -4   3   94.05    5.93
   5  -4   3   92.33    4.85
  -4   5   3   88.78    6.26
   4  -5   3   89.91    5.26
   4   5   3   83.95    4.23
   5  -4   3   78.20    4.31
   5   4  -3   86.48    4.49
  -5   4  -3   81.35    4.38
   5  -4  -3  104.14    5.44
  -5  -4  -3   85.64    4.39
   5  -4  -3   84.92    5.12
  -4   5  -3   90.69    4.93
   4  -5  -3   91.23    5.55
   5  -4   5   43.68    2.98
  -4   5   5   39.73    3.42
   4  -5   5   43.13    2.63
  -5   4   5   37.24    3.53
   5  -4   5   37.00    1.81
   4   5   5   41.31    1.69
  -4  -5   5   39.01    2.17
  -5  -4   5   42.25    2.81
  -5  -4  -5   40.92    1.42
   4  -5  -5   41.92    2.52
  -4  -5  -5   40.64    1.70
   5   4  -5   39.25    2.28
  -5  -4  -5   42.68    2.34
  -4   5  -5   39.47    2.14
  -4  -5  -5   41.32    2.12
  -5   4  -5   43.59    2.37
  -5  -4   7    4.27    1.02
  -5   4   7    4.06    1.29
   5  -4   7    4.73    1.20
   5   4   7    2.54    0.76
  -4   5   7    5.39    1.30
  -4  -5   7    4.22    1.10
  -5   4   7    5.59    1.05
   4  -5   7    4.90    0.96
  -4   5  -7    3.40    0.49
  -5  -4  -7    5.56    0.69
  -5   4  -7    3.15    0.45
  -4  -5   9    4.46    1.26
   4   5   9    6.87    1.04
  -4   5   9    4.90    1.30
   5   4   9    5.73    0.94
   5  -4   9    7.11    1.09
  -5   4   9    7.42    1.24
  -4   5   9    6.10    1.25
   4  -5   9    8.61    1.15
  -5   4   9    5.00    1.29
  -5  -4   9    4.79    1.24
  -5   4  -9    4.55    0.49
  -4  -5  11    2.68    1.33
  -4   5  11    3.88    1.12
   5  -4  11    3.80    1.08
  -5  -4  11    2.97    1.24
  -5  -4  11    2.44    1.12
   4  -5  11    5.00    1.17
  -5   4  11    3.35    1.19
   4   5  11    4.78    1.04
   5   4  11    3.74    0.94
  -4   5  11    1.75    1.19
  -5   4  11    3.68    1.65
  -5   4  13   13.51    1.83
  -4   5  13   11.34    2.14
  -5   4  13   17.20    1.84
  -5  -4  13   10.82    1.81
   4   5  13   12.83    1.61
   5   4  13   12.11    1.52
  -5  -4  13   11.86    1.67
  -4  -5  13   13.70    1.69
  -4   5  13   14.34    1.93
   5  -4  13   10.38    1.74
   4  -5  13   10.30    1.84
  -4  -5  13   12.74    1.98
  -5   4  15   12.53    1.76
  -5   4  15    7.21    1.83
  -5  -4  15   11.55    1.64
  -4  -5  15   13.63    1.93
   4  -5  15   11.67    1.89
   5   4  15   12.54    1.67
  -4  -5  15   13.17    2.10
   5  -4  15   10.14    1.82
  -4   5  15   11.73    2.24
  -5  -4  15   10.91    2.01
  -4   5  15    9.27    1.91
   4   5  15   11.73    1.70
   4  -5  17    3.23    1.20
  -5  -4  17    1.43    1.26
  -4   5  17   -2.63    1.22
   5   4  17   -0.43    1.45
  -4  -5  17    0.04    1.21
   5  -4  17    2.29    1.17
  -5   4  17    1.14    1.27
  -4  -5  17    0.66    0.94
   4   5  17    1.79    1.07
  -5  -4  17    0.19    0.97
   5  -5   0   -0.57    0.81
   5  -5   0    0.42    0.76
  -5   5   0   -0.16    0.83
  -5  -5   2  288.10   18.81
   5  -5   2  269.70   18.54
  -5   5   2  269.99   18.39
   5  -5   2  278.67   18.50
   5  -5  -2  265.10   18.86
  -5   5  -2  254.37   16.99
  -5  -5   4    0.64    0.56
  -5   5   4   -0.19    1.07
   5  -5   4    0.03    0.54
   5  -5   4   -0.23    0.51
   5   5   4   -0.16    0.24
  -5  -5  -4    0.24    0.42
  -5   5  -4    0.24    0.37
   5   5  -4   -0.25    0.34
   5  -5   6   98.45    5.79
  -5  -5   6  105.20    6.39
  -5   5   6  105.56    7.22
  -5  -5  -6   98.02    5.34
  -5   5  -6  102.09    5.89
  -5   5   8   -0.17    0.91
  -5   5   8   -0.03    0.42
  -5  -5   8   -0.02    0.44
   5  -5   8    0.00    0.65
  -5   5  -8   -0.14    0.41
  -5   5  10   25.76    2.48
  -5   5  10   26.35    2.48
   5   5  10   24.41    2.00
   5  -5  10   24.83    2.19
  -5  -5  10   24.84    2.37
  -5   5  12    0.39    0.91
  -5  -5  12    0.21    0.85
   5   5  12    0.68    0.69
  -5   5  12    0.07    0.86
  -5  -5  12   -0.13    0.90
   5  -5  12   -1.03    0.81
  -5  -5  14   44.38    3.44
  -5   5  14   41.67    3.62
   5  -5  14   40.31    3.73
  -5  -5  14   42.68    2.98
  -5   5  14   48.35    4.35
   5   5  14   44.57    3.33
   5  -5  16    0.25    1.13
   5   5  16    0.96    0.98
  -5   5  16    0.49    1.06
  -5   5  16    2.94    1.20
  -5  -5  16    0.79    1.16
  -5  -5  16    0.04    0.98
   0   6   0  127.75    7.25
   0  -6   0  119.30    6.50
   6   0   0  120.92    6.90
  -6   0   0  116.52    7.40
   6   0   0  120.59    5.93
  -6   0   2   57.26    4.11
   6   0   2   61.18    3.60
   0   6   2   58.23    3.27
   6   0   2   61.35    2.54
  -6   0   2   57.57    2.96
   6   0  -2   58.15    3.47
   6   0  -2   63.20    3.10
   0  -6  -2   59.98    3.60
   0   6  -2   59.85    2.99
  -6   0   4   35.50    2.21
   6   0   4   31.41    1.78
   6   0   4   33.09    1.72
   0  -6   4   33.13    2.41
   6   0   4   29.26    1.50
  -6   0   4   31.48    2.78
   0  -6  -4   31.59    2.10
   6   0  -4   34.61    2.01
   0  -6  -4   29.95    1.82
  -6   0  -4   33.71    1.58
   6   0  -4   30.35    1.98
  -6   0   6  170.19   11.13
   6   0   6  177.16    9.81
   0  -6   6  180.30   11.63
   6   0   6  178.28   10.83
  -6   0   6  191.00   11.88
   0  -6  -6  173.71   10.58
   0  -6  -6  173.77    9.91
  -6   0  -6  170.73    9.85
   6   0   8    2.32    0.37
   0   6   8    1.65    0.72
  -6   0   8    2.93    0.93
  -6   0   8    1.43    0.98
   0  -6   8    2.26    1.04
   6   0   8    2.53    0.97
   0  -6  -8    0.97    0.63
   0  -6  -8    2.17    0.51
   0   6  10  150.39    8.81
  -6   0  10  153.05   10.14
  -6   0  10  142.95    9.40
   6   0  10  150.86    9.42
   6   0  10  135.05    6.94
   0  -6  10  143.56    9.81
   0  -6 -10  135.69    8.20
   0   6  12   12.99    1.70
   0   6  12   13.59    1.38
  -6   0  12   13.53    1.61
   6   0  12   13.83    1.97
   6   0  12   11.79    0.56
  -6   0  12   12.01    1.77
   0  -6  12   11.14    1.89
   6   0  14   15.07    1.77
   0  -6  14   16.98    2.19
   0   6  14   16.11    1.97
   0   6  14   12.19    1.29
  -6   0  14   14.69    1.78
  -6   0  14   14.81    2.10
   0   6  16    1.17    1.26
   6   0  16    1.36    1.08
  -6   0  16    1.29    1.16
   0  -6  16    1.22    1.32
  -6   0  16    1.83    0.99
   0  -6  18   10.56    2.27
  -6   0  18   16.65    2.08
   6   0  18   11.35    2.05
  -6   0  18   11.79    1.77
  -6   1   1   37.27    3.28
  -1   6   1   37.96    1.89
   1   6   1   36.08    2.19
  -6  -1   1   35.49    2.84
  -6  -1   1   38.00    2.01
   1  -6   1   38.94    3.01
   6  -1   1   39.17    2.42
   6   1   1   37.52    2.11
   6  -1  -1   41.09    2.56
   1  -6  -1   42.34    2.83
   1   6  -1   41.69    2.50
  -6   1  -1   38.29    3.04
   6   1  -1   41.70    1.98
   6   1  -1   35.59    2.34
   6  -1  -1   39.91    1.88
  -6  -1  -1   38.04    2.46
  -6   1   3   54.47    3.59
  -6  -1   3   57.56    3.61
   1  -6   3   57.13    3.48
   6  -1   3   49.79    2.25
   6  -1   3   51.44    3.20
   6  -1   3   49.65    2.54
  -1  -6   3   55.97    3.43
   6   1   3   50.40    2.31
   1   6   3   51.09    2.59
  -6   1   3   50.84    3.88
  -6  -1   3   50.11    3.73
   1  -6  -3   52.93    3.12
  -1  -6  -3   52.74    2.88
   6   1  -3   53.64    2.81
  -6  -1  -3   53.20    2.18
  -1   6  -3   52.59    3.03
  -6   1  -3   55.57    3.12
  -6  -1  -3   49.93    3.02
   6  -1  -3   54.47    2.91
   6  -1  -3   51.28    3.04
   1  -6  -3   55.07    3.31
   6  -1   5  133.51    6.87
   6   1   5  130.23    7.18
  -1   6   5  142.60    8.26
  -6  -1   5  138.92    8.05
   6  -1   5  130.50    7.02
  -6   1   5  147.90    8.69
   6   1   5  126.24    5.79
   6  -1   5  126.84    7.11
  -6  -1   5  104.56    7.21
   1  -6   5  113.39    7.30
  -6   1   5  122.16    8.01
  -1  -6   5  131.29    8.01
  -6  -1  -5  126.30    6.48
   6   1  -5  132.38    7.76
  -1  -6  -5  129.37    7.21
  -6   1  -5  125.20    6.47
  -1  -6  -5  128.55    7.50
   1  -6  -5  135.18    7.91
   1  -6  -5  130.70    7.58
  -1  -6  -5  131.22    6.91
   6  -1  -5  134.89    8.01
   6   1   7    0.85    0.77
  -6   1   7   -0.00    0.88
  -6   1   7   -0.19    0.79
  -6  -1   7    1.03    0.77
  -1   6   7    1.13    0.84
   1  -6   7    1.37    0.85
  -1  -6   7   -0.19    0.84
   6  -1   7    0.93    0.57
   6  -1   7    1.13    0.43
  -6  -1   7    1.45    0.92
  -6   1  -7    1.01    0.28
   1  -6  -7    0.85    0.50
  -1  -6  -7    1.05    0.44
   1  -6  -7    1.05    0.41
  -6  -1  -7    0.66    0.35
  -1  -6  -7    0.79    0.36
  -1  -6   9    8.25    0.98
   1  -6   9    7.77    1.40
  -6   1   9    8.82    1.34
   1   6   9    9.55    0.61
   6   1   9    7.49    1.08
   6  -1   9   10.77    1.09
  -6   1   9    6.79    1.35
   6  -1   9    7.85    0.53
  -6  -1   9    8.55    1.39
  -6  -1   9    6.99    1.34
  -1   6   9    7.84    1.38
  -1  -6  -9    7.10    0.64
   1  -6  -9    8.63    0.65
  -1  -6  -9    9.51    0.79
  -6   1  -9    7.28    0.44
  -6  -1  11   80.74    5.89
  -6  -1  11   82.78    5.57
   6  -1  11   85.97    5.47
  -1  -6  11   85.61    6.05
  -1   6  11   88.20    5.69
   1  -6  11   90.44    6.17
   6   1  11   86.77    5.45
  -1   6  11   77.44    5.29
  -6   1  11   85.94    6.30
   1   6  11   84.53    4.78
  -6   1  11   91.49    6.15
   1   6  11   84.15    4.28
  -1  -6 -11   89.42    4.50
  -6   1 -11   77.08    3.82
   1   6  13   13.70    0.95
  -1  -6  13   12.90    2.18
  -6  -1  13   13.79    1.78
   6  -1  13   16.91    1.81
   1   6  13   15.54    1.94
  -6   1  13   14.83    2.09
  -6  -1  13   19.03    2.09
  -6   1  13   16.12    1.79
   6   1  13   11.66    2.15
  -1   6  13   16.75    1.41
  -1   6  13   13.89    2.00
  -1  -6 -13   16.03    1.05
   6  -1  15    9.62    1.74
  -6  -1  15   11.77    1.89
  -6   1  15   10.26    1.19
  -1   6  15    9.16    1.87
  -1  -6  15   10.81    1.97
  -6  -1  15   10.01    1.53
   6   1  15   11.03    1.70
  -6   1  15    8.74    1.56
   1  -6  15   11.40    1.94
   1   6  15   11.23    1.76
  -6   1  17    5.17    1.40
  -6   1  17    6.11    1.54
   6   1  17    4.10    1.37
  -1  -6  17    8.26    1.26
  -1  -6  17    7.13    1.71
  -6  -1  17    4.17    1.39
   6  -1  17    8.29    1.60
  -6  -1  17    6.36    1.56
   1  -6  17    7.46    1.78
  -1   6  17    2.56    0.93
  -2   6   0   96.35    4.88
   2  -6   0   99.61    6.07
  -6  -2   0   97.11    5.71
   6  -2   0   95.83    5.67
  -6  -2   0   90.66    4.14
  -6   2   0   92.54    6.70
  -6  -2   2   45.04    3.29
   2   6   2   41.50    2.19
   2  -6   2   40.61    2.27
   6  -2   2   44.66    2.77
  -6  -2   2   44.13    2.30
  -6   2   2   44.45    3.84
  -2   6  -2   47.02    2.73
   6  -2  -2   45.76    2.37
  -6  -2  -2   43.01    2.25
   6   2  -2   44.10    2.15
   6  -2  -2   44.45    2.80
  -6   2  -2   43.19    3.60
   2  -6  -2   40.16    2.75
   2  -6  -2   44.60    2.92
   2   6   4   57.41    2.73
  -6  -2   4   63.58    3.67
  -6  -2   4   58.13    4.21
   6  -2   4   57.62    3.18
  -2   6   4   59.12    3.40
   2  -6   4   55.53    3.59
   6  -2   4   60.29    3.31
  -2  -6   4   61.22    3.87
   6  -2   4   54.92    3.53
   6   2   4   55.27    2.67
  -6   2   4   55.47    4.05
  -6   2   4   67.94    3.71
  -2  -6  -4   54.90    2.58
   6   2  -4   55.68    3.13
   6  -2  -4   55.13    2.86
  -2   6  -4   57.97    3.29
  -2  -6  -4   58.60    3.31
   2  -6  -4   67.58    3.64
   6  -2  -4   64.01    3.52
   2  -6  -4   57.09    3.50
   2  -6  -4   56.78    3.31
  -6  -2  -4   58.47    2.73
  -6  -2  -4   57.74    2.96
  -6   2   6    9.16    1.24
  -6   2   6   10.27    1.47
   6  -2   6    7.67    0.92
  -2   6   6    8.18    1.29
   2  -6   6    7.90    1.26
   6  -2   6    7.15    0.65
  -2  -6   6    9.60    1.27
  -6  -2   6    9.77    1.22
  -6  -2   6    7.96    1.43
   6   2   6    8.29    0.75
   2  -6  -6    8.18    0.83
  -2  -6  -6    8.92    0.81
  -6  -2  -6    7.58    0.79
  -6   2  -6    8.87    0.58
  -2  -6  -6    9.36    0.79
   6  -2   8    8.89    0.54
   6  -2   8    9.45    1.04
  -2   6   8    7.52    1.17
   6   2   8    7.28    0.89
  -6   2   8    7.98    1.24
   2  -6   8    7.95    1.30
  -6  -2   8    9.43    1.29
  -6   2   8    6.03    1.38
  -2  -6   8    7.99    1.38
  -6  -2   8   10.86    1.38
  -6  -2  -8    7.86    0.77
   2  -6  -8    6.49    0.71
  -2  -6  -8    7.27    0.61
  -6   2  -8    7.37    0.55
  -2  -6  -8    7.64    0.55
   2  -6  10   51.61    3.77
  -6   2  10   53.42    3.67
  -6  -2  10   55.94    3.93
   6   2  10   52.06    3.20
  -2   6  10   52.76    3.45
  -6   2  10   56.66    3.87
  -2  -6  10   51.29    3.78
   6  -2  10   54.19    3.49
  -6  -2  10   47.47    3.64
  -6   2 -10   48.88    2.37
  -2  -6 -10   53.92    2.52
   2   6  12   14.10    1.12
  -6  -2  12   11.75    1.87
  -6  -2  12   14.41    1.69
  -6   2  12   14.41    1.74
   2  -6  12   13.55    1.81
  -2  -6  12   13.57    1.36
  -2   6  12   14.27    1.88
   6   2  12   14.78    1.65
  -6   2  12   10.53    1.18
  -2   6  12   12.98    2.00
   6  -2  12   15.01    2.24
  -2  -6 -12   14.00    0.83
  -6  -2  14   23.85    2.76
  -6   2  14   26.82    2.73
   2  -6  14   26.33    2.96
   6  -2  14   28.31    2.55
   2   6  14   28.30    2.70
  -6   2  14   23.89    3.08
  -2   6  14   28.93    2.80
   6   2  14   29.81    2.43
  -2  -6  14   27.03    2.90
  -2   6  14   25.01    2.74
  -6  -2  14   23.94    2.45
  -2   6  16    8.13    1.16
  -6   2  16   13.22    2.17
  -2  -6  16   10.48    1.50
   6   2  16    8.10    1.51
  -2  -6  16   11.61    2.02
   6  -2  16   11.13    1.74
   2   6  16    7.12    1.12
   2  -6  16   11.10    1.93
  -6  -2  16   11.88    1.55
  -6  -2  16   10.91    1.94
  -6   2  16   11.21    1.79
  -6  -2  18    4.76    1.67
   2  -6  18    4.55    1.78
  -6   2  18    5.57    1.01
   6  -2  18    6.01    1.68
  -6  -2  18    6.57    1.39
   6   2  18    7.32    1.48
  -2  -6  18    5.10    1.64
  -2  -6  18    5.89    1.88
   6  -3   1   72.46    4.49
  -6  -3   1   75.81    3.94
   3  -6   1   61.87    4.18
  -6   3   1   69.35    5.50
   6   3  -1   68.36    3.03
  -6  -3  -1   72.02    3.16
  -3   6  -1   72.62    3.57
   3  -6  -1   76.19    4.65
  -6  -3  -1   69.35    4.46
   3  -6  -1   72.83    4.46
   6  -3  -1   73.92    4.56
  -6   3  -1   72.08    4.75
  -3   6   3   24.57    2.04
   6  -3   3   26.21    1.39
   3  -6   3   24.35    2.14
  -6  -3   3   28.36    1.81
   3   6   3   23.99    1.27
  -3  -6   3   27.52    2.03
   6  -3   3   25.20    1.82
  -6   3   3   28.76    2.83
   6  -3   3   26.68    1.70
  -6  -3  -3   23.94    1.43
   3  -6  -3   26.98    1.96
   6   3  -3   24.04    1.66
   6  -3  -3   24.79    1.86
  -3   6  -3   24.26    1.64
  -6  -3  -3   22.98    1.13
   3  -6  -3   23.56    1.52
   6  -3  -3   24.03    1.49
  -6   3   5   90.31    4.98
   6  -3   5   74.50    4.30
  -6  -3   5   83.50    4.91
   6  -3   5   78.60    4.55
  -3   6   5   85.34    5.45
  -6   3   5   76.00    5.25
   3  -6   5   64.66    3.45
   6  -3   5   78.23    4.32
  -3  -6   5   78.14    4.68
  -3   6  -5   74.68    4.11
  -6   3  -5   76.24    3.67
  -3  -6  -5   83.12    4.19
   6   3  -5   67.60    3.92
   3  -6  -5   72.71    4.21
  -3  -6  -5   72.64    3.68
  -6  -3  -5   72.25    2.76
  -6  -3  -5   73.08    3.46
   6   3   7   11.38    0.97
  -3  -6   7   12.77    1.54
  -3   6   7   11.94    1.63
  -6   3   7   10.42    1.62
  -6   3   7   14.20    1.43
  -6  -3   7   11.68    1.69
  -6  -3   7   12.20    1.42
   6  -3   7   13.43    1.10
   3  -6   7   12.87    1.37
  -6  -3  -7    9.42    0.80
  -3  -6  -7   11.54    0.70
  -6   3  -7   10.28    0.64
  -3  -6  -7   11.73    0.59
  -6   3   9    3.20    1.12
   6  -3   9    1.60    0.85
   6   3   9    3.22    0.73
  -3  -6   9    2.87    1.09
  -6   3   9    2.26    0.99
  -3   6   9    2.38    1.05
   3  -6   9    1.71    1.07
  -6  -3   9    1.68    1.02
  -6  -3   9    3.70    1.15
  -3  -6  -9    2.95    0.35
  -6   3  -9    3.27    0.43
  -6   3  11   15.97    1.84
  -3   6  11   12.06    1.16
  -6  -3  11   14.30    1.84
   6  -3  11   13.39    1.64
  -3   6  11   15.54    1.68
  -6  -3  11   14.25    1.82
  -6   3  11   18.54    1.86
   3  -6  11   13.98    1.27
  -3  -6  11   15.19    1.91
   6   3  11   14.41    1.41
  -3  -6 -11   13.83    0.70
  -6   3 -11   11.61    0.84
   3   6  13   20.35    1.49
  -6  -3  13   25.51    1.86
  -6  -3  13   23.70    2.33
  -6   3  13   25.90    2.41
   3  -6  13   26.52    2.67
  -3   6  13   24.73    2.60
  -3  -6  13   23.56    2.66
  -3   6  13   27.19    2.83
   6  -3  13   22.15    2.42
   6   3  13   24.97    2.67
  -6   3  13   23.48    1.87
  -6  -3  15   21.87    2.50
   3  -6  15   27.49    2.80
   6  -3  15   26.64    2.69
  -6   3  15   25.42    2.65
  -3   6  15   27.14    2.90
  -3  -6  15   26.49    3.02
  -3  -6  15   27.13    2.47
  -6  -3  15   39.90    3.26
  -3   6  15   29.75    2.41
  -6   3  15   25.48    2.78
   3  -6  17    8.65    1.76
   6  -3  17    5.17    1.74
  -3  -6  17    6.20    1.37
   6   3  17    8.91    1.48
  -6   3  17    8.33    1.72
  -6  -3  17    7.68    1.81
  -6   3  17    7.31    1.65
  -6  -3  17    7.07    1.49
  -3  -6  17    6.84    1.87
   4  -6   0  145.88    8.82
  -6   4   0  126.50    8.74
   6  -4   0  137.31    7.91
   4  -6   0  131.69    8.31
  -6  -4   0  140.56    7.39
  -4  -6   2   11.67    1.56
  -6  -4   2    8.72    1.24
  -6   4   2    9.27    2.14
   4  -6   2    9.79    1.35
   6  -4   2   11.91    1.19
   6  -4   2   11.78    1.35
  -4   6   2   10.99    1.50
   4  -6  -2   10.13    1.48
  -4   6  -2   11.69    0.97
   6  -4  -2   10.19    1.38
   6   4  -2    9.78    0.67
   4  -6  -2   10.87    1.39
   4  -6   4   11.53    1.31
  -4  -6   4   10.72    1.23
   4  -6   4    9.58    1.09
  -6  -4   4   10.69    1.12
  -4   6   4    8.64    1.07
   4   6   4    9.33    0.59
  -6   4   4    8.94    1.97
   6  -4   4    9.26    0.99
   6  -4   4    9.55    0.91
   6  -4   4    9.17    1.01
  -6  -4  -4   10.45    0.66
  -6  -4  -4   10.43    0.79
  -4  -6  -4   10.60    0.75
   6   4  -4    9.84    0.79
   4  -6  -4   10.46    1.20
   6  -4  -4   10.85    0.94
  -6   4  -4    9.11    0.75
  -4   6  -4   11.18    0.92
  -4   6   6  106.15    7.09
  -4  -6   6  110.97    6.80
  -6  -4   6  106.71    6.57
  -6   4   6  104.35    7.18
   4  -6   6  100.26    5.92
   6  -4   6   99.94    5.64
   6  -4   6   88.54    4.54
  -6  -4  -6  100.06    5.50
  -4  -6  -6   97.11    5.36
  -4  -6  -6  106.72    5.26
  -6   4  -6  101.86    5.56
  -4   6   8  144.58    9.63
  -6   4   8  160.15    9.95
   6   4   8  128.18    8.19
  -4  -6   8  138.51    9.08
   6  -4   8  135.74    8.26
  -6   4   8  140.64    9.64
  -6  -4   8  140.59    9.13
   4  -6   8  134.50    7.70
  -6   4  -8  132.95    7.86
  -4  -6  10   48.25    3.71
   6   4  10   49.04    3.67
  -6  -4  10   49.01    3.73
  -4   6  10   51.11    4.36
   4  -6  10   50.09    3.48
   6  -4  10   49.81    3.48
  -6   4  10   54.86    3.84
  -6   4  10   53.62    3.88
  -6  -4  10   48.22    3.69
  -6   4 -10   44.49    2.31
  -6   4  12    1.27    1.13
   4  -6  12    1.87    1.07
  -6  -4  12    0.98    0.68
  -6  -4  12    2.20    1.09
  -4   6  12    2.05    0.66
  -6   4  12    1.10    1.10
   6   4  12    1.16    0.80
  -4   6  12    1.90    1.44
   6  -4  12    1.94    1.33
  -4  -6  12    0.85    1.08
  -6   4  14    3.99    1.32
  -4  -6  14    4.76    1.16
  -6  -4  14    3.87    1.35
  -4   6  14    3.25    1.60
   6   4  14    2.80    1.08
  -6  -4  14    4.05    1.25
  -4   6  14    2.80    0.87
  -6   4  14    3.40    1.22
  -4  -6  14    2.17    1.38
   4  -6  14    2.06    1.31
   6  -4  14    3.20    1.28
  -4  -6  16   14.93    1.89
  -6  -4  16   12.33    1.94
   6   4  16   15.99    2.45
  -4  -6  16   13.59    1.43
   4  -6  16   12.46    2.17
  -6   4  16   14.66    2.15
  -6   4  16   18.89    2.17
  -6  -4  16   12.44    2.13
   6  -4  16   13.45    2.65
   5  -6   1  125.48    7.70
  -6   5   1  115.90    8.09
   5  -6   1  112.02    7.04
  -6  -5   1  123.31    6.56
   6  -5   1  124.28    7.96
  -5   6   1  127.19    8.00
   6  -5   1  128.94    7.62
  -5  -6   1  134.56    7.36
   6  -5  -1  137.44    8.53
   5  -6  -1  122.49    8.05
   5  -6  -1  126.06    7.76
  -6   5   3    9.88    1.22
  -5  -6   3    9.51    1.11
  -6  -5   3   10.69    1.03
   5  -6   3   10.17    1.27
   6  -5   3    9.14    1.04
   6  -5   3    9.67    1.15
   5  -6   3    9.85    0.66
  -5   6   3    9.25    1.68
   6  -5  -3   10.92    0.94
  -6  -5  -3    9.58    0.66
   6   5  -3    7.54    0.66
  -5   6  -3    9.37    0.86
  -5   6   5   11.13    1.85
   5  -6   5    5.68    1.01
  -6   5   5    9.77    1.76
   5   6   5    7.75    0.52
  -5  -6   5   10.70    1.17
   6  -5   5    8.92    0.98
   6  -5   5    9.23    0.93
  -6  -5   5    7.17    1.16
   6  -5   5    8.65    0.77
  -6  -5  -5    7.78    0.63
  -6  -5  -5    8.68    0.58
  -6   5  -5    8.67    0.90
  -5  -6  -5    8.44    0.86
  -6  -5   7    3.13    0.93
  -5  -6   7    1.53    0.90
  -6   5   7    1.44    1.20
  -5   6   7    3.82    1.28
   5  -6   7    2.99    0.82
   6  -5   7    2.00    1.07
  -6   5  -7    1.83    0.55
  -6  -5  -7    1.85    0.44
   5  -6   9   17.08    1.81
  -5  -6   9   19.19    2.02
  -5   6   9   23.84    2.28
   6  -5   9   17.43    2.26
  -6   5   9   16.24    2.27
  -6  -5   9   18.98    2.03
  -6   5   9   22.09    1.47
   5  -6  11   16.86    2.04
  -5   6  11   19.46    2.30
  -6   5  11   18.17    2.10
  -6  -5  11   21.56    2.25
  -5  -6  11   15.33    2.30
   6   5  11   20.44    1.69
  -6  -5  11   22.67    2.26
  -6   5  11   19.22    2.30
   6  -5  11   17.06    2.54
  -6   5  13    6.27    1.49
  -6  -5  13    6.85    1.63
  -6   5  13    9.04    1.61
   5  -6  13    9.31    1.56
  -5  -6  13    6.47    1.61
   6   5  13    4.06    1.23
  -6  -5  13    7.67    1.46
   6  -5  13    7.21    1.50
  -5   6  13    9.13    1.95
  -5  -6  15    0.52    1.23
  -6  -5  15    2.59    1.16
  -6  -5  15    1.96    1.23
  -6   5  15    1.01    1.25
  -6   5  15    1.25    1.19
   6   5  15    2.52    0.93
  -5  -6  15    2.15    1.07
  -5   6  15    0.01    0.73
  -5   6  15    0.10    1.13
   6  -5  15    2.53    1.14
   5  -6  15    2.09    1.18
  -6  -5  17    0.90    1.63
  -5  -6  17    0.94    1.32
   6   5  17    1.40    0.65
   5  -6  17    4.27    1.77
  -5  -6  17    2.10    1.21
  -6   5  17    3.60    1.32
   6  -5  17    4.47    1.25
  -6  -5  17    0.16    1.34
   6  -6   0    7.66    1.28
  -6   6   2    0.07    0.97
  -6  -6   2   -0.15    0.47
   6  -6   2    0.71    0.67
   6  -6  -2    0.11    0.76
  -6   6   4  261.35   19.22
   6   6   4  242.28   15.08
  -6  -6   4  275.90   18.33
   6  -6   4  267.76   17.80
   6  -6   4  270.65   17.66
  -6  -6  -4  265.15   17.44
  -6   6   6   -0.07    1.01
   6  -6   6   -0.74    0.56
  -6  -6   6   -0.16    0.65
   6   6   6    0.27    0.18
  -6  -6  -6   -0.03    0.16
  -6  -6  -6   -0.12    0.31
  -6   6   8   38.91    3.31
   6  -6   8   34.45    2.45
  -6  -6   8   35.77    2.75
  -6   6  10    0.88    0.96
  -6  -6  10    0.08    0.86
   6  -6  10   -0.40    0.73
  -6   6  12   15.90    2.27
   6  -6  12   18.70    2.06
  -6  -6  12   17.37    2.16
  -6  -6  14    0.10    0.93
   6  -6  14   -0.36    0.89
  -6   6  14   -0.50    0.94
  -6  -6  14    0.56    0.86
  -6   6  16   46.13    3.84
  -6  -6  16   39.08    3.80
   6  -6  16   40.39    3.77
  -6  -6  16   45.02    3.68
   7   0   1   -0.17    0.07
   0   7   1   -0.21    0.49
   7   0   1    0.02    0.48
  -7   0   1    0.14    0.84
   0  -7  -1   -0.51    0.74
   0   7  -1   -0.22    0.54
   7   0  -1    0.22    0.39
   7   0  -1    0.18    0.58
  -7   0  -1   -0.12    0.72
   7   0   3   -0.12    0.30
   0  -7   3   -0.40    0.38
  -7   0   3   -0.00    0.47
   7   0   3    0.50    0.48
  -7   0   3    0.03    0.47
   0   7   3    0.15    0.39
   7   0  -3   -0.36    0.52
   0  -7  -3   -0.18    0.55
   0   7  -3   -0.40    0.54
  -7   0  -3    0.06    0.55
   7   0  -3    0.09    0.52
   0  -7  -3   -0.09    0.41
   0  -7   5    0.38    0.70
  -7   0   5    2.16    0.80
   7   0   5   -0.03    0.29
  -7   0   5   -0.19    0.62
   7   0   5    0.57    0.45
   7   0   5    0.13    0.34
   7   0  -5   -0.14    0.41
   0  -7  -5    0.49    0.45
   0  -7  -5   -0.20    0.65
  -7   0  -5   -0.14    0.21
   0  -7   7   -0.33    0.74
  -7   0   7   -0.09    0.79
  -7   0   7   -0.65    0.68
   7   0   7    0.20    0.23
   7   0   7    0.60    0.41
   0  -7  -7   -0.27    0.32
   0  -7  -7    0.46    0.37
  -7   0  -7   -0.27    0.32
   0   7   9    0.30    0.35
  -7   0   9   -0.79    0.78
  -7   0   9    0.61    0.74
   0  -7   9    0.46    0.83
   7   0   9    0.17    0.20
   7   0   9   -0.05    0.54
   0  -7  -9   -0.46    0.46
   0  -7  -9    0.01    0.27
  -7   0  11   -0.55    0.74
   7   0  11   -0.13    0.65
   7   0  11   -0.05    0.05
  -7   0  11   -0.86    0.79
   0   7  11    0.06    0.44
   7   0  11    0.14    0.09
   0  -7  11    0.23    0.87
   0  -7 -11    0.50    0.45
   0   7  13    0.28    0.47
   7   0  13   -0.10    0.79
   0  -7  13   -1.06    1.00
  -7   0  13    0.20    0.95
  -7   0  13   -0.47    0.89
   0  -7 -13   -0.11    0.31
   0  -7  15   -0.64    1.16
   7   0  15    1.20    0.88
  -7   0  15   -0.80    0.93
  -7   0  15    1.46    1.03
  -7   0  17    0.61    0.97
   0  -7  17   -0.09    1.13
   7   0  17   -1.12    0.87
  -7   0  17    0.55    0.88
  -1   7   0    1.42    0.62
   7  -1   0    1.28    0.40
  -7   1   0    1.02    1.15
   7  -1   0    1.16    0.69
   7   1   0    1.31    0.60
   7   1   0    1.60    0.25
   1   7   0    1.15    0.35
  -7  -1   0    1.28    0.86
   1  -7   0    0.58    0.94
   1   7   2   44.36    2.44
   7  -1   2   46.69    2.63
  -7  -1   2   44.94    2.27
  -7  -1   2   45.68    3.32
   7   1   2   46.42    2.31
   7  -1   2   47.69    2.13
  -1   7   2   43.25    2.54
  -7   1   2   44.51    3.51
  -1  -7  -2   46.42    2.94
   7  -1  -2   45.55    2.89
  -7   1  -2   45.47    3.25
   7   1  -2   46.95    2.23
  -7  -1  -2   45.02    2.64
   1  -7  -2   47.56    2.70
  -1   7  -2   45.84    2.71
   1  -7  -2   46.63    2.96
   7  -1  -2   51.98    2.76
  -7  -1   4    9.31    1.53
   7  -1   4    9.77    0.96
   7  -1   4    9.11    0.67
  -7   1   4    9.61    1.49
   1  -7   4    9.58    1.25
   7  -1   4    9.01    0.82
  -7  -1   4    8.32    1.44
   7   1   4    8.80    0.67
   7   1   4    7.83    0.64
  -7   1   4   10.27    1.12
   1   7   4    8.03    0.94
  -1  -7   4    7.46    1.21
  -1  -7  -4    7.54    0.89
   7  -1  -4    7.87    0.84
   7   1  -4    7.64    1.03
  -1  -7  -4    8.54    0.85
   1  -7  -4    8.73    1.02
  -7  -1  -4    8.00    0.63
  -7  -1  -4    9.11    0.95
   1  -7  -4    9.16    1.14
  -7  -1   6   16.19    1.75
  -7   1   6   11.88    1.75
   7   1   6   13.99    0.94
   7  -1   6   14.96    1.38
  -7   1   6   16.32    1.49
  -7  -1   6   15.71    1.51
   7  -1   6   15.14    0.88
   1  -7   6   13.21    1.51
   7  -1   6   13.46    1.07
  -1  -7   6   17.20    1.64
  -1  -7  -6   13.66    1.28
  -1  -7  -6   14.73    0.95
  -7  -1  -6   14.86    0.78
   1  -7  -6   15.19    1.44
   1  -7  -6   13.85    1.12
  -7   1  -6   14.20    0.70
   1  -7   8   22.24    2.08
   7  -1   8   26.12    1.58
  -7   1   8   21.29    1.97
  -7   1   8   23.31    2.18
  -1   7   8   20.79    1.37
  -7  -1   8   20.14    2.06
   7  -1   8   22.52    1.23
   7   1   8   24.19    1.81
  -7  -1   8   25.18    1.94
  -1  -7   8   18.88    1.98
  -7  -1  -8   19.36    1.13
   1  -7  -8   20.43    1.24
  -1  -7  -8   20.67    1.28
   1  -7  -8   21.42    1.37
  -1  -7  -8   23.32    1.42
   7   1  10   58.83    3.63
  -7   1  10   66.62    4.50
  -7  -1  10   60.27    4.40
  -7   1  10   60.68    4.14
   1  -7  10   60.82    4.31
  -7  -1  10   59.28    4.17
   7  -1  10   57.38    2.92
  -1   7  10   56.24    3.27
   7  -1  10   58.41    3.63
  -1  -7  10   56.93    4.37
   1  -7 -10   62.08    3.53
  -1  -7 -10   55.26    2.94
  -1  -7 -10   59.69    3.09
  -7  -1  12    1.83    1.16
  -7   1  12    2.92    1.13
  -1  -7  12    2.60    1.28
   7   1  12    3.39    0.96
   1  -7  12    2.37    1.33
  -7  -1  12    1.73    1.30
  -7   1  12    2.29    1.21
  -1   7  12    3.92    0.71
   7  -1  12    2.51    1.05
  -1  -7 -12    2.87    0.42
   1  -7 -12    2.93    0.74
   7   1  14    9.35    1.28
   1  -7  14    5.77    1.66
  -1  -7  14    4.29    1.67
  -7  -1  14    8.76    1.51
  -7  -1  14    8.24    1.39
  -7   1  14    4.31    1.41
   7  -1  14    4.67    1.36
  -1   7  14    5.17    1.05
  -7   1  14    7.20    1.56
   1  -7 -14    5.89    0.88
   1  -7  16    6.33    1.85
   7  -1  16    6.76    2.13
  -1  -7  16   10.61    1.98
   7   1  16    8.90    1.45
  -7   1  16    4.47    1.49
  -7  -1  16   11.60    1.80
  -7  -1  16    9.92    1.53
  -7   1  16    7.50    1.08
  -2   7   1   36.86    2.27
  -7   2   1   37.50    2.43
  -7  -2   1   38.56    2.75
   7  -2   1   43.34    2.55
   2   7   1   36.22    2.02
   2  -7   1   39.94    2.86
  -7  -2   1   36.61    1.88
   7  -2  -1   37.73    2.40
  -7  -2  -1   35.76    2.23
   2  -7  -1   38.97    2.73
  -7   2  -1   34.80    3.14
   2  -7  -1   41.11    2.40
   7   2  -1   35.63    1.68
   7  -2  -1   36.07    1.75
  -2   7  -1   36.22    2.23
  -7  -2   3  182.68   11.73
  -7  -2   3  187.47   11.55
  -7   2   3  171.07   11.78
   2   7   3  171.42    9.95
  -2  -7   3  175.91   10.13
   7  -2   3  174.28   10.06
   7  -2   3  173.90   10.53
   7  -2   3  181.77    9.87
   2  -7  -3  173.67   11.26
   7   2  -3  181.36   10.49
  -7  -2  -3  179.60   10.12
   2  -7  -3  179.32   10.98
  -2   7  -3  175.91   10.83
   7  -2  -3  187.96   11.02
  -7   2  -3  167.03    9.90
   7   2   5  128.02    6.13
   7  -2   5  126.64    7.19
  -2  -7   5  139.46    8.55
   2  -7   5  139.54    8.40
   7  -2   5  134.57    7.27
   7   2   5  130.45    6.90
  -7  -2   5  134.21    8.63
  -7  -2   5  143.89    8.51
  -2   7   5  163.36    8.45
   7  -2   5  138.49    7.56
  -7   2   5  127.83    8.72
  -7   2   5  147.95    8.61
   7   2  -5  117.31    7.42
   2  -7  -5  137.13    8.38
   2  -7  -5  130.57    8.02
  -7  -2  -5  133.11    6.52
  -7  -2  -5  128.71    6.84
  -2  -7  -5  134.96    7.56
  -2  -7  -5  134.06    7.60
  -7   2   7   11.19    1.41
  -7   2   7   13.76    1.07
  -2   7   7   12.67    1.29
   7   2   7   10.46    1.12
  -7  -2   7   12.39    1.64
   2  -7   7   10.86    1.47
   7  -2   7   10.45    0.96
  -2  -7   7   10.76    1.47
  -7  -2   7   12.38    1.46
   7  -2   7   11.65    1.05
  -2  -7  -7   12.02    0.92
   2  -7  -7   12.61    1.09
  -2  -7  -7   10.88    0.88
  -7  -2  -7   12.54    0.90
  -7   2  -7   10.46    0.65
   7  -2   9   12.11    1.27
  -2  -7   9   11.27    1.60
   7  -2   9   12.32    0.87
   2  -7   9   10.78    1.68
  -7  -2   9    9.96    1.61
  -7  -2   9   11.84    1.03
  -7   2   9   13.26    1.04
  -7   2   9   11.15    1.68
  -2   7   9   12.43    1.24
   7   2   9   14.01    1.14
  -2  -7  -9   10.48    0.74
  -2  -7  -9   14.12    0.89
  -7  -2  11   49.84    3.73
  -7  -2  11   49.35    3.72
   2  -7  11   47.65    3.62
   7   2  11   49.21    3.72
  -2  -7  11   43.87    3.72
   7  -2  11   45.78    2.49
  -2   7  11   47.30    3.71
   7  -2  11   49.61    3.91
  -7   2  11   43.92    3.54
  -7   2  11   45.59    3.57
  -2  -7 -11   50.48    2.37
  -7  -2  13   44.29    3.35
   7   2  13   40.71    3.01
  -2  -7  13   45.79    3.87
  -7  -2  13   38.42    3.65
  -2   7  13   45.45    3.58
  -7   2  13   42.74    3.57
   7  -2  13   40.68    3.87
   2  -7  13   40.66    3.62
  -7   2  13   41.79    3.49
  -7   2  15    4.92    1.34
   2  -7  15    3.59    1.52
  -7   2  15    5.15    0.92
  -7  -2  15    3.88    1.55
   7  -2  15    2.78    1.28
   7   2  15    3.90    1.17
  -2  -7  15    3.52    1.63
  -7  -2  15    5.33    1.77
   2  -7  17   20.79    2.68
  -2  -7  17   21.83    2.76
  -7  -2  17   21.03    2.59
  -2  -7  17   19.41    2.67
  -7   2  17   21.39    3.10
   7  -2  17   23.31    2.57
  -7  -2  17   24.68    3.04
  -7   2  17   17.60    2.35
   7   2  17   22.04    2.94
  -7  -3   0    7.42    1.11
  -7  -3   0    5.49    0.53
  -3   7   0    6.59    0.87
   3  -7   0    6.15    0.91
   3  -7   0    7.03    1.25
   7  -3   0    6.61    1.05
  -7   3   0    6.82    1.03
   3   7   2   67.42    3.83
  -3  -7   2   75.84    4.40
   7  -3   2   73.52    4.39
   7  -3   2   72.83    4.07
  -7  -3   2   74.06    4.76
  -7  -3   2   74.67    4.13
   3  -7   2   75.76    4.72
  -7   3   2   74.98    5.65
   3  -7  -2   74.05    4.57
  -3   7  -2   70.94    4.06
  -7   3  -2   78.56    4.86
  -7  -3  -2   72.10    3.70
   7   3  -2   70.64    3.33
   7  -3  -2   72.72    3.83
   3  -7  -2   71.67    4.62
   7  -3  -2   74.07    3.76
  -7  -3   4  166.56   10.72
  -7  -3   4  167.76   10.10
  -3  -7   4  156.91    9.66
   7  -3   4  162.56    9.46
  -3   7   4  177.28   10.57
  -7   3   4  155.73   10.86
   7  -3   4  157.95    8.93
   3  -7   4  162.36   10.04
   7  -3   4  149.94    9.18
   3   7   4  156.39    8.88
   7   3  -4  150.61    8.90
   3  -7  -4  157.78    9.60
  -7  -3  -4  161.63    8.70
   3  -7  -4  149.38    9.63
   7  -3  -4  175.90   10.39
  -7  -3  -4  150.25    8.02
  -7   3   6   15.32    2.03
   7  -3   6   16.61    1.49
  -3   7   6   14.76    1.67
   3  -7   6   15.14    1.57
   7  -3   6   14.84    1.07
  -7  -3   6   17.86    1.58
   7  -3   6   15.50    0.99
  -7   3   6   19.42    1.60
  -7  -3   6   19.16    2.04
   7   3   6   15.71    1.14
  -3  -7   6   18.51    1.74
   3  -7  -6   15.11    1.38
  -3  -7  -6   16.93    1.13
  -7  -3  -6   14.00    0.82
  -3  -7   8    9.80    1.54
  -7   3   8   13.10    1.69
   7   3   8   10.93    0.92
  -7   3   8   10.35    1.45
   7  -3   8   12.83    1.15
   7  -3   8   10.04    0.78
   3  -7   8   10.18    1.42
  -7  -3   8   12.45    1.48
  -3   7   8   11.16    2.01
  -7  -3   8   11.42    1.64
  -7  -3  -8    8.85    0.90
  -3  -7  -8   11.67    0.66
  -3  -7  -8   11.98    0.75
  -7   3  -8   10.70    0.75
  -7   3  10   50.23    3.76
  -7   3  10   53.00    3.62
   7   3  10   46.26    2.88
  -3  -7  10   46.04    3.61
   7  -3  10   49.31    3.25
   3  -7  10   45.90    3.52
  -7  -3  10   49.87    3.67
   7  -3  10   45.60    2.45
  -3   7  10   50.50    3.35
  -7  -3  10   47.21    3.65
  -3  -7 -10   50.59    2.26
  -7   3 -10   42.99    2.24
  -3  -7  12   34.68    3.10
  -7  -3  12   30.43    2.93
  -7  -3  12   31.96    2.70
   7  -3  12   30.28    2.54
   3  -7  12   28.09    2.73
  -7   3  12   30.16    2.77
  -3   7  12   30.97    2.54
  -7   3  12   29.51    2.83
   7   3  12   33.65    2.33
  -7  -3  14    0.73    0.62
   7   3  14   -0.31    0.76
  -7   3  14   -0.22    0.97
  -7   3  14    0.91    0.92
  -3  -7  14    0.81    1.05
  -7  -3  14    0.83    0.99
   3  -7  14   -0.19    1.06
  -3   7  14   -0.05    1.02
   7  -3  14    0.15    0.89
  -7   3  16    1.84    1.25
  -7   3  16    2.38    1.25
  -7  -3  16    0.95    1.31
   7   3  16    3.14    1.01
  -3  -7  16    0.80    1.13
  -3  -7  16    2.90    1.44
   3  -7  16    2.35    1.31
   7  -3  16    2.21    1.17
  -7  -3  16    2.19    1.11
  -7  -4   1   10.08    0.92
  -7   4   1   13.39    2.03
   7  -4   1   10.99    1.25
   7  -4   1   12.46    1.30
   4  -7   1   10.21    1.42
   4  -7  -1    8.49    1.43
  -7  -4  -1    9.65    0.68
  -7  -4  -1   10.72    1.10
  -7   4  -1    9.29    1.62
  -4   7   3    3.24    1.00
   4   7   3    3.12    0.43
   7  -4   3    2.07    0.82
   7  -4   3    2.34    0.79
  -4  -7   3    4.02    0.84
   4  -7   3    2.77    1.01
  -7  -4   3    3.47    0.71
  -7   4   3    2.31    1.57
   7  -4  -3    4.10    0.59
  -7  -4  -3    4.11    0.71
  -7  -4  -3    3.14    0.39
   4  -7  -3    3.03    0.96
   7   4  -3    3.89    0.46
  -4  -7   5   78.04    4.68
  -7   4   5   76.91    5.69
   4   7   5   74.95    3.47
  -7  -4   5   82.50    4.93
  -4   7   5   78.30    5.11
   7  -4   5   72.91    4.26
   4  -7   5   72.15    4.35
   7  -4   5   76.21    4.08
   7  -4   5   78.32    4.09
  -4  -7  -5   70.22    3.74
   4  -7  -5   82.91    4.76
  -7  -4  -5   83.61    3.75
  -7  -4  -5   73.74    3.73
  -4  -7   7   28.36    2.30
  -7   4   7   28.22    1.98
  -4   7   7   30.77    2.62
   7  -4   7   27.27    1.61
   7  -4   7   32.13    2.35
  -7  -4   7   27.49    2.29
  -7  -4   7   29.87    2.57
  -7   4   7   34.04    2.37
   4  -7   7   27.51    2.18
  -7  -4  -7   24.62    1.55
  -4  -7  -7   30.20    1.37
  -7   4  -7   28.07    1.60
  -7  -4   9   27.99    2.45
   7   4   9   26.38    2.08
  -4  -7   9   24.76    2.34
  -7  -4   9   25.31    2.37
   4  -7   9   26.18    2.25
   7  -4   9   26.12    1.41
   7  -4   9   27.26    2.00
  -4   7   9   28.31    2.44
  -7   4   9   26.97    2.64
  -7   4   9   27.02    2.29
  -7   4  -9   22.34    1.21
  -7   4  11    6.47    1.51
   7   4  11    6.21    1.41
  -4  -7  11    9.54    1.61
  -7   4  11    8.48    1.41
  -7  -4  11    6.85    1.57
  -7  -4  11    7.81    1.49
   7  -4  11    6.56    1.29
  -4   7  11    7.25    1.48
   4  -7  11    7.35    1.45
   7   4  13    8.22    1.07
  -7  -4  13    6.35    1.43
  -4   7  13    1.44    1.35
   7  -4  13    5.54    1.21
   4  -7  13    4.83    1.45
  -7   4  13    5.63    1.54
  -4  -7  13    4.59    1.50
  -7   4  13    6.29    1.38
  -7  -4  13    2.59    1.39
  -7  -4  15    5.67    1.58
   4  -7  15    6.28    1.52
  -7   4  15    6.65    1.47
  -4  -7  15    8.65    1.38
   7   4  15    5.23    1.16
  -4  -7  15    3.86    1.58
  -4   7  15    2.65    1.63
  -7   4  15    3.10    0.87
  -7  -4  15    4.86    1.50
   7  -4  15    4.74    1.32
   7   4  17   14.34    1.72
   7  -4  17   10.77    2.54
  -7   4  17   10.71    1.97
  -7  -4  17   15.07    2.09
  -7  -4  17    9.24    2.38
   4  -7  17   11.92    2.10
  -4  -7  17   12.89    2.03
  -7   4  17    9.92    2.03
  -4  -7  17   11.64    1.79
  -7   5   0    0.83    0.99
  -7  -5   0    0.51    0.31
   5  -7   0    1.56    0.82
   7  -5   0    0.34    0.79
  -7   5   2  206.33   13.76
  -7  -5   2  205.75   13.59
   7  -5   2  209.34   13.47
  -5  -7   2  219.68   13.79
  -5   7   2  265.68   15.94
   5  -7   2  206.81   13.71
   5  -7  -2  216.05   13.21
  -5  -7   4    2.58    0.51
  -7  -5   4    4.10    1.03
  -7   5   4    3.20    1.51
  -5   7   4    2.85    0.69
   5  -7   4    3.20    0.90
   5  -7   4    2.27    0.76
   7  -5   4    2.96    0.64
   7  -5   4    2.78    0.76
   7  -5   4    2.84    0.99
   5   7   4    2.61    0.34
   7   5  -4    2.24    0.43
  -7  -5  -4    2.98    0.50
   5  -7  -4    3.22    0.56
  -7  -5  -4    2.97    0.52
  -5  -7   6   68.04    3.70
  -5   7   6   75.36    5.36
   5   7   6   69.43    3.18
  -7  -5   6   74.63    4.50
   7  -5   6   69.17    3.89
   7  -5   6   74.54    4.01
  -7   5   6   68.65    5.39
   5  -7   6   70.55    4.11
  -5  -7  -6   73.07    3.38
  -7   5  -6   65.72    3.77
  -7  -5  -6   68.44    3.67
  -5  -7   8    8.33    1.45
   5  -7   8    9.02    1.26
   7  -5   8    9.39    1.19
  -7   5   8    9.82    1.85
  -7  -5   8   11.77    1.44
  -5   7   8   13.09    1.78
  -5  -7  10   48.42    3.77
  -7  -5  10   50.69    4.04
   7  -5  10   48.97    3.41
   5  -7  10   52.26    3.74
  -7   5  10   53.93    3.19
  -7  -5  10   46.82    3.85
  -5   7  10   53.96    4.84
  -7   5  10   49.25    3.97
  -5   7  12   44.02    3.57
  -5  -7  12   41.86    2.83
   7  -5  12   43.58    3.40
   5  -7  12   44.65    3.57
  -7   5  12   42.71    3.98
  -7  -5  12   43.10    3.61
  -7  -5  12   42.16    3.64
  -7   5  12   44.87    3.70
  -7  -5  14    2.33    1.14
  -7  -5  14    1.49    1.17
   7   5  14    1.26    0.52
  -7   5  14    1.10    1.20
  -7   5  14   -0.35    1.63
   7  -5  14    0.16    1.40
  -5   7  14    0.12    1.11
  -5  -7  14    0.56    1.21
   5  -7  14    2.42    1.12
  -7   5  16    1.16    1.74
  -7  -5  16    2.32    1.57
  -5  -7  16    3.57    1.18
  -5  -7  16    2.09    1.25
  -7   5  16    3.72    1.21
  -7  -5  16    1.04    1.19
  -5   7  16    1.88    1.18
   7  -5  16    1.46    1.18
   5  -7  16    3.34    1.29
   7   5  16   -0.84    0.59
  -7  -6   1   68.31    3.82
   7  -6   1   68.03    4.26
  -7   6   1   72.42    5.03
   6  -7   1   68.68    4.30
  -6  -7   1   71.45    4.11
   6  -7  -1   67.98    4.29
   7  -6  -1   67.87    4.32
  -6  -7   3  175.99   10.77
  -7  -6   3  167.48   10.24
  -7   6   3  161.93   10.42
  -6   7   3  173.68   11.72
   6  -7   3  170.85   10.72
   7  -6   3  174.00   10.75
   6  -7  -3  182.43   11.49
  -6  -7   5   70.11    4.30
   6  -7   5   67.47    3.95
   6  -7   5   72.36    4.19
   7  -6   5   72.55    3.99
   7  -6   5   68.84    4.01
   7   6   5   66.08    2.96
  -6   7   5   71.53    5.26
  -7   6   5   73.15    5.53
   6   7   5   67.77    3.18
  -7  -6   5   71.78    4.31
  -7  -6  -5   68.08    3.45
  -6  -7  -5   70.16    3.93
  -7   6   7   42.19    3.80
  -6   7   7   45.93    3.79
   6  -7   7   43.84    2.80
  -7  -6   7   44.54    3.01
  -6  -7   7   44.03    3.14
   7  -6   7   42.90    2.66
  -7  -6  -7   36.15    2.30
  -6   7   9    3.90    1.53
   7  -6   9    5.76    0.99
   6  -7   9    5.27    1.08
  -6  -7   9    4.19    1.23
  -7  -6   9    3.90    1.19
  -7   6   9    4.08    1.51
  -7  -6  11   22.71    2.34
  -7   6  11   24.61    2.79
   6  -7  11   21.70    2.20
  -6  -7  11   24.89    2.39
  -6   7  11   23.07    2.58
   7  -6  11   20.42    2.22
  -7  -6  11   23.06    2.64
   7  -6  13    3.28    1.15
  -6   7  13    2.91    1.28
   6  -7  13    2.08    1.22
  -7  -6  13    2.83    1.35
  -7  -6  13    2.59    1.37
  -7   6  13    3.08    1.48
  -6  -7  13    3.45    1.22
  -7  -6  15    0.29    1.16
  -6   7  15    1.88    1.62
  -7  -6  15    0.74    1.29
  -6  -7  15    0.57    1.15
   7  -6  15    1.25    1.44
  -6  -7  15    1.47    1.26
   6  -7  15    1.23    1.16
  -7   6  15    2.92    1.67
  -6  -7  17    3.66    1.24
  -7  -6  17    1.91    1.29
  -7  -6  17    3.45    1.37
  -6  -7  17    0.32    1.37
   6  -7  17    2.02    1.33
   7  -6  17    2.56    1.28
  -7  -7   0    0.25    0.35
   7  -7   0   -0.21    0.75
  -7   7   2  212.97   14.81
  -7  -7   2  204.48   12.69
   7  -7   2  206.33   13.47
   7  -7  -2  205.87   13.48
  -7   7   4    0.53    1.10
  -7  -7   4    0.70    0.61
   7  -7   4    0.27    0.65
   7   7   4    0.09    0.13
   7  -7   4    0.90    0.49
  -7  -7  -4    0.15    0.30
  -7   7   6   25.63    2.77
   7  -7   6   22.92    1.67
   7   7   6   22.20    1.07
  -7  -7   6   23.93    1.88
  -7  -7  -6   20.63    1.44
  -7  -7   8    0.08    0.85
   7  -7   8   -0.35    0.96
  -7   7   8   -0.68    1.13
   7  -7  10   16.84    1.85
  -7   7  10   16.12    2.41
  -7  -7  10   16.75    2.12
  -7   7  12    0.07    1.15
   7  -7  12   -0.62    0.89
  -7  -7  12   -0.45    1.04
  -7  -7  14   11.54    1.96
   7  -7  14   12.66    1.82
  -7  -7  14   10.28    1.97
  -7   7  14   11.14    2.07
  -7   7  16    0.00    1.05
   7  -7  16    0.34    1.03
  -7  -7  16    0.01    1.05
  -7  -7  16    0.52    1.09
   8   0   0   87.20    4.87
  -8   0   0   83.82    5.23
   0   8   0   83.77    4.73
   8   0   0   91.03    4.17
  -8   0   2   20.91    1.24
   8   0   2   20.61    0.68
   8   0   2   22.20    1.34
   0   8   2   21.37    1.36
  -8   0   2   20.22    2.09
  -8   0  -2   23.36    1.84
   0  -8  -2   22.51    1.78
   8   0  -2   22.48    1.16
   0  -8   4   99.50    6.01
   8   0   4   95.30    5.06
  -8   0   4   94.03    6.37
  -8   0   4  104.44    5.66
   0  -8  -4   87.61    5.14
   8   0  -4  103.59    6.08
   0  -8  -4  101.25    5.58
  -8   0  -4   97.08    5.44
  -8   0   6   13.41    1.34
   8   0   6   11.80    0.72
  -8   0   6   12.88    1.63
   0  -8   6    9.76    1.48
   8   0   6   12.49    1.01
   8   0   6   11.82    0.66
  -8   0  -6   11.14    0.60
   0  -8  -6   13.30    1.26
   0  -8  -6    9.80    1.26
   0  -8   8    8.81    1.36
  -8   0   8    8.43    1.25
  -8   0   8    8.36    1.49
   8   0   8    7.24    0.49
   8   0   8    8.28    0.84
   0  -8  -8    7.37    0.86
  -8   0  -8    7.91    0.67
   0  -8  -8    9.04    1.01
  -8   0  10   27.91    2.38
  -8   0  10   28.99    2.58
   8   0  10   27.65    2.01
   0  -8  10   27.08    2.58
   0  -8 -10   28.27    1.54
   0  -8  12   65.23    5.23
   8   0  12   67.57    5.20
  -8   0  12   66.60    5.13
  -8   0  12   68.20    5.82
   0  -8 -12   69.97    3.54
   8   0  14    8.72    1.38
   0  -8  14    4.55    1.75
  -8   0  14    9.60    1.63
  -8   0  14    7.93    1.64
   8   0  16    1.29    1.04
  -8   0  16    2.68    1.17
   0  -8  16    1.09    1.33
  -8   0  16    1.19    1.15
   1   8   1   56.56    3.06
  -8  -1   1   56.25    3.68
   8  -1   1   58.14    3.23
  -8  -1   1   55.85    2.63
   8   1   1   57.85    3.00
   8  -1   1   55.99    2.35
  -1   8   1   55.90    3.16
  -8   1   1   55.30    4.05
   8   1  -1   60.59    2.70
  -8  -1  -1   55.77    3.45
  -8   1  -1   56.49    3.90
   8   1  -1   55.76    3.19
   8  -1  -1   58.67    2.63
   1   8  -1   53.68    3.10
   1  -8  -1   57.28    3.65
   8  -1  -1   54.73    3.28
  -8   1   3    7.21    1.03
  -1  -8   3    5.58    1.07
   8   1   3    4.74    0.72
   1   8   3    4.21    0.65
  -1   8   3    4.49    0.69
  -8   1   3    5.47    1.32
  -8  -1   3    5.26    0.74
   8  -1   3    4.79    0.65
  -8  -1   3    5.35    0.76
   8  -1  -3    5.38    0.61
   1  -8  -3    5.89    0.96
  -8  -1  -3    5.90    1.09
  -8   1  -3    6.43    0.96
   8   1  -3    4.97    0.71
  -1  -8  -3    5.14    0.88
   1  -8  -3    6.64    0.86
   1  -8   5   30.67    2.23
  -8   1   5   30.23    1.98
  -8   1   5   27.68    2.55
   8  -1   5   30.09    1.61
   8  -1   5   30.49    1.49
  -1  -8   5   31.37    2.33
  -8  -1   5   28.30    2.51
   8   1   5   28.94    1.36
  -8  -1   5   31.40    2.16
   8  -1   5   30.99    1.81
   8   1   5   29.22    1.66
   8   1   5   30.84    1.48
   1  -8  -5   28.82    2.03
  -1  -8  -5   31.18    1.80
  -1  -8  -5   34.05    2.22
  -8  -1  -5   32.82    1.52
   8   1  -5   25.56    1.92
   1  -8  -5   31.22    1.96
  -8  -1  -5   30.41    1.34
   8  -1   7   58.99    3.01
  -8   1   7   64.56    4.02
  -8   1   7   60.50    4.18
  -1  -8   7   60.67    4.21
  -8  -1   7   70.78    4.26
   8   1   7   60.85    2.41
  -8  -1   7   61.31    4.22
   1  -8   7   65.20    4.18
   8  -1   7   64.99    3.75
   8   1   7   60.85    3.05
  -8   1  -7   59.84    2.90
  -1  -8  -7   64.06    3.55
   1  -8  -7   53.47    3.14
  -1  -8  -7   60.34    3.47
   1  -8  -7   65.75    3.44
  -8  -1  -7   57.30    3.05
  -8   1   9   11.11    1.05
   8  -1   9   12.06    0.75
  -8  -1   9   10.11    1.69
   8  -1   9   12.94    1.17
  -8  -1   9    9.09    1.58
   1  -8   9    9.89    1.61
  -1  -8   9    9.18    1.03
   8   1   9   12.64    1.43
  -8   1   9   11.38    1.52
  -1  -8  -9   11.08    0.77
  -1  -8  -9   10.66    0.89
   1  -8  -9   12.09    1.19
  -8  -1  11    8.60    1.58
  -8   1  11    8.79    1.51
   8  -1  11    8.83    1.56
  -8   1  11    8.55    1.56
  -8  -1  11    7.28    1.52
   1  -8  11    8.83    1.64
  -1   8  11    8.80    1.10
   8   1  11    8.27    1.47
  -1  -8  11    9.90    1.65
   1  -8 -11    9.62    1.06
  -1  -8 -11    7.37    0.87
   8  -1  13   40.58    3.81
  -8  -1  13   40.15    2.67
  -8   1  13   39.02    3.39
   1  -8  13   40.11    3.57
  -1   8  13   43.90    2.31
   8   1  13   41.96    3.03
  -8   1  13   34.69    3.31
  -8  -1  13   36.31    3.25
  -1  -8  13   36.80    3.54
   1  -8 -13   41.14    2.50
   8   1  15    0.40    0.89
   1  -8  15    1.42    1.23
   8  -1  15    2.02    1.33
  -8  -1  15    0.91    1.13
  -8  -1  15    0.79    1.10
  -8   1  15    0.19    1.09
  -1  -8  15    1.16    1.28
  -8   1  15    1.11    1.09
  -1  -8  17    1.57    1.56
   1  -8  17    4.45    1.53
   8  -1  17    1.44    1.26
  -8   1  17    2.65    1.35
  -8   1  17    2.92    1.28
  -8  -1  17    5.02    1.36
  -8  -1  17    2.73    1.67
   8   1  17    2.52    1.15
   2   8   0    4.96    0.70
   2  -8   0    5.51    1.22
  -8  -2   0    5.83    0.43
  -8  -2   0    6.21    1.04
  -8   2   0    6.43    1.46
   8  -2   0    6.55    0.61
   8  -2   0    6.35    0.90
   2   8   2    3.65    0.60
  -8  -2   2    4.63    1.18
  -8  -2   2    4.58    0.56
   8  -2   2    5.87    0.78
  -8   2   2    4.52    1.52
   8   2  -2    4.01    0.60
  -8   2  -2    6.14    1.20
  -8  -2  -2    5.30    0.80
   2  -8  -2    6.77    1.01
   8  -2  -2    4.83    0.59
   2  -8  -2    5.35    0.85
  -8   2   4   30.62    1.87
  -2  -8   4   27.87    2.09
   8  -2   4   27.26    1.48
  -8   2   4   18.25    2.41
   2   8   4   26.25    1.41
   2  -8   4   28.80    2.07
   8  -2   4   27.98    1.51
   8  -2   4   25.87    1.57
  -8  -2   4   30.62    2.42
  -8  -2   4   26.43    1.73
  -2  -8  -4   24.28    1.25
   2  -8  -4   27.99    1.86
   8  -2  -4   26.05    1.88
  -8  -2  -4   26.80    1.05
  -8  -2  -4   25.84    1.66
   8   2  -4   23.52    1.45
  -2  -8   6   39.68    2.28
   8   2   6   42.21    1.95
  -8   2   6   48.83    2.92
  -8   2   6   45.86    3.41
   2  -8   6   40.35    2.92
   8  -2   6   47.32    2.37
   8  -2   6   44.13    2.29
   8  -2   6   43.55    2.47
   8   2   6   40.89    1.49
  -8  -2   6   42.89    3.35
  -8  -2   6   46.54    2.84
   2  -8  -6   45.69    2.60
  -2  -8  -6   41.39    2.55
  -8  -2  -6   42.53    2.08
  -2  -8  -6   47.42    2.33
  -8  -2   8    8.96    1.51
  -8   2   8    9.39    1.59
  -2   8   8    7.68    0.95
  -8   2   8    9.38    1.32
  -8  -2   8    7.70    1.31
   8  -2   8    8.23    0.84
   8   2   8    8.02    1.01
   2  -8   8    7.63    1.36
  -2  -8   8    9.87    1.41
   8  -2   8    7.48    0.96
   2  -8  -8    9.36    0.97
  -2  -8  -8    8.43    0.72
  -2  -8  -8   11.29    0.87
  -8  -2  -8    8.36    0.60
  -8  -2  10   11.63    1.79
   2  -8  10   13.37    1.78
   8  -2  10   12.05    0.93
   8  -2  10   13.09    1.70
   8   2  10   12.14    1.13
  -2  -8  10   12.15    1.79
  -8  -2  10   13.78    1.80
  -8   2  10    9.46    1.52
  -2   8  10   10.84    1.07
  -8   2  10   13.52    1.83
  -2  -8 -10   11.77    0.79
  -2  -8 -10   13.41    0.90
   2  -8 -10   14.19    1.10
  -8  -2  12   12.74    2.04
  -8  -2  12   13.58    2.15
   8  -2  12   15.18    1.65
   8   2  12   13.76    1.81
  -2  -8  12   15.66    2.10
   2  -8  12   15.06    2.02
  -8   2  12   11.35    1.84
  -8   2  12   12.94    2.51
  -2   8  12   17.79    1.44
  -2  -8 -12   13.66    0.94
   2  -8 -12   15.62    1.40
   8   2  14   18.67    1.86
  -2  -8  14   19.41    2.56
  -8  -2  14   18.09    2.32
  -2   8  14   22.10    2.04
  -8   2  14   17.04    2.23
  -8  -2  14   22.36    2.26
  -8   2  14   20.32    2.95
   8  -2  14   18.97    2.06
   2  -8  14   21.68    2.52
   2  -8 -14   19.94    1.36
  -2  -8  16    4.41    1.78
   8  -2  16    4.83    1.40
   2  -8  16    5.31    1.66
   8   2  16    4.25    1.23
  -8  -2  16    6.24    1.00
  -8   2  16    4.84    1.53
  -8   2  16    6.03    1.60
  -8  -2  16    4.75    1.92
  -8  -3   1   10.43    1.35
   3   8   1    8.14    0.76
  -8   3   1   11.27    1.86
   3  -8   1    9.45    1.46
  -8  -3   1    9.61    0.78
   8  -3   1    9.68    1.06
   8   3  -1    8.72    0.54
  -8  -3  -1    9.19    1.04
   3  -8  -1   10.38    1.33
   8  -3  -1    8.87    0.70
  -8   3  -1    9.10    1.65
  -8   3   3   40.72    3.47
  -8  -3   3   42.87    3.13
  -8  -3   3   40.41    2.25
   8  -3   3   40.62    2.13
   8  -3   3   42.88    2.35
   8  -3   3   41.05    2.54
  -3  -8   3   43.26    2.74
   3   8   3   38.38    2.22
   8   3  -3   38.64    2.12
  -8   3  -3   49.09    2.64
  -8  -3  -3   41.91    2.43
   3  -8  -3   41.65    2.71
   8  -3  -3   43.45    2.58
  -3  -8   5   52.46    3.41
   3  -8   5   52.10    3.35
  -8   3   5   51.38    3.96
  -8  -3   5   52.93    3.73
   8  -3   5   52.51    2.96
  -8  -3   5   50.37    3.15
   8  -3   5   50.67    2.81
   8  -3   5   51.64    2.58
   3   8   5   48.67    2.52
   3  -8  -5   53.54    3.12
  -3  -8  -5   46.20    2.43
  -8  -3  -5   50.92    2.34
  -8  -3  -5   51.78    2.56
  -3   8   7   33.44    2.21
  -8   3   7   30.07    2.89
  -8   3   7   38.96    2.59
  -8  -3   7   33.13    2.56
  -3  -8   7   33.27    2.60
  -8  -3   7   36.94    3.02
   3  -8   7   30.56    2.45
   8  -3   7   33.77    1.91
   8  -3   7   34.71    1.99
   8   3   7   33.08    1.98
  -3  -8  -7   34.47    1.90
   3  -8  -7   39.17    2.21
  -8  -3  -7   32.44    1.81
   8   3   9   28.11    1.70
  -8   3   9   28.33    2.71
  -8  -3   9   32.47    2.73
  -3  -8   9   27.21    2.54
  -8  -3   9   27.74    2.46
   3  -8   9   25.85    2.36
   8  -3   9   30.07    2.05
   8  -3   9   27.17    1.76
  -3   8   9   28.27    2.21
  -8   3   9   29.27    2.45
  -3  -8  -9   30.18    1.53
  -3  -8  -9   25.33    1.37
   3  -8  -9   29.32    1.88
  -8  -3  11   48.07    3.70
   8  -3  11   45.12    3.21
  -8  -3  11   45.82    3.63
   3  -8  11   44.75    3.60
  -3   8  11   43.86    3.04
  -8   3  11   45.89    2.81
   8   3  11   44.92    2.79
  -3  -8  11   47.91    3.84
  -8   3  11   46.50    3.70
  -3  -8 -11   48.43    2.28
  -8  -3  13    8.71    1.69
   8   3  13    7.47    1.16
  -8   3  13    7.71    1.69
   3  -8  13    8.49    1.78
  -3  -8  13   10.65    1.72
  -3   8  13    9.94    1.16
  -8   3  13   10.06    1.63
  -8  -3  13    7.43    1.66
   8  -3  13    8.76    1.43
   8   3  15    6.31    1.24
  -3  -8  15    5.49    1.70
  -8  -3  15    7.04    1.54
  -8   3  15    3.70    1.44
  -8   3  15    6.02    2.24
   8  -3  15    8.53    1.39
   3  -8  15    4.61    1.61
  -8  -3  15    6.68    1.58
   8  -3  17   11.84    1.91
   3  -8  17   13.58    2.26
  -8   3  17   13.57    2.17
   8   3  17   12.31    1.81
  -3  -8  17   13.39    2.36
  -3  -8  17   14.37    2.41
  -8   3  17   15.60    2.07
  -8  -3  17   13.44    2.12
  -8  -3  17   10.43    2.57
  -8   4   0   39.43    3.51
  -8  -4   0   45.22    2.89
  -8  -4   0   44.94    2.05
   4  -8   0   51.77    3.26
   4   8   2   98.33    5.43
   8  -4   2  114.61    6.52
  -4  -8   2  117.90    6.76
  -8  -4   2  111.97    7.01
  -8   4   2  113.27    8.07
  -8  -4   2  113.02    6.27
   4  -8   2  112.61    6.94
   8  -4   2  101.47    6.27
   4  -8  -2  116.25    7.04
   8   4  -2  108.37    5.64
   8  -4  -2  118.57    6.76
  -8  -4  -2  113.91    6.12
  -8   4  -2  109.01    6.44
   4   8   4    3.87    0.57
  -8  -4   4    3.74    1.19
  -8  -4   4    3.97    0.74
  -8   4   4    4.94    1.57
   8  -4   4    4.34    0.55
   8  -4   4    5.03    0.75
   8  -4   4    2.43    0.77
  -4  -8   4    4.30    0.91
   8   4  -4    3.85    0.48
   4  -8  -4    4.53    0.94
  -8  -4  -4    4.20    0.59
  -8  -4  -4    3.68    0.45
  -4   8   6   18.07    1.64
  -8   4   6   24.00    2.49
  -8  -4   6   23.90    2.18
  -8  -4   6   20.64    1.77
   8  -4   6   21.59    1.65
   8  -4   6   20.08    1.30
   8  -4   6   18.97    1.40
   4  -8   6   20.43    1.27
  -4  -8   6   21.10    1.85
   4  -8  -6   22.25    1.65
  -8  -4  -6   18.33    1.09
  -4  -8  -6   20.83    1.31
  -8  -4  -6   18.61    0.60
  -4  -8   8   13.62    1.75
   4  -8   8   13.18    1.59
   8  -4   8   15.80    1.32
   8  -4   8   13.74    1.33
  -8  -4   8   12.02    1.62
  -8   4   8   14.40    2.12
  -8  -4   8   14.46    1.95
  -4   8   8   13.66    1.57
  -8   4   8   18.35    1.73
  -4  -8  -8   14.34    0.72
   4  -8  -8   15.84    1.42
  -8  -4  -8   12.46    0.85
  -8  -4  10   30.55    2.62
  -8   4  10   33.66    3.04
   4  -8  10   26.80    1.86
   8   4  10   31.23    1.98
  -4  -8  10   27.93    2.77
  -8  -4  10   28.20    2.97
  -4   8  10   31.88    3.48
  -8   4  10   33.45    2.78
   8  -4  10   29.99    2.30
   8   4  12   12.76    1.40
  -4  -8  12   13.34    2.01
  -8  -4  12   16.93    2.07
   8  -4  12   12.69    2.08
   4  -8  12   12.72    1.90
  -8   4  12   11.81    1.84
  -8  -4  12   15.31    1.93
  -8   4  12   11.99    2.14
  -4   8  12   14.07    1.78
  -8  -4  14    2.46    1.22
   8   4  14    3.31    0.92
  -8   4  14    0.79    1.27
  -8   4  14    3.02    1.18
   8  -4  14    1.56    1.06
  -4  -8  14    1.89    1.33
   4  -8  14    1.15    1.31
  -4   8  14    0.36    1.43
  -8  -4  14    1.72    1.22
   8  -4  16    7.45    1.56
  -8  -4  16   10.18    1.78
  -4  -8  16    8.74    1.60
   8   4  16    8.53    1.42
  -4  -8  16    6.57    1.84
  -8   4  16    5.63    2.27
  -8   4  16    7.90    1.70
   4  -8  16    7.05    1.86
  -8  -4  16    6.87    1.65
  -8  -5   1   10.60    1.01
  -8   5   1   12.77    2.12
   5  -8   1   12.45    1.55
   8  -5   1   15.43    1.40
   5  -8  -1   12.36    1.52
  -8  -5  -1   12.46    0.72
  -8   5  -1   12.75    1.41
   5   8   3  136.73    8.08
   8  -5   3  152.73    9.15
  -8  -5   3  156.77    9.09
  -5  -8   3  166.00    9.84
  -8   5   3  128.63    9.88
   5  -8   3  162.93    9.92
  -8  -5  -3  162.43    8.85
  -8  -5  -3  148.88    7.74
   8   5  -3  135.92    7.79
   5  -8  -3  158.71    8.96
  -8  -5   5   18.90    1.58
   5  -8   5   19.54    1.62
   8  -5   5   17.89    1.37
   8  -5   5   19.37    1.28
  -8   5   5   19.95    1.72
  -5  -8   5   18.42    1.69
  -5   8   5   20.08    2.09
   5   8   5   19.72    1.06
   5  -8  -5   18.53    1.76
  -8  -5  -5   17.91    1.03
  -8  -5  -5   21.45    1.00
  -5  -8   7    1.11    0.57
  -5   8   7    1.30    0.99
   5  -8   7    1.80    0.83
   8  -5   7    2.06    0.64
  -8  -5   7    2.63    0.85
  -8   5   7    2.67    1.36
  -8  -5  -7    1.50    0.34
  -5  -8  -7    1.74    0.34
  -8  -5   9    7.52    1.58
  -8  -5   9    7.73    1.33
   5  -8   9    4.51    1.24
  -5  -8   9    7.00    1.41
   8  -5   9    6.40    1.05
  -5   8   9    9.05    1.59
  -8   5   9    4.34    1.74
  -8   5  11   33.50    3.20
   5  -8  11   35.26    2.85
   8  -5  11   34.93    2.65
  -8  -5  11   32.62    3.03
  -5  -8  11   36.00    3.06
  -5   8  11   32.61    2.86
  -8  -5  11   27.61    2.89
  -8   5  11   22.04    1.91
  -8   5  13    7.38    1.78
  -8  -5  13    7.74    1.62
   8  -5  13    8.17    1.39
  -8  -5  13    9.14    1.65
  -8   5  13    8.36    1.59
  -5   8  13    4.00    1.42
   5  -8  13    4.85    1.49
  -5  -8  13    6.23    1.65
  -8  -5  15   13.61    1.84
  -8  -5  15    5.50    1.82
   5  -8  15    7.50    1.80
  -5  -8  15   11.18    1.86
  -8   5  15   10.13    1.71
  -5   8  15    8.18    1.63
   8  -5  15    5.78    1.61
  -8   5  15   10.15    1.77
  -8   5  17   11.99    2.98
  -5  -8  17   14.78    2.06
   8  -5  17   13.03    2.09
   5  -8  17   15.97    2.34
  -8  -5  17   12.13    2.27
  -8  -5  17   13.78    2.24
  -5  -8  17   13.49    2.07
  -8  -6   0   53.34    2.75
   6  -8   0   52.52    3.43
   8  -6   0   50.66    3.36
  -8   6   0   50.50    3.44
  -8  -6   2  308.24   21.41
  -8   6   2  298.72   22.93
   8  -6   2  296.82   20.86
   6  -8   2  304.55   21.67
  -6  -8   2  306.09   21.03
   6  -8  -2  319.91   22.63
  -6  -8   4   21.87    1.72
  -6   8   4   19.89    1.90
   8  -6   4   23.13    1.68
   6   8   4   18.12    0.97
  -8  -6   4   23.42    1.62
  -8   6   4   25.36    2.75
   8  -6   4   22.21    1.40
   6  -8   4   21.60    1.83
  -8  -6  -4   24.27    1.42
   6  -8  -4   24.24    1.94
  -8  -6  -4   21.11    1.15
   8   6   6   44.19    1.75
   6   8   6   42.34    1.97
  -8  -6   6   45.57    3.07
   6  -8   6   43.55    2.90
   8  -6   6   49.52    2.79
   8  -6   6   48.93    3.34
  -6   8   6   42.16    3.48
  -6  -8   6   47.09    3.18
  -8   6   6   46.13    4.22
  -8  -6  -6   47.65    1.90
  -8  -6  -6   40.16    2.30
  -6  -8   8    3.41    1.17
  -8   6   8    6.19    1.71
   6  -8   8    5.02    1.08
  -8  -6   8    6.03    1.09
   8  -6   8    3.68    0.92
  -6   8   8    3.35    1.44
  -6  -8  10   70.50    5.02
  -8  -6  10   63.44    4.91
  -8  -6  10   75.07    5.45
  -6   8  10   69.05    5.14
   6  -8  10   68.01    4.73
  -8   6  10   69.75    5.52
   8  -6  10   65.94    4.51
  -8   6  12   16.80    2.37
   8  -6  12   11.56    1.74
  -8  -6  12   16.77    2.24
  -8  -6  12   13.36    1.96
   6  -8  12   14.76    1.89
  -6  -8  12   14.58    2.06
  -6   8  12   13.25    2.66
  -8  -6  14    6.76    1.50
  -8  -6  14    3.62    1.43
   8  -6  14    4.33    1.28
   6  -8  14    3.48    1.44
  -6   8  14    2.88    1.45
  -8   6  14    5.11    1.62
  -6  -8  14    5.03    1.49
  -8  -6  16    7.47    1.50
  -8  -6  16    3.32    1.50
  -6   8  16    2.55    1.46
  -6  -8  16    8.15    1.52
  -6  -8  16    3.18    1.59
  -8   6  16    2.82    1.65
   8  -6  16    2.61    1.36
   6  -8  16    3.90    1.49
  -7  -8   1  202.46   12.75
  -8  -7   1  187.22   11.95
  -8   7   1  180.99   12.25
   7  -8   1  190.91   11.59
   8  -7   1  188.73   11.45
   8  -7  -1  199.84   12.90
   7  -8  -1  195.31   11.79
  -7  -8   3    4.09    0.94
  -8  -7   3    2.14    0.65
   7  -8   3    3.62    0.97
   8  -7   3    2.13    0.87
  -8   7   3    2.44    1.31
  -7   8   3    2.11    1.07
   7  -8  -3    3.13    0.97
   7  -8   5   14.15    1.52
   8   7   5   14.21    0.78
  -7   8   5   19.79    2.12
  -8  -7   5   17.20    1.84
   7   8   5   15.08    0.88
   8  -7   5   17.08    1.48
   8  -7   5   16.55    1.26
   7  -8   5   17.85    1.34
  -7  -8   5   18.01    1.98
  -8   7   5   17.44    2.36
  -8  -7  -5   13.98    1.06
  -7  -8  -5   16.75    1.23
   7  -8   7   68.65    4.33
   8  -7   7   72.59    4.39
  -7  -8   7   69.31    4.65
  -7   8   7   76.79    5.75
  -8   7   7   70.76    5.82
  -8  -7   7   71.11    4.72
  -7  -8  -7   72.39    3.42
  -7   8   9   68.78    5.27
  -7  -8   9   69.51    4.87
   8  -7   9   69.27    4.66
  -8   7   9   68.05    5.66
  -8  -7   9   65.54    4.73
   7  -8   9   69.52    4.70
   7  -8  11    6.89    1.32
  -8  -7  11    6.34    1.44
  -7   8  11    8.14    2.47
  -8   7  11    8.04    2.50
  -8  -7  11    7.77    1.04
   8  -7  11    4.38    1.73
  -7  -8  11    5.39    1.51
   7  -8  13   19.38    2.22
   8  -7  13   17.39    2.12
  -7  -8  13   15.77    2.38
  -8  -7  13   20.25    2.38
  -8  -7  13   17.99    2.48
  -8   7  13   23.47    2.66
  -7   8  13   20.59    2.65
  -8  -7  15   20.78    2.64
  -8  -7  15   21.83    2.43
   7  -8  15   16.58    3.02
   8  -7  15   18.90    2.32
  -7  -8  15   19.29    2.63
  -7   8  15   17.35    2.45
  -7  -8  15   20.23    2.54
  -8   7  15   18.75    2.60
   8  -8   0    1.68    0.90
  -8  -8   0    1.89    0.47
  -8   8   2    0.03    0.77
  -8  -8   2    0.09    0.45
   8  -8   2    0.07    0.38
   8  -8  -2   -0.35    0.69
   8  -8   4   20.21    1.79
  -8  -8   4   19.00    1.82
  -8   8   4   19.68    2.31
   8  -8  -4   20.77    1.96
  -8  -8  -4   18.05    1.07
   8  -8   6   -0.22    0.76
   8   8   6    0.03    0.23
  -8  -8   6   -0.43    0.67
  -8   8   6   -1.25    1.18
   8  -8   6    0.10    0.67
  -8  -8  -6   -0.55    0.33
  -8   8   8   43.68    4.05
   8  -8   8   41.72    2.90
  -8  -8   8   42.98    3.20
   8  -8  10   -0.07    0.75
  -8   8  10   -0.67    1.19
  -8  -8  10   -0.01    0.95
  -8   8  12    2.34    1.45
   8  -8  12    1.26    1.15
  -8  -8  12    1.45    1.12
   8  -8  14   -1.53    1.00
  -8  -8  14    0.99    1.16
  -8  -8  14   -0.62    0.65
  -8   8  14    0.30    1.20
  -8  -8  16    6.09    1.67
  -8  -8  16    3.33    1.65
   8  -8  16    7.20    1.55
  -8   8  16    5.25    1.73
   9   0   1   -0.08    0.03
   9   0   1   -0.03    0.43
  -9   0   1   -0.19    0.79
  -9   0  -1   -0.03    0.73
   0  -9  -1   -0.16    0.69
   9   0  -1    0.09    0.30
  -9   0   3   -0.33    0.78
   9   0   3    0.27    0.45
  -9   0   3   -0.11    0.38
   9   0   3    0.04    0.12
   9   0  -3    0.23    0.41
   0  -9  -3   -0.73    0.54
  -9   0  -3    0.14    0.56
   0  -9  -3   -0.06    0.36
   0  -9   5    0.59    0.66
  -9   0   5   -0.04    0.89
  -9   0   5   -0.20    0.51
   9   0   5   -0.30    0.36
   9   0   5   -0.23    0.34
   9   0   5    0.08    0.28
   0  -9  -5   -0.00    0.48
   0  -9  -5   -0.23    0.51
  -9   0  -5   -0.02    0.17
  -9   0   7    0.40    0.81
  -9   0   7    0.99    0.63
   9   0   7    0.33    0.24
   0  -9   7   -0.89    0.73
   9   0   7    0.09    0.44
   9   0   7   -0.12    0.21
   0  -9  -7    0.11    0.41
  -9   0  -7   -0.40    0.25
  -9   0   9   -0.13    0.85
   9   0   9    0.20    0.62
   0  -9   9    0.08    0.80
   9   0   9   -0.05    0.15
  -9   0   9   -0.23    0.73
   0  -9  -9    0.03    0.51
  -9   0  11   -0.38    0.97
   0  -9  11    0.90    0.97
   9   0  11   -0.24    0.63
  -9   0  11    0.07    0.84
   0  -9 -11    0.34    0.50
   0  -9  13   -0.45    1.04
  -9   0  13    1.03    0.92
  -9   0  13   -0.62    0.90
   9   0  13    0.67    0.96
   0  -9 -13   -0.42    0.49
   9   0  15   -0.31    1.11
   0  -9  15    0.07    0.66
  -9   0  15    0.99    1.07
  -9   0  15    0.57    0.99
   9   0  17   -0.83    0.79
   0  -9  17   -1.16    1.13
  -9   0  17    0.43    0.92
  -9   0  17    2.61    1.28
   9  -1   0    8.16    0.93
   9   1   0    6.58    0.83
  -9  -1   0    6.76    1.19
   9  -1   0    7.44    0.58
  -9   1   0    8.73    1.51
   1  -9   0    8.50    1.28
   9  -1   2   24.98    1.06
  -9   1   2   23.97    2.40
   9  -1   2   23.93    1.83
   9   1   2   24.10    1.69
  -9  -1   2   22.50    2.17
  -9  -1   2   23.74    1.43
  -9  -1  -2   24.64    1.79
   9  -1  -2   26.77    1.52
  -9   1  -2   27.36    2.20
   1  -9  -2   25.80    1.43
   9   1  -2   25.94    1.39
  -9   1   4   18.23    1.34
  -1  -9   4   18.43    1.70
   9   1   4   17.84    1.08
   9   1   4   16.29    0.66
  -9   1   4   17.36    1.44
   9  -1   4   17.06    1.04
  -9  -1   4   20.98    1.98
   9  -1   4   18.52    0.96
  -9  -1   4   17.02    1.27
   1   9   4   15.80    1.05
   1  -9   4   16.30    1.19
   9  -1   4   25.85    1.52
  -9  -1  -4   18.86    1.61
   1  -9  -4   19.92    1.46
   9  -1  -4   17.59    1.47
  -1  -9  -4   19.38    1.43
   9   1  -4   16.37    1.30
  -9   1  -4   19.79    1.33
  -1  -9  -4   18.20    1.14
  -9   1   6  109.26    6.17
  -9  -1   6  107.81    6.16
  -9   1   6   95.34    6.51
   9   1   6   95.46    4.76
  -9  -1   6   86.90    5.97
   1  -9   6   93.64    5.79
   9  -1   6   89.12    4.58
   9  -1   6  100.52    5.31
   9  -1   6   95.90    4.86
  -1  -9   6  100.60    6.16
   9   1   6   94.16    4.36
   9   1   6   93.40    4.59
   1  -9  -6   93.39    5.25
  -1  -9  -6   97.54    5.32
  -1  -9  -6   84.77    5.12
  -9  -1  -6   89.90    4.49
   9  -1   8   17.08    1.23
  -9  -1   8   14.72    1.71
  -9  -1   8   19.26    2.03
  -1  -9   8   19.79    1.83
  -9   1   8   20.98    1.72
  -9   1   8   16.51    1.94
   9   1   8   15.70    1.30
   1  -9   8   15.16    1.31
   9  -1   8   16.97    1.13
   1  -9  -8   15.44    1.23
  -1  -9  -8   17.79    1.35
  -1  -9  -8   14.87    1.21
  -9  -1  -8   14.16    1.01
  -9  -1  10   11.69    1.96
   9  -1  10   12.16    0.69
   9  -1  10   13.64    1.65
  -9   1  10   13.94    1.63
   9   1  10   14.91    1.59
   1  -9  10   13.13    1.86
  -1  -9  10   12.49    1.74
  -9  -1  10   11.95    1.16
  -9   1  10   17.19    1.88
   1  -9 -10   13.09    1.32
  -1  -9 -10   13.54    1.16
   1  -9  12   16.04    2.15
   9  -1  12   15.18    1.63
   9   1  12   16.83    1.54
  -9   1  12   13.92    2.12
  -9   1  12   14.49    1.87
  -9  -1  12   12.65    2.03
  -9  -1  12   17.20    2.11
  -1  -9  12   13.83    2.17
   1  -9 -12   18.62    1.42
  -1  -9 -12   17.96    1.19
   9   1  14   41.68    2.92
  -1  -9  14   40.41    3.87
  -9  -1  14   44.45    3.92
  -9   1  14   39.59    4.44
  -9   1  14   43.89    3.76
  -9  -1  14   43.15    3.60
   9  -1  14   39.03    3.26
   1  -9  14   42.89    3.99
   9   1  16    1.92    0.93
  -1  -9  16    0.29    1.43
   9  -1  16    2.03    1.35
   1  -9  16    3.67    1.45
  -9   1  16    2.31    1.19
  -9   1  16    2.77    1.32
  -9  -1  16    0.43    1.28
  -9  -1  16    1.83    1.21
  -9  -2   1   77.91    3.66
  -9  -2   1   78.69    4.74
  -9   2   1   74.70    5.24
   2  -9   1   77.75    4.87
   9  -2   1   73.53    4.31
  -9   2  -1   74.98    5.21
   9   2  -1   76.47    3.44
   2  -9  -1   75.58    4.82
   9  -2  -1   82.31    4.09
  -9  -2  -1   77.04    4.46
   9  -2   3    6.36    0.80
   9  -2   3    8.32    0.60
  -2  -9   3    9.22    1.17
  -9   2   3    8.67    1.52
   2   9   3    7.22    0.71
  -9  -2   3    8.48    0.97
  -9  -2   3    8.18    0.88
  -9   2  -3    8.25    1.06
  -9  -2  -3    6.54    1.07
   2  -9  -3    8.34    1.09
   9  -2  -3    7.50    0.71
   9   2  -3    6.56    0.74
  -9   2   5   13.02    1.96
  -9   2   5   13.42    1.52
   9  -2   5   14.66    1.15
   9  -2   5   12.37    1.01
   2   9   5   12.01    0.99
  -2  -9   5   13.75    1.44
  -9  -2   5   13.11    1.18
  -9  -2   5   15.28    1.74
   2  -9   5   11.11    1.40
   9  -2   5   11.06    1.08
  -9  -2  -5   12.03    0.63
   2  -9  -5   11.16    1.20
  -9  -2  -5   10.80    0.94
  -2  -9  -5   10.83    0.90
  -2  -9  -5   12.08    1.31
  -9  -2   7   33.37    2.12
  -9   2   7   33.46    2.12
   9   2   7   35.00    1.87
  -9  -2   7   31.98    2.45
  -2  -9   7   33.90    2.62
   2  -9   7   34.57    2.74
   9  -2   7   36.07    1.87
   9  -2   7   37.37    2.37
   9  -2   7   32.33    1.74
  -9   2   7   39.04    2.59
   2  -9  -7   33.86    2.14
  -2  -9  -7   30.83    1.80
  -2  -9  -7   38.53    2.19
  -9  -2  -7   35.41    1.77
  -9   2   9   40.37    3.14
  -9  -2   9   33.97    2.83
  -9  -2   9   35.17    3.13
   9   2   9   37.57    2.39
  -2  -9   9   38.99    3.13
   2  -9   9   38.95    2.97
   9  -2   9   33.87    1.91
   9  -2   9   34.94    2.23
  -9   2   9   38.12    2.92
  -2  -9  -9   32.70    1.91
   2  -9  -9   41.07    2.73
  -2  -9  -9   37.41    2.12
  -9  -2  11   40.70    3.33
  -9  -2  11   42.87    3.54
   9  -2  11   43.88    3.39
   2  -9  11   43.51    3.55
  -2   9  11   38.09    1.94
  -9   2  11   40.11    3.43
  -9   2  11   39.20    3.46
   9   2  11   38.68    2.52
  -2  -9  11   41.55    3.49
  -2  -9 -11   42.49    2.29
   2  -9 -11   46.92    2.57
  -9  -2  13    0.55    1.07
  -9   2  13    0.19    1.07
   9   2  13    1.61    0.75
  -2  -9  13    0.06    1.21
   9  -2  13    0.67    1.17
   2  -9  13    1.35    1.15
  -2   9  13    1.61    0.57
  -9   2  13    1.19    1.20
  -9  -2  13    2.32    1.19
   2  -9 -13    1.31    0.75
   9   2  15    8.98    1.34
  -9  -2  15   10.03    1.68
   2  -9  15    9.37    1.27
  -9   2  15    9.67    1.89
  -9   2  15    9.57    1.73
  -2  -9  15   13.03    2.09
  -9  -2  15    6.88    1.79
   9  -2  15    6.61    1.50
  -9  -2  17    0.23    1.18
   9  -2  17    2.56    1.03
   2  -9  17    0.79    1.35
  -9   2  17    1.29    1.22
  -9   2  17    0.01    1.32
  -9  -2  17    2.47    1.60
   9   2  17    1.36    0.93
  -2  -9  17   -0.08    1.42
   3  -9   0  242.21   16.42
  -9  -3   0  242.68   15.77
  -9   3   0  230.13   16.74
   3   9   2   46.80    2.53
  -9  -3   2   52.11    3.53
  -9  -3   2   52.42    2.84
  -9   3   2   50.53    4.19
   3  -9   2   56.46    3.76
   9   3  -2   50.02    2.43
  -9  -3  -2   49.70    3.25
   3  -9  -2   53.49    3.44
   9  -3  -2   52.21    2.61
  -9   3  -2   50.51    3.38
   9  -3   4   17.45    1.22
   9  -3   4   13.52    1.23
   9  -3   4   18.06    1.14
  -3  -9   4   18.65    1.62
  -9  -3   4   20.18    2.00
   3   9   4   16.55    1.18
  -9   3   4   16.07    2.20
  -9  -3   4   15.44    1.24
   3  -9  -4   15.78    1.52
  -9  -3  -4   15.95    1.24
   9   3  -4   15.66    1.15
  -9   3   6   34.76    3.17
   9   3   6   34.20    1.35
  -3  -9   6   38.84    2.77
  -9  -3   6   37.87    3.01
  -9  -3   6   33.83    2.40
   3  -9   6   38.65    2.70
   9  -3   6   37.29    1.92
   9  -3   6   36.06    1.95
   9  -3   6   33.19    2.25
   3  -9  -6   40.04    2.43
  -9  -3  -6   36.14    1.74
  -9  -3  -6   40.03    1.60
  -3  -9  -6   37.39    2.31
  -9   3   8   82.90    5.20
  -9  -3   8   78.79    5.40
   3  -9   8   73.69    4.91
   9  -3   8   76.79    4.88
   9  -3   8   69.68    4.21
   9   3   8   71.47    3.64
  -3  -9   8   78.76    5.09
  -9  -3   8   73.22    5.66
  -3   9   8   90.21    4.95
  -9   3   8   66.47    5.19
  -3  -9  -8   70.63    3.93
   3  -9  -8   76.99    4.42
  -9  -3  -8   62.19    3.66
  -9  -3  10   32.28    2.87
  -9  -3  10   35.20    3.23
  -3  -9  10   39.80    2.43
  -9   3  10   38.14    3.14
  -3   9  10   35.25    2.26
  -9   3  10   36.19    2.50
   9  -3  10   34.66    2.93
   9   3  10   34.36    2.43
   3  -9  10   37.81    3.09
  -3  -9 -10   38.37    2.00
   3  -9 -10   36.97    2.28
  -9  -3  12    0.22    1.09
  -9  -3  12    1.22    1.16
   9  -3  12    0.53    1.13
   3  -9  12    0.03    1.11
   9   3  12    1.95    0.93
  -3  -9  12    2.45    1.17
  -3   9  12    1.09    0.64
  -9   3  12    1.11    1.06
  -9   3  12    0.70    1.17
   3  -9 -12    1.22    0.61
   9   3  14    3.47    0.98
  -3  -9  14    2.80    1.70
   9  -3  14    6.23    1.18
  -9  -3  14    4.06    1.46
   3  -9  14    5.39    1.61
  -3   9  14    5.25    1.10
  -9   3  14    4.44    1.58
  -9   3  14    5.61    1.40
  -9  -3  14    3.70    1.47
   3  -9 -14    6.92    0.78
  -9  -3  16   19.81    2.51
  -3  -9  16   16.37    2.58
  -9   3  16   16.89    2.39
  -9   3  16   18.66    2.61
   9   3  16   19.08    2.47
  -9  -3  16   21.26    2.42
   9  -3  16   19.17    2.22
   3  -9  16   20.60    2.64
  -9  -4   1    7.88    0.70
  -9   4   1    8.86    1.72
   4  -9   1   10.27    1.30
  -9  -4   1    9.12    1.26
  -9  -4  -1    8.11    1.02
  -9  -4  -1    7.82    0.43
   4  -9  -1    9.74    1.29
   9  -4  -1    7.29    0.64
  -9   4  -1   11.01    1.60
   9  -4   3   56.68    3.17
  -9  -4   3   56.80    3.92
   4  -9   3   57.38    3.10
  -9   4   3   53.40    4.46
  -9  -4   3   54.09    2.89
  -4  -9   3   59.28    3.60
   4   9   3   50.78    2.89
   9   4  -3   52.81    2.76
   9  -4  -3   54.83    2.91
   4  -9  -3   56.15    3.62
  -9  -4  -3   58.60    2.91
   4  -9   5   19.63    1.77
  -9   4   5   22.74    1.82
   9  -4   5   22.48    1.56
   9  -4   5   19.80    1.38
  -9  -4   5   22.72    2.26
  -4  -9   5   21.13    1.82
  -9  -4   5   19.36    1.55
   4   9   5   18.31    1.01
   4  -9  -5   23.77    1.79
  -9  -4  -5   23.35    1.27
  -9  -4  -5   20.14    0.97
  -9  -4   7   32.24    2.37
  -9  -4   7   34.91    2.91
  -4  -9   7   32.42    2.51
   4  -9   7   33.04    2.47
   9  -4   7   34.50    2.14
   9  -4   7   32.35    2.36
  -4   9   7   35.40    2.36
  -9   4   7   30.22    3.16
   4  -9  -7   35.41    2.29
  -4  -9  -7   31.28    1.61
  -9  -4  -7   26.80    1.52
  -4  -9   9   10.19    1.02
   9  -4   9   10.68    1.51
  -9  -4   9   11.47    1.56
  -9  -4   9   10.90    1.85
  -4   9   9    9.99    1.19
  -9   4   9   10.48    1.54
  -9   4   9   12.00    2.06
   4  -9   9   10.65    1.54
  -4  -9  -9   10.50    0.63
   4  -9  -9   10.16    1.24
   4  -9  11   42.15    3.64
   9  -4  11   44.72    3.10
  -9  -4  11   44.35    3.50
   9   4  11   40.18    2.58
  -4  -9  11   40.72    3.60
  -9  -4  11   46.91    3.88
  -4   9  11   48.56    3.33
  -9   4  11   44.10    3.78
  -9   4  11   39.70    3.90
   4  -9 -11   46.19    2.85
  -9  -4  13   20.04    2.33
   9   4  13   20.73    2.16
  -4  -9  13   19.60    2.50
   9  -4  13   19.08    2.04
   4  -9  13   24.09    2.41
  -4   9  13   20.67    1.95
  -9   4  13   20.41    2.70
  -9  -4  13   21.88    2.50
  -9   4  13   21.87    2.44
   4  -9 -13   20.21    1.57
   9  -4  15   12.16    1.79
  -9  -4  15   17.47    2.04
   9   4  15   14.14    1.53
  -4  -9  15   15.44    2.08
  -9   4  15   10.68    1.27
  -9   4  15   16.32    3.00
   4  -9  15   10.90    2.14
  -9  -4  15   13.97    2.07
   4  -9 -15   11.00    1.20
  -9  -5   0  326.89   22.18
  -9  -5   0  332.94   20.73
   5  -9   0  217.73   15.16
  -9   5   0  344.43   24.67
  -9   5   2   43.27    3.90
  -5  -9   2   44.88    2.72
  -9  -5   2   41.56    2.95
  -9  -5   2   41.14    2.15
   9  -5   2   43.08    2.76
   5  -9   2   45.43    3.10
   9  -5  -2   40.95    2.53
  -9  -5  -2   43.08    1.76
  -9  -5  -2   44.19    2.46
   5  -9  -2   44.54    3.05
  -9   5  -2   54.00    2.58
  -5  -9   4   81.37    4.87
  -9   5   4   80.75    6.19
  -9  -5   4   87.30    5.68
   5   9   4   68.09    3.60
  -9  -5   4   81.08    4.67
   9  -5   4   82.80    5.15
   5  -9   4   82.31    5.14
   9  -5   4   82.62    4.30
   5  -9  -4   89.30    5.28
   9   5  -4   74.36    3.98
  -9  -5  -4   87.33    4.45
  -9  -5  -4   81.89    3.91
  -9  -5   6   18.87    1.73
   5  -9   6   18.88    1.79
   9  -5   6   23.12    1.50
   9  -5   6   17.88    1.30
  -9  -5   6   24.55    2.38
  -9   5   6   16.66    2.60
   5   9   6   20.04    1.12
   9   5   6   18.48    0.72
  -5  -9   6   22.43    1.40
  -5   9   6   21.78    1.83
   5  -9  -6   25.28    1.82
  -5  -9  -6   20.48    1.08
  -9  -5  -6   22.72    1.07
  -9  -5  -6   18.02    1.07
  -5  -9   8   61.39    4.12
  -9  -5   8   58.39    3.93
  -9  -5   8   62.67    4.59
  -5   9   8   64.22    4.24
   5  -9   8   52.98    3.85
   9  -5   8   60.24    3.49
  -9   5   8   61.00    4.88
  -9  -5  -8   44.37    2.73
  -5  -9  -8   53.24    2.67
   5  -9  -8   62.05    3.72
   5  -9  10    0.75    0.79
  -5  -9  10   -0.18    0.85
   9  -5  10   -0.20    0.67
  -9  -5  10   -1.28    0.79
  -5   9  10    0.33    0.79
  -9   5  10    0.30    1.06
  -9  -5  10    0.06    1.05
   5  -9 -10    0.42    0.64
   5  -9  12   32.24    3.04
  -5  -9  12   33.24    3.28
   9  -5  12   32.78    3.43
  -5   9  12   36.41    3.50
  -9  -5  12   36.78    3.46
  -9  -5  12   31.49    3.12
  -9   5  12   30.35    3.58
   5  -9 -12   38.50    2.56
  -9  -5  14    4.47    1.32
  -9  -5  14    1.64    1.40
  -5  -9  14    3.02    1.33
   9  -5  14    3.29    1.10
   5  -9  14    2.09    1.28
  -9   5  14    3.52    1.46
  -9   5  14   -0.35    0.75
  -5   9  14    1.07    1.03
   5  -9 -14    4.25    0.83
  -5  -9  16   -0.92    1.19
  -5  -9  16    1.93    1.26
   5  -9  16    2.27    1.30
  -9  -5  16    3.12    1.29
  -9  -5  16    1.96    1.21
   9  -5  16    2.41    1.51
  -9   5  16   -0.18    1.33
  -9  -6   1   29.72    1.54
  -9   6   1   30.34    2.67
   6  -9   1   31.68    1.84
   9  -6   1   29.78    2.27
  -9  -6  -1   30.53    1.48
  -9   6  -1   36.67    2.47
   6  -9  -1   32.51    2.54
  -9  -6   3   15.01    1.21
  -9   6   3   16.40    1.61
   6  -9   3   15.92    1.14
  -6  -9   3   17.09    1.42
   9  -6   3   17.78    1.53
   6   9   3   12.05    1.00
   6  -9  -3   19.39    1.71
  -9  -6  -3   16.98    0.87
  -9  -6  -3   17.70    1.38
   6  -9   5   28.73    2.07
   9  -6   5   29.73    1.96
   9  -6   5   28.02    2.17
   6   9   5   24.01    1.21
  -9  -6   5   29.51    2.03
  -6   9   5   28.75    2.28
  -6  -9   5   30.50    2.31
  -9   6   5   35.18    3.24
  -9  -6  -5   31.88    1.60
  -9  -6  -5   27.99    1.45
   6  -9  -5   31.28    2.34
  -6  -9   7   12.07    1.60
   6  -9   7   11.74    1.35
   9  -6   7   14.49    1.19
   9  -6   7   10.08    1.16
  -6   9   7   13.02    1.78
  -9  -6   7   16.42    1.51
  -9   6   7   16.45    2.30
  -9  -6  -7    8.74    0.85
  -6  -9  -7   11.48    0.77
   6  -9  -7   13.97    1.46
  -9  -6   9   31.67    2.67
  -6  -9   9   28.46    2.60
  -9  -6   9   33.42    2.27
  -6   9   9   30.15    2.66
  -9   6   9   28.05    3.26
   6  -9   9   27.71    2.50
   9  -6   9   32.51    2.31
   6  -9  11   14.03    1.85
  -6  -9  11   12.23    1.91
  -9  -6  11   16.07    2.28
  -9  -6  11   12.07    1.87
  -9   6  11   15.79    2.37
   9  -6  11   12.83    1.54
  -6   9  11   12.95    1.83
   6  -9  13    9.75    1.80
   9  -6  13   10.07    2.00
  -9  -6  13   11.05    1.80
  -6   9  13    8.95    1.63
  -9   6  13   11.99    2.10
  -9  -6  13    8.70    1.92
  -9  -6  15    7.73    1.74
  -9  -6  15    4.14    1.59
   9  -6  15    4.83    1.44
   6  -9  15    5.32    1.64
  -6  -9  15    4.33    1.63
  -9   6  15    6.94    1.88
  -6   9  15    5.69    1.37
  -9  -7   0   19.12    1.28
   7  -9   0   21.41    1.97
  -9   7   0   21.35    1.89
   9  -7   0   20.80    1.87
  -9   7   2   49.63    4.01
  -9  -7   2   51.79    3.11
   7  -9   2   49.04    3.34
   9  -7   2   51.14    3.32
  -7  -9   2   53.19    2.96
   7  -9  -2   52.77    3.54
   9  -7  -2   52.17    3.53
  -9   7   4   25.61    2.02
  -9  -7   4   30.23    2.19
   9  -7   4   26.40    1.58
   7   9   4   21.66    1.15
  -7  -9   4   26.25    2.03
   7  -9   4   25.54    2.07
   9  -7   4   28.66    1.99
  -7   9   4   26.52    2.26
  -9  -7  -4   23.34    1.27
  -9  -7  -4   26.44    1.40
   7  -9  -4   30.78    2.18
   9  -7   6    7.57    1.18
   9   7   6    5.83    0.40
  -7  -9   6    6.28    1.11
   7   9   6    4.74    0.52
  -9  -7   6    7.85    1.06
   7  -9   6    7.50    0.98
  -7   9   6    8.23    1.01
   9  -7   6    7.24    0.98
  -9   7   6    7.05    1.94
  -9  -7  -6    5.78    0.51
  -9  -7  -6    6.42    0.54
   7  -9  -6    6.24    0.85
  -7   9   8    7.11    1.49
   7  -9   8    6.49    1.15
   9  -7   8    7.93    1.07
  -7  -9   8    6.60    1.35
  -9   7   8    6.87    1.93
  -9  -7   8    6.15    1.21
  -7  -9  -8    5.31    0.33
  -7   9  10   62.87    5.04
   7  -9  10   56.70    4.28
  -7  -9  10   58.96    4.58
   9  -7  10   63.13    4.17
  -9  -7  10   67.23    5.19
  -9   7  10   58.03    5.12
  -9  -7  10   59.14    4.42
  -9  -7  12    3.67    1.41
  -7  -9  12    1.09    1.18
  -9  -7  12    2.75    1.17
   7  -9  12    1.43    1.17
   9  -7  12    1.51    0.99
  -7   9  12    1.53    1.35
  -9   7  12    1.34    1.49
   7  -9  14    3.73    1.72
   9  -7  14    8.52    1.50
  -9  -7  14    9.74    1.67
  -9  -7  14    7.38    1.92
  -7   9  14    8.11    1.73
  -7  -9  14    6.81    1.59
  -9   7  14    6.80    1.90
  -9  -7  16   -1.36    1.27
  -9  -7  16    0.74    1.14
   9  -7  16    1.90    1.10
   7  -9  16    2.22    1.60
  -7  -9  16    2.64    1.74
  -7  -9  16   -0.30    1.17
  -7   9  16    1.97    1.37
  -9   7  16    1.52    1.80
   8  -9   1   28.44    2.35
  -9  -8   1   28.59    1.66
  -9   8   1   36.49    2.66
  -8  -9   1   31.62    1.80
   9  -8   1   30.29    2.36
   9  -8  -1   30.37    2.40
   8  -9  -1   31.30    2.45
  -9  -8  -1   29.13    1.48
  -8  -9   3   25.54    1.79
  -9  -8   3   25.20    1.69
  -8   9   3   26.49    1.74
   8  -9   3   25.96    2.16
  -9   8   3   23.34    2.58
   9  -8   3   26.10    2.06
   9  -8  -3   28.35    2.24
   8  -9  -3   29.24    2.28
   9  -8   5   37.58    2.50
   8  -9   5   33.04    2.23
   9   8   5   30.81    1.61
  -8  -9   5   34.56    2.43
  -9  -8   5   37.39    2.47
   8   9   5   29.53    1.48
   8  -9   5   37.61    2.65
   9  -8   5   36.11    2.21
  -9   8   5   37.76    3.69
  -8   9   5   37.00    3.36
  -9  -8  -5   34.36    1.95
   8  -9  -5   44.62    2.92
   8  -9   7   17.64    1.56
   9  -8   7   15.88    1.49
   8   9   7   14.10    0.75
  -9  -8   7   15.27    1.68
  -8   9   7   17.77    2.28
   9   8   7   14.63    0.65
  -8  -9   7   17.86    1.79
  -9   8   7   14.92    2.48
  -8  -9  -7   15.44    0.72
  -9  -8  -7   18.49    0.88
  -8  -9   9    2.06    1.08
  -8   9   9    3.27    1.50
   8  -9   9    1.32    0.98
   9  -8   9    2.32    0.92
  -9   8   9    1.39    1.63
  -9  -8   9    3.03    1.38
  -9   8  11    1.56    1.38
  -8   9  11    1.57    1.42
  -9  -8  11    1.52    1.10
  -9  -8  11    2.43    1.41
   8  -9  11    2.03    1.02
  -8  -9  11   -0.56    1.10
   9  -8  11    1.39    0.93
  -9  -8  13   13.01    2.00
  -9  -8  13   14.32    2.25
   9  -8  13    9.28    1.82
  -9   8  13   12.26    2.29
  -8   9  13   12.06    2.14
   8  -9  13   11.24    1.91
  -8  -9  13   14.48    1.97
  -9  -8  15    3.03    1.51
   8  -9  15    3.44    1.50
   9  -8  15    4.96    1.91
  -8  -9  15    3.45    1.70
  -9  -8  15    7.89    1.76
  -9   8  15    5.09    1.80
  -8   9  15    6.21    1.66
  -8  -9  15    4.64    1.52
  -9  -9   0    0.30    0.37
   9  -9   0    0.09    0.83
  -9   9   2    9.43    0.93
  -9  -9   2    8.79    1.16
   9  -9   2    7.92    1.29
   9  -9  -2    7.18    1.36
  -9  -9   4   -0.75    0.58
  -9   9   4    0.21    1.03
   9  -9   4    0.22    0.72
  -9  -9  -4   -0.03    0.31
   9  -9  -4    0.43    0.76
   9  -9   6   25.71    1.82
  -9   9   6   31.06    2.88
   9   9   6   20.92    1.14
  -9  -9   6   27.17    2.12
   9  -9   6   27.09    2.06
   9  -9   8    0.47    0.69
  -9   9   8   -0.23    1.18
  -9  -9   8    0.07    0.80
   9  -9  10   28.25    2.58
  -9   9  10   33.61    3.54
  -9  -9  10   32.91    2.82
  -9  -9  12   -0.43    1.03
  -9   9  12   -0.76    1.23
   9  -9  12    0.01    0.88
  -9  -9  14    6.24    1.80
  -9   9  14    5.17    1.90
  -9  -9  14    9.54    1.62
   9  -9  14    6.53    1.56
  10   0   0  188.18   10.12
 -10   0   0  180.42   11.88
  10   0   2   42.95    2.33
 -10   0   2   44.83    3.23
   0 -10  -2   46.45    2.89
 -10   0  -2   42.81    2.95
  10   0  -2   42.43    2.21
 -10   0   4   60.85    4.22
  10   0   4   53.21    2.21
 -10   0   4   60.17    3.20
   0 -10   4   65.59    4.01
  10   0   4   58.76    2.93
   0 -10  -4   62.05    3.54
  10   0  -4   55.45    3.06
 -10   0  -4   63.61    3.50
 -10   0   6  104.74    6.20
 -10   0   6   98.63    6.88
   0 -10   6  108.54    6.72
  10   0   6   96.98    5.19
  10   0   6  104.97    5.23
  10   0   6   99.91    5.04
   0 -10  -6  104.87    6.37
 -10   0   8   69.58    5.15
 -10   0   8   71.66    4.70
   0 -10   8   73.17    4.90
  10   0   8   66.64    3.17
  10   0   8   73.05    4.01
   0 -10  -8   72.70    4.35
 -10   0  -8   61.76    3.35
  10   0  10  105.79    6.23
 -10   0  10  113.27    7.70
   0 -10  10  104.97    7.67
 -10   0  10  107.57    7.66
   0 -10 -10  110.72    6.14
 -10   0  12   24.48    2.82
   0 -10  12   27.71    2.89
 -10   0  12   21.25    2.50
  10   0  12   25.98    2.49
   0 -10 -12   28.31    1.61
 -10   0  14    1.75    0.66
 -10   0  14    1.55    1.27
  10   0  14    1.70    1.18
   0 -10  14    0.68    1.33
  10   0  16    2.55    1.37
   0 -10  16    3.38    0.98
 -10   0  16    2.47    1.33
 -10   0  16    2.57    1.42
  10   1   1   68.18    3.74
 -10   1   1   71.35    4.82
  10  -1   1   71.09    3.12
 -10  -1   1   70.05    4.52
 -10  -1  -1   74.53    4.44
  10  -1  -1   70.65    3.46
   1 -10  -1   73.20    4.57
 -10   1  -1   72.14    4.69
  10   1  -1   74.38    3.48
 -10  -1   3   58.09    3.19
  10  -1   3   60.24    2.48
  10  -1   3   53.10    2.93
  10   1   3   52.58    2.72
 -10   1   3   51.69    3.85
 -10  -1   3   55.12    3.87
 -10   1  -3   54.55    3.55
  10   1  -3   53.95    2.94
   1 -10  -3   54.23    3.39
  10  -1  -3   54.77    2.85
 -10  -1  -3   59.22    3.38
  -1 -10  -3   55.14    2.83
 -10   1   5   19.24    2.13
  -1 -10   5   15.51    1.67
 -10  -1   5   20.81    1.99
 -10  -1   5   14.33    1.23
  10   1   5   15.87    0.96
  10   1   5   15.09    0.72
 -10   1   5   18.28    1.31
   1 -10   5   17.70    1.75
  10  -1   5   16.76    0.94
  10  -1   5   15.31    0.96
  10  -1   5   15.09    1.14
   1 -10  -5   17.13    1.39
  -1 -10  -5   18.19    1.31
 -10  -1  -5   18.07    1.28
  10   1   7   11.65    0.93
 -10   1   7   13.09    1.45
 -10   1   7   10.77    1.92
 -10  -1   7   15.61    1.41
 -10  -1   7   12.84    1.85
   1 -10   7   13.91    1.66
  10  -1   7   13.37    0.91
  10  -1   7   13.95    0.86
  10  -1   7   13.62    1.12
  10   1   7   13.25    0.60
  -1 -10   7   14.58    1.68
   1 -10  -7   13.55    1.13
  -1 -10  -7   13.78    1.07
 -10  -1  -7   11.61    0.75
 -10  -1   9   20.09    1.90
 -10  -1   9   19.13    2.34
  10  -1   9   19.15    1.00
  -1 -10   9   22.82    2.20
  10   1   9   21.13    1.57
   1 -10   9   19.43    2.25
 -10   1   9   19.92    2.41
  10  -1   9   20.06    1.77
 -10   1   9   21.74    2.67
  -1 -10  -9   20.89    1.32
   1 -10  -9   22.12    1.45
  10  -1  11   21.56    2.19
 -10  -1  11   23.45    2.63
   1 -10  11   25.37    2.61
  -1 -10  11   20.92    1.74
 -10   1  11   23.73    2.73
  10   1  11   23.48    1.69
 -10   1  11   20.36    2.20
 -10  -1  11   24.25    2.31
   1 -10 -11   25.85    1.87
  -1 -10 -11   24.42    1.65
  -1 -10  13   10.75    2.09
  10  -1  13   12.59    1.40
   1 -10  13   11.88    2.03
 -10  -1  13   11.52    1.87
 -10   1  13   11.39    1.64
 -10   1  13   13.33    2.02
 -10  -1  13   14.94    2.03
  10   1  13   13.28    1.29
   1 -10 -13   10.25    0.94
   1 -10  15    0.59    1.35
  10   1  15    0.94    0.84
  -1 -10  15    0.61    1.35
 -10   1  15    2.20    1.08
 -10   1  15    1.69    1.22
 -10  -1  15    1.59    1.24
 -10  -1  15    2.21    1.29
  10  -1  15    1.27    0.90
 -10  -2   0    3.80    0.98
  10  -2   0    3.72    0.46
   2 -10   0    4.06    1.05
 -10   2   0    4.12    1.28
 -10   2   2   60.01    4.71
 -10  -2   2   62.90    3.22
 -10  -2   2   63.27    4.27
 -10  -2  -2   61.11    3.52
   2 -10  -2   60.34    3.23
  10  -2  -2   66.24    3.43
  10   2  -2   63.40    3.06
 -10   2  -2   64.55    4.34
 -10   2   4   67.57    4.90
  10  -2   4   71.55    3.56
  10  -2   4   71.90    3.34
  10  -2   4   65.56    3.59
  -2 -10   4   72.93    4.53
 -10  -2   4   67.78    4.27
 -10  -2   4   70.11    4.75
   2 -10  -4   66.69    4.09
 -10   2  -4   68.04    4.06
 -10  -2  -4   67.08    4.01
  10   2  -4   59.14    3.30
  -2 -10   6   68.97    4.40
 -10   2   6   66.20    4.93
 -10   2   6   73.35    4.22
 -10  -2   6   66.02    4.06
 -10  -2   6   65.99    4.64
  10   2   6   62.83    2.79
   2 -10   6   66.24    3.60
  10  -2   6   62.79    3.35
  10  -2   6   69.65    3.36
  10  -2   6   68.49    3.62
   2 -10  -6   66.65    3.80
 -10  -2  -6   61.32    2.72
  -2 -10  -6   59.01    3.50
  -2 -10  -6   69.53    3.75
 -10  -2  -6   63.14    2.96
  10  -2   8   60.27    3.48
 -10  -2   8   71.60    5.33
 -10  -2   8   78.82    5.26
   2 -10   8   70.20    4.01
  10  -2   8   74.96    3.91
 -10   2   8   71.51    4.56
  10   2   8   64.88    3.24
  -2 -10   8   75.65    5.02
 -10   2   8   72.19    5.17
 -10  -2  -8   60.40    3.18
  -2 -10  -8   74.46    4.17
  -2 -10  -8   61.52    3.50
   2 -10  -8   68.83    3.96
  10  -2  10   15.06    1.45
 -10  -2  10   16.05    1.86
 -10  -2  10   16.78    2.19
  10   2  10   17.14    1.46
  -2 -10  10   19.61    2.05
 -10   2  10   14.21    1.90
 -10   2  10   16.01    2.18
   2 -10  10   16.37    2.01
   2 -10 -10   15.95    1.32
  -2 -10 -10   17.66    1.10
  10   2  12   16.13    1.86
  10  -2  12   16.82    2.10
   2 -10  12   20.70    2.44
 -10  -2  12   19.42    2.17
 -10   2  12   15.66    2.01
 -10   2  12   17.19    2.43
 -10  -2  12   22.23    2.39
  -2 -10  12   16.47    2.35
   2 -10 -12   18.61    1.32
 -10   2  14   14.29    2.45
 -10  -2  14   16.55    2.16
   2 -10  14   18.73    1.69
  10  -2  14   15.97    1.91
  10   2  14   16.06    2.06
  -2 -10  14   16.10    2.35
 -10   2  14   15.59    2.12
 -10  -2  14   18.37    2.27
  10   2  16   36.72    3.64
  -2 -10  16   46.33    4.18
 -10   2  16   37.62    3.95
  10  -2  16   42.05    3.46
 -10   2  16   41.92    3.78
 -10  -2  16   37.54    3.86
 -10  -2  16   47.90    4.02
   2 -10  16   42.22    4.17
 -10  -3   1   25.25    1.27
 -10  -3   1   26.93    2.21
 -10   3   1   28.77    2.78
   3 -10   1   32.97    2.40
 -10  -3  -1   29.09    2.02
   3 -10  -1   31.16    2.32
  10  -3  -1   31.08    1.63
 -10   3  -1   27.72    2.64
 -10   3   3   56.60    4.36
  -3 -10   3   63.48    3.83
 -10  -3   3   56.72    2.91
 -10  -3   3   58.84    3.22
  10  -3   3   56.28    3.15
  10  -3   3   60.75    2.89
   3 -10  -3   61.47    3.78
  10  -3  -3   53.76    2.85
 -10  -3  -3   55.99    3.39
  10   3  -3   56.86    2.96
 -10   3  -3   46.67    2.90
 -10  -3   5   47.76    3.02
 -10   3   5   58.65    4.52
   3 -10   5   54.80    3.51
  10  -3   5   55.20    2.56
  10  -3   5   56.57    3.23
  10  -3   5   45.60    3.10
  -3 -10   5   57.66    3.69
   3  10   5   47.93    2.78
 -10  -3   5   54.54    3.93
   3 -10  -5   53.36    3.33
 -10  -3  -5   51.84    2.87
  -3 -10  -5   49.28    2.77
 -10  -3  -5   51.59    2.11
 -10  -3   7   62.55    4.61
 -10  -3   7   53.66    3.80
  -3 -10   7   61.84    4.04
 -10   3   7   63.99    3.34
   3 -10   7   59.31    3.99
  10  -3   7   64.11    3.71
  10  -3   7   58.25    2.88
  10  -3   7   52.51    3.29
 -10   3   7   56.50    4.51
  -3 -10  -7   53.39    3.11
 -10  -3  -7   54.05    2.74
   3 -10  -7   66.59    4.24
 -10  -3   9   13.32    1.95
 -10  -3   9   11.40    1.57
  10   3   9   12.68    0.89
   3 -10   9   11.06    1.67
  10  -3   9   13.79    1.18
  -3 -10   9   15.37    1.79
 -10   3   9   13.34    1.70
 -10   3   9   14.68    2.00
  -3 -10  -9   11.49    0.89
   3 -10  -9   13.88    1.24
   3 -10  11   27.38    1.89
  10  -3  11   29.33    2.12
 -10  -3  11   26.33    2.84
  10   3  11   28.18    2.22
 -10  -3  11   25.43    2.61
 -10   3  11   29.55    2.69
 -10   3  11   30.20    3.02
  -3 -10  11   30.61    2.86
   3 -10 -11   28.36    1.92
  10  -3  13    0.79    1.20
   3 -10  13    0.67    1.14
  10   3  13    1.52    0.68
  -3 -10  13    0.04    1.22
 -10   3  13    2.19    1.07
 -10  -3  13   -1.22    1.14
 -10  -3  13    0.94    1.23
 -10   3  13    0.25    1.32
   3 -10 -13    1.48    0.60
  10   3  15   10.39    1.74
  -3 -10  15    6.34    2.20
 -10  -3  15   11.88    2.64
 -10   3  15   12.67    1.92
  10  -3  15   14.64    2.09
 -10   3  15   13.44    2.22
 -10  -3  15   11.08    2.00
   3 -10  15   12.82    2.12
 -10  -4   0   42.38    2.74
   4 -10   0   39.45    2.88
 -10   4   0   40.32    3.55
 -10  -4   0   40.64    1.71
 -10  -4   2   39.87    2.24
 -10  -4   2   39.94    2.89
 -10   4   2   42.81    3.58
  10  -4   2   36.46    2.42
   4 -10   2   37.84    2.81
   4 -10  -2   40.13    2.76
  10  -4  -2   34.99    2.14
 -10  -4  -2   39.73    2.25
 -10   4  -2   38.10    2.82
 -10   4   4   13.84    1.36
 -10  -4   4   14.08    1.12
  -4 -10   4   15.95    1.45
 -10  -4   4   15.86    1.79
  10  -4   4   13.93    1.05
  10  -4   4   12.34    1.14
  10   4  -4   11.94    0.80
   4 -10  -4   12.80    1.48
 -10  -4  -4   14.22    1.19
  -4 -10   6   42.60    3.08
   4 -10   6   39.19    2.76
  10  -4   6   39.04    2.54
  10  -4   6   40.63    2.51
 -10  -4   6   43.92    3.41
 -10  -4   6   37.76    2.64
   4  10   6   33.47    1.81
 -10   4   6   37.01    2.66
 -10  -4  -6   42.48    1.94
 -10  -4  -6   38.85    1.80
  -4 -10  -6   38.11    2.26
   4 -10  -6   44.83    2.83
 -10  -4   8   48.01    3.76
 -10  -4   8   38.25    3.06
 -10   4   8   43.59    4.06
  -4 -10   8   46.97    2.67
   4 -10   8   44.73    3.25
  10  -4   8   49.13    2.78
  -4 -10  -8   40.02    2.32
 -10  -4  -8   36.08    2.07
   4 -10  -8   51.69    3.12
  -4 -10  10   54.36    4.38
 -10  -4  10   52.35    4.19
 -10   4  10   55.14    4.76
 -10  -4  10   58.13    4.81
  -4  10  10   67.65    4.04
   4 -10  10   54.19    4.08
 -10   4  10   66.16    3.78
  10  -4  10   58.14    4.50
   4 -10 -10   62.18    3.76
 -10  -4  12   20.42    2.22
   4 -10  12   18.87    2.32
  10  -4  12   23.01    2.40
  -4 -10  12   18.00    2.44
 -10   4  12   18.50    2.74
 -10   4  12   18.14    2.33
 -10  -4  12   22.24    2.55
  -4  10  12   20.43    1.73
   4 -10 -12   18.40    1.58
 -10  -4  14    7.53    1.52
  -4 -10  14    3.50    1.71
  10  -4  14    8.65    1.30
   4 -10  14    4.88    1.75
 -10   4  14    6.53    1.82
 -10   4  14    5.36    1.45
  -4  10  14    8.58    1.37
 -10  -4  14    3.37    1.68
   4 -10 -14    6.32    1.17
  -4 -10  16   -0.88    1.05
 -10   4  16    1.02    1.08
 -10   4  16    1.21    1.30
  10  -4  16   -0.35    1.26
   4 -10  16    0.84    1.14
 -10  -4  16   -0.01    1.13
 -10  -4  16    0.61    1.50
 -10   5   1    9.70    1.72
   5 -10   1    9.14    1.38
  10  -5   1    7.93    1.18
 -10  -5   1    8.54    1.25
 -10  -5   1    8.11    0.73
   5 -10  -1   10.27    1.35
 -10  -5  -1    6.78    1.01
 -10  -5  -1    8.18    0.46
 -10   5  -1    9.13    1.44
 -10   5   3   41.29    3.65
 -10  -5   3   43.29    3.15
 -10  -5   3   39.82    2.18
  -5 -10   3   41.54    2.70
   5 -10   3   39.33    2.95
  10  -5   3   40.79    2.46
   5 -10  -3   40.83    2.75
  10   5  -3   33.41    1.63
 -10  -5  -3   40.46    2.15
 -10  -5  -3   36.45    1.33
  10  -5   5   20.26    1.57
   5 -10   5   19.44    1.72
 -10  -5   5   21.87    2.24
  10  -5   5   20.90    1.79
  -5 -10   5   17.17    1.69
   5  10   5   17.35    1.00
 -10  -5   5   18.91    1.57
 -10   5   5   20.23    2.69
 -10  -5  -5   19.05    0.86
 -10  -5  -5   19.58    1.28
   5 -10  -5   22.34    1.80
 -10  -5   7    5.67    1.53
   5 -10   7    7.28    1.09
  10  -5   7    4.59    0.74
  10  -5   7    5.13    0.80
 -10  -5   7    5.89    1.04
  -5  10   7    2.56    0.63
 -10   5   7    3.77    1.74
  -5 -10   7    5.13    1.20
  -5 -10  -7    4.41    0.65
 -10  -5  -7    4.57    0.52
   5 -10  -7    5.52    1.03
 -10  -5   9   18.46    2.28
 -10  -5   9   10.80    1.69
 -10   5   9   17.09    1.53
  -5  10   9   14.64    2.18
   5 -10   9   14.92    1.70
  10  -5   9   13.21    1.35
  -5 -10   9   16.17    1.97
   5 -10  -9   17.25    1.92
 -10  -5  11   34.51    3.52
 -10  -5  11   33.54    2.90
  -5 -10  11   36.24    3.19
  10  -5  11   35.24    2.55
  -5  10  11   31.78    2.37
 -10   5  11   33.60    3.48
   5 -10  11   29.87    2.90
   5 -10 -11   32.93    2.37
 -10  -5  13    0.63    1.07
  -5 -10  13    0.50    1.20
   5 -10  13    1.53    1.15
  10  -5  13    0.18    0.91
 -10  -5  13    1.29    1.28
  -5  10  13    0.66    0.74
 -10   5  13    2.08    1.42
   5 -10 -13    1.59    0.70
  10  -5  15    9.61    1.46
   5 -10  15    9.92    1.86
 -10  -5  15    6.24    1.76
  -5  10  15    6.34    1.10
 -10   5  15    5.72    1.96
  -5 -10  15    9.90    1.82
 -10  -5  15    3.94    1.92
   5 -10 -15    8.08    1.01
 -10  -6   0    6.98    0.73
 -10  -6   0    5.82    1.10
   6 -10   0    7.01    1.29
  10  -6   0    6.98    1.14
 -10   6   0    7.48    1.47
 -10   6   2   96.40    7.11
  -6 -10   2  101.24    5.88
   6 -10   2   99.77    6.23
  10  -6   2   92.92    5.61
 -10  -6   2  102.97    6.41
 -10  -6   2  100.27    5.71
   6 -10  -2   98.75    6.22
 -10  -6  -2   92.81    4.43
 -10  -6  -2   94.93    5.40
 -10   6   4   24.74    3.11
  -6 -10   4   26.39    1.99
 -10  -6   4   22.67    1.63
 -10  -6   4   25.89    2.36
   6 -10   4   27.29    2.23
  10  -6   4   23.31    1.41
  10  -6   4   25.10    1.83
 -10  -6  -4   27.32    1.72
 -10  -6  -4   23.29    1.12
   6 -10  -4   26.14    2.10
  10  -6   6   20.67    1.94
  10  -6   6   21.00    1.82
  -6  10   6   28.49    2.21
 -10  -6   6   29.78    2.59
   6 -10   6   22.18    1.87
 -10   6   6   20.78    2.84
   6  10   6   18.03    1.12
 -10  -6   6   22.59    1.83
  -6 -10   6   19.86    1.89
   6 -10  -6   22.92    1.94
 -10  -6  -6   17.50    1.03
 -10  -6  -6   24.38    1.29
  -6 -10   8    6.21    1.35
   6 -10   8    8.91    1.25
  10  -6   8    6.61    1.23
 -10  -6   8    7.53    1.73
 -10  -6   8    6.21    1.23
  -6  10   8    5.00    1.16
 -10   6   8    5.79    1.88
   6 -10  -8    5.09    1.12
  10  -6  10    3.42    1.00
 -10  -6  10    6.16    1.58
 -10  -6  10    4.29    1.23
  -6 -10  10    4.50    1.36
   6 -10  10    3.29    1.21
 -10   6  10    4.87    1.76
  -6  10  10    4.08    1.31
   6 -10 -10    3.70    1.08
  -6 -10  12   22.72    2.44
 -10  -6  12   25.53    2.93
 -10  -6  12   20.81    2.32
   6 -10  12   15.02    2.32
  10  -6  12   21.26    2.09
  -6  10  12   22.36    2.26
 -10   6  12   20.99    3.05
   6 -10 -12   25.21    1.95
 -10  -6  14   29.62    3.09
   6 -10  14   26.04    2.86
  10  -6  14   25.13    2.46
  -6  10  14   27.09    3.17
 -10   6  14   27.16    3.15
 -10  -6  14   19.24    2.69
  -6 -10  14   24.61    2.87
   6 -10 -14   27.20    2.08
  10  -6  16    2.47    1.63
   6 -10  16    6.53    1.46
  -6 -10  16    1.38    1.47
  -6 -10  16    2.34    1.43
 -10   6  16    2.39    1.65
 -10  -6  16    1.51    1.36
 -10  -6  16    5.05    1.53
 -10   7   1    5.76    1.47
  -7 -10   1    7.51    0.86
 -10  -7   1    5.89    0.78
   7 -10   1    5.99    1.21
  10  -7   1    3.97    1.10
  10  -7  -1    6.95    1.21
 -10  -7  -1    5.94    0.59
   7 -10  -1    6.96    1.24
 -10   7   3   37.40    3.61
   7 -10   3   37.87    2.83
  10  -7   3   36.34    2.62
 -10  -7   3   41.39    2.71
  -7 -10   3   39.02    2.56
   7 -10  -3   41.48    2.82
 -10  -7  -3   36.30    1.78
 -10  -7  -3   39.34    2.58
   7  10   5   24.99    1.29
 -10  -7   5   29.39    2.08
   7 -10   5   26.75    2.35
  10  -7   5   28.82    2.47
 -10   7   5   29.21    3.41
  10  -7   5   27.24    1.76
  -7  10   5   35.87    2.02
   7 -10   5   28.64    2.14
   7 -10  -5   31.20    2.46
 -10  -7  -5   33.49    1.77
 -10  -7  -5   25.64    1.54
   7 -10   7    4.47    1.08
  10  -7   7    6.69    0.94
  10  -7   7    5.81    0.94
  10   7   7    4.96    0.28
  -7 -10   7    7.16    1.26
  -7  10   7    5.57    1.24
 -10   7   7    4.23    1.90
   7  10   7    5.19    0.49
 -10  -7   7    7.21    1.16
 -10  -7  -7    6.15    0.38
 -10  -7  -7    4.38    0.46
   7 -10  -7    6.40    1.21
  -7 -10  -7    5.80    0.54
   7 -10   9    9.41    1.39
  10  -7   9    9.68    1.29
  -7 -10   9    8.88    1.53
 -10   7   9   10.00    2.33
 -10  -7   9   10.91    1.24
 -10  -7   9    9.68    1.50
  -7  10   9    9.33    1.74
   7 -10  -9   12.60    1.43
  -7 -10  11   12.61    1.92
 -10  -7  11   12.29    2.34
 -10  -7  11   14.74    1.81
  -7  10  11   11.78    1.95
   7 -10  11   11.72    1.70
  10  -7  11   13.09    1.62
 -10   7  11   12.98    2.52
   7 -10 -11   17.27    1.56
 -10  -7  13   12.10    2.08
 -10  -7  13    5.32    1.64
  10  -7  13   11.56    1.56
  -7  10  13   10.42    1.69
 -10   7  13    8.40    2.27
  -7 -10  13   10.56    1.85
   7 -10  13    8.34    1.77
   7 -10 -13    9.79    1.33
 -10  -7  15   12.96    1.88
   7 -10  15    8.58    1.91
  10  -7  15    8.45    1.69
  -7 -10  15    8.03    1.96
 -10   7  15   13.14    2.29
 -10  -7  15   10.75    2.08
  -7  10  15    9.62    1.74
   7 -10 -15    7.81    1.31
   8 -10   0   40.59    2.97
  10  -8   0   39.98    2.88
 -10  -8   0   39.28    2.21
 -10  -8   2   17.00    1.26
   8 -10   2   20.22    1.87
  10  -8   2   17.66    1.80
 -10   8   2   21.25    2.38
  -8 -10   2   20.57    1.82
   8 -10  -2   17.23    1.93
  10  -8  -2   20.37    1.94
  -8 -10   4   31.22    2.36
   8 -10   4   34.14    2.61
  10  -8   4   35.17    2.43
 -10   8   4   35.44    3.31
 -10  -8   4   36.29    2.67
 -10  -8  -4   36.28    2.23
 -10  -8  -4   30.03    1.71
   8 -10  -4   34.65    2.71
   8  10   6   13.79    0.91
  10  -8   6   17.40    1.37
  10   8   6   13.34    0.77
  -8 -10   6   19.06    1.72
 -10  -8   6   13.65    1.54
  10  -8   6   16.09    1.51
  -8  10   6   20.75    1.98
   8 -10   6   18.26    1.49
 -10   8   6   15.78    1.72
 -10  -8  -6   14.01    1.10
 -10  -8  -6   19.87    1.11
   8 -10  -6   20.36    1.87
   8 -10   8   47.59    3.42
  10  -8   8   51.31    3.36
  -8 -10   8   48.16    3.61
 -10  -8   8   50.48    4.39
  -8  10   8   49.94    4.10
 -10   8   8   54.59    4.93
   8 -10  -8   51.00    3.64
 -10  -8  10   14.58    2.48
 -10   8  10   14.37    2.50
 -10  -8  10   17.82    1.90
  -8 -10  10   11.13    1.94
   8 -10  10   14.33    1.81
  10  -8  10   13.87    2.23
  -8  10  10   16.33    2.17
   8 -10 -10   16.85    1.79
  -8  10  12    1.89    2.00
 -10  -8  12    5.07    1.42
 -10  -8  12    4.64    1.86
 -10   8  12    7.28    1.99
  -8 -10  12    8.89    1.61
  10  -8  12    5.05    1.25
   8 -10  12    2.58    1.42
   8 -10 -12    5.71    1.10
 -10  -8  14    5.93    1.98
 -10  -8  14    6.59    1.60
  -8 -10  14    8.87    1.62
 -10   8  14    4.58    1.87
  10  -8  14    3.91    1.44
   8 -10  14    4.92    1.58
  -8  10  14    6.20    1.55
   8 -10 -14    9.16    1.18
  10  -9   1   53.03    3.57
 -10  -9   1   50.01    2.73
  -9 -10   1   51.28    2.92
   9 -10   1   47.98    2.76
  10  -9  -1   57.40    3.78
 -10  -9  -1   49.78    2.48
   9 -10  -1   47.50    3.57
  -9 -10   3   31.18    2.15
 -10  -9   3   32.72    2.03
  10  -9   3   30.87    2.46
   9 -10   3   32.53    2.52
 -10   9   3   29.44    2.72
   9 -10  -3   33.96    2.66
  10  -9  -3   34.03    2.66
  -9 -10   5   13.27    1.43
   9 -10   5   14.79    1.67
   9 -10   5   11.52    1.38
  10  -9   5   14.65    1.49
  10  -9   5   13.59    1.16
  -9  10   5   13.77    1.86
 -10  -9   5   12.51    1.79
 -10   9   5   15.31    2.26
 -10  -9  -5   14.32    1.15
   9 -10  -5   14.76    1.73
  10  -9  -5   13.65    1.80
 -10  -9   7    0.21    0.78
  -9 -10   7    0.14    0.76
 -10   9   7    2.60    1.28
  -9  10   7    0.99    1.16
   9 -10   7   -0.21    0.66
  10  -9   7    0.57    0.43
  10  -9   7   -0.45    0.65
 -10  -9  -7    0.30    0.28
   9 -10  -7    0.38    0.92
  -9  10   9    3.87    1.56
   9 -10   9    5.48    1.10
  10  -9   9    2.88    1.09
  -9 -10   9    4.15    1.25
 -10   9   9    4.01    1.80
 -10  -9   9    7.12    1.25
   9 -10  -9    5.83    1.19
   9 -10  11    0.06    0.79
  10  -9  11   -0.15    0.81
 -10  -9  11   -1.43    1.16
 -10   9  11    0.97    1.22
  -9 -10  11   -0.14    0.94
  -9  10  11   -0.41    1.03
 -10  -9  11    0.37    0.91
 -10  -9  13    8.78    2.03
 -10  -9  13    9.45    1.53
 -10   9  13    5.38    2.64
  -9 -10  13    5.93    1.54
  -9  10  13    3.52    1.66
   9 -10  13    5.10    1.55
  10  -9  13    9.15    1.49
  -9  10  15    4.68    2.09
 -10  -9  15    8.98    1.88
 -10  -9  15    3.10    1.64
  -9 -10  15    8.49    1.89
  -9 -10  15    4.26    1.69
 -10   9  15   12.95    2.59
   9 -10  15    4.78    1.64
  10  -9  15    5.56    1.54
   9 -10 -15    5.97    1.18
 -10 -10   0   -0.70    0.42
  10 -10   0    0.58    0.91
  10 -10   2    0.08    0.85
 -10 -10   2   -0.82    0.52
  10 -10  -2   -0.35    0.94
 -10  10   4   56.23    3.33
 -10 -10   4   58.36    3.61
  10 -10   4   62.03    4.06
  10 -10  -4   55.99    4.06
 -10  10   6   -0.28    1.14
  10 -10   6   -0.35    0.82
  10 -10   6   -0.33    0.58
 -10 -10   6   -0.16    0.71
  10 -10  -6   -0.19    0.94
 -10 -10   8   14.64    1.84
 -10  10   8   12.59    2.27
  10 -10   8   16.23    1.60
  10 -10  -8   16.72    1.90
  10 -10  10    1.09    0.84
 -10  10  10    0.25    1.23
 -10 -10  10    0.29    1.35
 -10 -10  12   10.34    1.78
  10 -10  12    9.73    1.67
 -10 -10  12   11.47    2.33
 -10  10  12    6.09    1.95
 -10 -10  14   -0.39    1.30
 -10 -10  14   -0.59    1.00
  10 -10  14   -0.86    0.99
 -10  10  14    0.70    1.07
 -11   0   1    0.82    0.80
 -11   0  -1   -0.71    0.71
  11   0  -1   -0.08    0.24
  11   0   3    0.22    0.52
 -11   0   3    0.29    0.40
 -11   0   3    0.06    0.94
 -11   0  -3    0.55    0.70
   0 -11  -3    0.34    0.71
  11   0  -3    0.59    0.41
 -11   0   5   -1.42    0.94
 -11   0   5   -0.31    0.66
  11   0   5   -0.08    0.45
   0 -11   5   -0.51    0.76
  11   0   5   -0.32    0.22
  11   0   5    0.25    0.38
   0 -11  -5    0.13    0.56
 -11   0  -5   -0.11    0.35
 -11   0   7    0.71    1.00
 -11   0   7   -0.91    0.56
   0 -11   7   -0.37    0.79
  11   0   7   -0.05    0.29
  11   0   7   -0.18    0.37
  11   0   7    0.10    0.27
   0 -11  -7    0.43    0.48
   0 -11   9   -0.94    0.97
  11   0   9    0.38    0.53
 -11   0   9    1.08    0.71
 -11   0   9    0.29    1.03
   0 -11  -9   -0.21    0.46
  11   0  11    0.38    0.76
   0 -11  11    1.95    1.06
 -11   0  11    2.03    0.89
 -11   0  11    0.47    1.21
   0 -11 -11   -0.10    0.62
  11   0  13   -0.08    0.65
   0 -11  13    0.92    1.09
 -11   0  13    0.42    0.91
 -11   0  13    0.87    1.10
 -11   0  15   -0.52    1.34
 -11   0  15    3.16    1.09
  11   0  15    0.21    0.75
   0 -11  15    2.30    1.36
  11  -1   0   50.96    2.17
 -11   1   0   51.08    3.72
  11   1   0   44.81    1.63
 -11  -1   0   52.55    3.38
 -11   1   2  122.77    8.37
 -11  -1   2  128.88    8.32
 -11  -1   2  137.97    7.36
  11  -1   2  117.65    5.54
  11  -1   2  134.84    6.32
 -11  -1  -2  136.01    8.26
   1 -11  -2  131.60    8.09
  11  -1  -2  132.54    7.50
 -11   1  -2  132.24    8.45
  -1 -11   4   14.82    1.04
 -11   1   4   12.92    1.76
   1 -11   4   11.50    1.52
  11  -1   4   12.47    0.57
 -11  -1   4   12.28    0.97
 -11  -1   4   12.54    1.80
  11   1   4   11.03    0.93
   1 -11  -4   12.30    1.27
  11  -1  -4   10.36    1.08
 -11   1  -4   13.45    1.54
  -1 -11  -4   12.32    1.31
  11   1  -4   12.92    1.00
 -11  -1  -4   12.71    1.61
 -11   1   6    1.73    0.91
 -11   1   6    1.74    1.13
 -11  -1   6    1.74    0.64
 -11  -1   6   -0.36    1.09
  -1 -11   6    1.37    0.95
  11   1   6    1.28    0.37
  11   1   6    1.15    0.35
  11   1   6    0.89    0.26
   1 -11   6    1.22    0.96
  11  -1   6    2.02    0.51
  11  -1   6    0.83    0.37
   1 -11  -6    1.19    0.66
  -1 -11  -6    1.59    0.82
  11   1   8   18.07    1.18
 -11  -1   8   21.82    1.99
 -11  -1   8   17.49    2.23
   1 -11   8   21.13    2.11
  11  -1   8   17.68    1.09
  11  -1   8   19.48    1.43
 -11   1   8   23.07    2.45
  -1 -11   8   16.66    2.13
 -11   1   8   20.19    1.82
  -1 -11  -8   22.07    1.40
 -11  -1  -8   17.98    1.00
   1 -11  -8   19.76    1.85
  11  -1  10   47.25    3.23
 -11   1  10   40.96    3.37
  11   1  10   39.63    2.67
  -1 -11  10   53.03    4.05
 -11   1  10   43.69    3.86
 -11  -1  10   44.10    3.35
 -11  -1  10   44.81    3.82
   1 -11  10   45.55    3.71
   1 -11 -10   46.50    2.99
  -1 -11 -10   48.52    2.87
 -11  -1  12   14.96    2.04
  11  -1  12   11.68    1.20
   1 -11  12   11.50    1.95
  11   1  12    9.47    1.34
 -11   1  12    8.03    1.61
 -11   1  12    9.41    2.01
  -1 -11  12   13.39    2.09
 -11  -1  12   10.87    1.87
   1 -11 -12   11.70    1.27
  -1 -11 -12   11.89    0.88
 -11   1  14    0.10    0.90
  11  -1  14    0.60    0.69
   1 -11  14   -0.76    1.11
 -11   1  14   -1.03    1.20
 -11  -1  14    0.69    1.08
 -11  -1  14    0.09    0.92
  11   1  14    0.74    0.62
  -1 -11  14   -0.47    1.18
  -1 -11  16    5.50    1.21
 -11   1  16    6.03    1.91
 -11   1  16    8.19    1.53
 -11  -1  16    6.53    1.53
 -11  -1  16    5.56    1.71
   1 -11  16    4.83    1.86
 -11   2   1   34.48    3.19
  11  -2   1   37.39    1.65
 -11  -2   1   42.10    2.93
 -11  -2   1   38.24    1.58
 -11  -2  -1   40.23    2.65
   2 -11  -1   39.98    2.22
  11  -2  -1   41.55    2.03
 -11   2  -1   39.62    3.17
  11   2  -1   39.24    1.71
 -11  -2   3   27.35    2.51
 -11   2   3   32.23    2.90
 -11  -2   3   29.08    1.60
  11  -2   3   30.84    1.44
   2 -11  -3   31.17    2.28
  11  -2  -3   27.73    1.59
  11   2  -3   28.97    1.60
 -11  -2  -3   34.97    2.51
 -11   2  -3   31.53    2.42
 -11   2   5   30.61    2.21
   2 -11   5   31.19    2.54
  11  -2   5   35.07    2.05
  11  -2   5   33.70    1.67
  11  -2   5   27.65    1.87
  -2 -11   5   35.05    2.65
 -11  -2   5   28.93    1.98
 -11  -2   5   29.26    2.87
   2 -11  -5   34.51    2.28
 -11  -2  -5   32.85    2.16
 -11  -2   7   34.93    3.06
 -11  -2   7   33.36    2.55
  -2 -11   7   38.92    2.98
  11   2   7   34.60    1.47
   2 -11   7   35.86    2.80
  11  -2   7   35.94    1.78
  11  -2   7   30.74    1.95
  11  -2   7   38.16    2.14
 -11   2   7   37.47    2.59
 -11   2   7   32.11    3.31
  -2 -11  -7   37.70    2.15
   2 -11  -7   34.10    2.30
 -11  -2  -7   31.77    1.45
 -11  -2   9   31.90    3.07
   2 -11   9   30.37    2.73
  11  -2   9   29.32    2.30
  11   2   9   30.88    1.87
 -11  -2   9   25.36    2.41
 -11   2   9   33.43    2.57
 -11   2   9   32.30    3.27
  -2 -11   9   30.93    2.80
  -2 -11  -9   33.94    1.84
   2 -11  -9   31.88    2.08
  11  -2  11    1.36    0.68
  11   2  11    0.41    0.52
   2 -11  11    1.17    1.21
 -11   2  11    2.07    0.97
 -11   2  11    1.50    1.33
  -2 -11  11    2.40    1.11
 -11  -2  11    2.27    1.01
 -11  -2  11    0.35    1.26
   2 -11 -11    1.07    0.61
  -2 -11 -11    1.51    0.42
  11  -2  13   11.77    1.84
   2 -11  13   11.86    2.03
 -11   2  13   12.28    1.80
 -11  -2  13   11.93    1.78
 -11  -2  13   12.22    2.13
  11   2  13   10.47    1.16
  -2 -11  13   11.38    2.00
 -11   2  13   12.36    2.15
   2 -11 -13   13.28    1.35
 -11  -2  15    7.78    1.79
  -2 -11  15   13.97    2.14
 -11   2  15   11.04    1.73
 -11   2  15    6.30    1.95
  11  -2  15    8.40    1.41
   2 -11  15   10.92    1.88
 -11  -2  15    7.07    1.94
 -11  -3   0    2.59    0.94
   3 -11   0    4.34    1.01
  11  -3   0    2.59    0.47
 -11   3   0    3.08    1.31
 -11   3   2    8.20    1.60
 -11  -3   2    6.20    0.67
 -11  -3   2    7.85    1.21
   3 -11  -2    7.88    1.14
  11  -3  -2    7.00    0.73
 -11   3  -2    7.70    1.29
 -11  -3  -2    6.68    0.92
  11   3  -2    5.28    0.47
 -11   3   4    6.67    1.07
  -3 -11   4    8.99    1.18
 -11  -3   4    6.53    1.40
 -11  -3   4    6.17    0.75
  11  -3   4    6.28    0.79
  11  -3   4    5.49    0.60
   3 -11  -4    7.69    1.07
 -11  -3  -4    7.26    1.04
  11   3  -4    5.09    0.68
   3 -11   6    3.55    1.02
  11  -3   6    1.54    0.75
  11  -3   6    2.74    0.64
 -11  -3   6    3.56    0.80
 -11  -3   6    3.39    1.27
  -3 -11   6    3.67    1.09
 -11   3   6    1.96    1.58
 -11  -3  -6    4.04    0.48
 -11  -3  -6    2.87    0.27
   3 -11  -6    3.24    0.89
 -11  -3   8   38.84    2.75
 -11  -3   8   36.70    3.39
  -3 -11   8   39.48    3.03
   3 -11   8   36.17    2.95
  11  -3   8   35.14    2.41
  11  -3   8   39.78    1.92
 -11   3   8   30.91    1.95
 -11   3   8   40.82    3.58
 -11  -3  -8   33.69    1.80
   3 -11  -8   41.99    2.54
 -11  -3  10    1.82    1.39
 -11  -3  10    3.22    1.09
   3 -11  10    3.79    1.26
  11  -3  10    3.23    1.04
  -3 -11  10    2.51    0.77
 -11   3  10    2.98    1.07
 -11   3  10    1.71    1.45
   3 -11 -10    2.49    0.77
 -11  -3  12   10.86    1.80
   3 -11  12   11.67    1.72
  11  -3  12    8.32    1.31
 -11   3  12    6.80    1.65
 -11  -3  12   11.46    2.06
  11   3  12    9.17    1.22
  -3 -11  12    7.98    1.82
 -11   3  12    9.04    2.02
   3 -11 -12   11.61    1.08
  11  -3  14    6.17    1.62
   3 -11  14    3.66    1.70
 -11   3  14    5.86    1.58
  -3 -11  14    7.41    1.71
 -11  -3  14    7.51    1.75
 -11   3  14    7.18    1.97
 -11  -3  14    4.93    1.53
   3 -11 -14    6.30    1.21
  -3 -11  16    3.20    1.72
 -11   3  16    4.78    1.57
 -11   3  16    9.65    1.79
   3 -11  16    4.87    1.82
 -11  -3  16    4.20    1.75
 -11  -3  16    6.10    1.60
 -11  -4   1   11.47    0.73
 -11  -4   1   15.71    1.50
 -11   4   1   18.04    2.07
   4 -11   1   10.20    1.59
   4 -11  -1   14.80    1.57
  11  -4  -1   10.10    0.74
 -11   4  -1   13.32    1.74
 -11  -4  -1   14.14    1.29
 -11   4   3   10.30    1.83
  -4 -11   3    8.57    1.15
  11  -4   3    8.28    0.76
  11  -4   3    8.82    0.99
 -11  -4   3    8.49    1.47
 -11  -4   3    8.44    0.75
   4 -11  -3    8.46    1.29
 -11  -4  -3    9.67    1.17
 -11   4  -3    8.86    1.08
  11   4  -3    5.51    0.61
  11  -4   5   14.58    1.53
  11  -4   5   17.00    1.22
 -11  -4   5   20.26    2.03
  -4 -11   5   13.77    1.13
   4 -11   5   18.44    1.72
 -11  -4   5   14.51    1.35
 -11   4   5   11.86    2.41
 -11  -4  -5   17.10    1.24
   4 -11  -5   17.43    1.59
  -4 -11   7   35.44    2.87
   4 -11   7   33.03    2.57
  11  -4   7   34.70    1.89
  11  -4   7   33.87    1.93
 -11  -4   7   31.95    2.44
 -11  -4   7   40.45    3.19
  11   4   7   29.68    1.08
 -11   4   7   34.51    3.35
   4 -11  -7   36.87    2.87
  -4 -11  -7   27.73    1.99
 -11  -4  -7   29.55    1.44
 -11  -4   9    5.31    1.71
 -11  -4   9    4.96    1.29
  -4 -11   9    6.14    1.44
 -11   4   9    6.03    1.89
   4 -11   9    4.25    1.33
  11  -4   9    7.49    0.89
   4 -11  -9    4.15    1.01
 -11  -4  11    2.82    1.34
 -11  -4  11    5.60    1.66
   4 -11  11    4.79    1.40
  11  -4  11    4.85    1.27
 -11   4  11    5.47    1.74
  -4 -11  11    6.94    1.42
   4 -11 -11    5.34    0.87
   4 -11  13   22.04    2.47
  11  -4  13   21.25    2.05
 -11  -4  13   15.43    2.30
  -4 -11  13   20.33    2.47
 -11   4  13   19.89    1.57
 -11   4  13   16.20    2.75
 -11  -4  13   21.54    1.85
   4 -11 -13   19.77    2.00
  -4 -11  15    5.50    1.82
  11  -4  15    9.59    1.36
   4 -11  15    8.78    1.73
 -11   4  15    5.93    2.00
 -11  -4  15    2.54    1.89
 -11  -4  15    3.67    1.62
 -11   4  15    8.12    0.98
   5 -11   0    1.23    1.05
 -11   5   0    3.77    1.37
 -11  -5   0    3.84    0.88
 -11  -5   0    2.98    0.41
 -11   5   2    2.48    1.54
 -11  -5   2    2.48    1.05
 -11  -5   2    2.61    0.61
  -5 -11   2    2.47    0.85
   5 -11   2    4.45    1.08
  11  -5   2    3.69    0.85
   5 -11  -2    2.94    0.98
 -11  -5  -2    3.29    0.74
 -11   5  -2    2.60    0.90
  11  -5   4   20.32    1.55
  -5 -11   4   19.94    1.82
 -11  -5   4   19.45    2.18
  11  -5   4   20.08    1.18
 -11   5   4   19.89    2.80
 -11  -5   4   19.68    1.71
 -11  -5  -4   21.54    1.26
   5 -11  -4   21.32    1.89
   5 -11   6    5.85    1.13
  11  -5   6    5.19    0.84
  11  -5   6    4.37    0.68
 -11  -5   6    5.92    0.91
  -5 -11   6    4.70    1.21
 -11  -5   6    5.53    1.50
 -11   5   6    4.23    1.87
  -5 -11  -6    5.31    0.61
 -11  -5  -6    6.88    0.66
 -11  -5  -6    4.60    0.43
   5 -11  -6    4.97    1.11
   5 -11   8   32.85    2.61
  11  -5   8   29.57    2.00
  11  -5   8   26.58    1.37
 -11  -5   8   32.41    2.40
 -11  -5   8   28.88    2.46
 -11   5   8   31.95    3.41
  -5 -11   8   29.25    2.68
   5 -11  -8   30.44    2.31
  -5 -11  10   26.46    2.65
 -11  -5  10   28.56    3.04
 -11  -5  10   25.23    2.45
 -11   5  10   25.78    3.17
   5 -11  10   27.01    2.47
  11  -5  10   24.94    2.01
   5 -11 -10   26.99    2.08
 -11  -5  12    1.97    1.44
 -11  -5  12    4.22    1.19
  -5 -11  12    1.45    1.36
   5 -11  12    2.75    1.24
  11  -5  12    2.32    0.94
  -5  11  12    1.05    0.56
 -11   5  12    2.61    1.63
   5 -11 -12    6.00    0.85
  -5 -11  14    8.32    1.77
 -11  -5  14    7.62    1.60
   5 -11  14    4.69    1.71
  11  -5  14    8.19    1.33
 -11  -5  14    8.96    1.87
 -11   5  14    6.96    1.97
   5 -11 -14    5.86    1.36
 -11   6   1    9.89    1.94
 -11  -6   1    8.18    0.80
   6 -11   1    8.25    1.44
  11  -6   1    9.87    1.25
 -11  -6   1   10.58    1.31
   6 -11  -1   11.38    1.42
 -11   6  -1    9.71    1.33
 -11  -6  -1   10.22    0.57
 -11  -6  -1   10.42    1.18
 -11  -6   3   11.13    1.64
 -11  -6   3    9.99    1.19
  -6 -11   3   11.47    1.27
   6 -11   3   10.08    0.99
  11  -6   3   12.72    1.30
 -11   6   3   14.20    2.09
   6 -11  -3    8.58    1.44
 -11  -6  -3    9.62    0.44
 -11  -6  -3   10.56    0.45
 -11  -6  -3   11.89    1.03
  -6 -11   5   21.74    1.93
   6 -11   5   21.66    1.93
  11  -6   5   19.88    1.40
 -11  -6   5   20.41    2.01
 -11   6   5   25.27    2.91
  11  -6   5   19.56    1.65
 -11  -6   5   21.54    2.41
 -11  -6  -5   21.38    1.41
   6 -11  -5   22.35    2.00
 -11  -6   7   13.15    2.09
   6 -11   7   10.93    1.50
  11  -6   7   13.36    1.50
  11  -6   7   12.36    1.16
 -11  -6   7   11.81    1.50
 -11   6   7   13.21    2.44
  -6 -11   7   17.59    1.72
   6 -11  -7   12.88    1.54
 -11  -6  -7   11.69    0.60
  -6 -11   9   17.33    2.26
  -6  11   9   22.81    1.41
 -11  -6   9   18.24    1.97
 -11  -6   9   19.14    2.72
   6 -11   9   20.37    2.08
  11  -6   9   18.27    2.06
 -11   6   9   20.25    3.01
   6 -11  -9   22.65    1.88
 -11  -6  11   32.20    3.79
 -11  -6  11   32.22    3.07
  -6 -11  11   33.82    3.31
  -6  11  11   38.41    3.46
 -11   6  11   32.08    3.80
   6 -11  11   35.49    3.00
  11  -6  11   38.68    2.81
   6 -11 -11   37.26    2.71
 -11  -6  13   10.53    1.84
  -6 -11  13   17.15    2.01
 -11  -6  13    7.80    2.26
 -11   6  13   12.80    2.40
   6 -11  13   12.27    1.92
  11  -6  13   12.71    2.04
  -6  11  13   10.41    1.48
   6 -11 -13   11.71    1.37
   6 -11  15   13.76    2.05
  11  -6  15   12.11    1.73
  -6  11  15   12.36    1.50
 -11   6  15    7.45    2.56
  -6 -11  15   10.88    2.10
 -11  -6  15    9.89    2.00
 -11  -6  15   13.19    2.35
   6 -11 -15   11.32    1.31
   7 -11   0   36.87    2.81
  11  -7   0   32.38    2.57
 -11   7   0   32.73    2.62
 -11  -7   0   37.65    2.53
 -11  -7   0   35.59    1.82
 -11   7   2   26.62    2.78
 -11  -7   2   30.10    2.42
  -7 -11   2   29.66    2.06
   7 -11   2   29.95    2.52
  11  -7   2   27.83    2.23
 -11  -7   2   27.09    1.86
   7 -11  -2   28.60    2.44
 -11  -7  -2   29.08    1.27
 -11  -7  -2   26.89    1.91
  -7 -11   4   13.34    1.40
 -11  -7   4   13.54    1.82
 -11  -7   4   11.86    1.41
   7 -11   4   11.53    1.58
  11  -7   4   13.46    1.31
  11  -7   4    9.04    1.10
 -11   7   4    9.52    1.33
 -11  -7  -4   11.97    0.94
   7 -11  -4   11.85    1.52
 -11  -7  -4    8.94    0.66
 -11   7   6   14.02    2.60
  11  -7   6   18.33    1.37
   7 -11   6   15.78    1.71
 -11  -7   6   16.70    2.42
  11  -7   6   16.87    1.52
 -11  -7   6   15.84    1.59
  -7 -11   6   18.01    1.81
 -11  -7  -6   12.61    0.94
 -11  -7  -6   20.11    1.12
   7 -11  -6   18.84    1.81
 -11  -7   8    5.41    1.64
  -7 -11   8    9.11    1.36
   7 -11   8    6.96    1.27
  11  -7   8    6.72    1.05
  -7  11   8    6.71    1.37
 -11  -7   8   10.96    1.90
 -11   7   8    3.51    2.14
   7 -11  -8    7.39    1.21
 -11  -7  10    1.02    1.41
 -11  -7  10    0.58    1.06
   7 -11  10    1.82    1.02
  11  -7  10    1.19    1.08
  -7 -11  10    2.09    1.05
  -7  11  10    1.65    0.95
 -11   7  10    2.16    1.54
   7 -11 -10    1.45    0.91
  -7 -11  12    0.65    1.23
 -11  -7  12    2.70    1.53
 -11  -7  12    1.85    1.23
 -11   7  12    0.13    1.70
  11  -7  12    2.75    0.98
   7 -11  12    2.63    1.16
  -7  11  12    1.24    0.98
   7 -11 -12    3.37    0.92
 -11  -7  14    3.17    1.35
  -7  11  14    0.29    0.80
 -11   7  14    0.22    1.34
  11  -7  14    0.16    0.89
   7 -11  14    0.23    1.10
  -7 -11  14    0.53    1.08
 -11  -7  14   -0.04    1.02
   7 -11 -14    0.51    0.71
 -11   8   1    1.41    1.03
   8 -11   1    2.38    0.94
  11  -8   1    1.14    0.89
  -8 -11   1    1.04    0.58
 -11  -8   1    0.32    0.58
  11  -8  -1    1.98    0.98
 -11  -8  -1    1.46    0.76
 -11  -8  -1    1.78    0.44
   8 -11  -1    0.66    0.93
   8 -11   3  138.90    9.42
  11  -8   3  141.10    9.16
 -11  -8   3  155.87    9.77
 -11   8   3  136.69    8.66
  -8 -11   3  147.79    9.26
 -11  -8  -3  131.45    7.78
 -11  -8  -3  150.82    8.83
   8 -11  -3  148.93    9.72
  -8 -11   5   79.50    5.22
 -11  -8   5   76.73    4.86
   8 -11   5   79.59    5.41
   8 -11   5   79.78    5.02
  11  -8   5   79.10    4.47
  11  -8   5   80.16    5.04
 -11   8   5   83.58    6.43
   8 -11  -5   81.79    5.49
 -11  -8  -5   83.18    4.57
 -11  -8  -5   66.01    3.70
  -8 -11   7    5.36    1.15
  -8  11   7    5.83    1.31
   8 -11   7    4.19    1.00
 -11   8   7    7.33    2.03
  11  -8   7    3.68    0.98
  11  -8   7    4.86    0.94
 -11  -8   7    4.67    1.61
 -11  -8   7    5.04    1.11
 -11  -8  -7    5.83    0.52
   8 -11  -7    3.47    1.21
   8 -11   9    9.90    1.48
  11  -8   9    9.95    1.37
  -8  11   9   11.58    1.55
  -8 -11   9   13.04    1.64
 -11  -8   9   14.09    2.40
 -11   8   9   11.82    2.41
 -11  -8   9    8.43    1.61
   8 -11  -9   10.23    1.55
  -8 -11  11   20.09    2.38
 -11  -8  11   17.17    2.28
 -11  -8  11   23.24    2.89
   8 -11  11   16.79    2.14
  11  -8  11   18.41    1.87
  -8  11  11   16.77    2.56
 -11   8  11   19.10    2.97
   8 -11 -11   20.47    1.95
 -11  -8  13    5.15    1.77
 -11  -8  13    4.57    1.44
  -8  11  13    4.44    1.13
 -11   8  13    0.63    1.90
  -8 -11  13    5.24    1.44
   8 -11  13    3.91    1.40
  11  -8  13    3.63    1.65
   8 -11 -13    4.43    1.43
 -11  -8  15    3.62    1.62
  -8 -11  15    2.89    1.33
  -8 -11  15    8.14    1.50
  -8  11  15    2.40    1.02
 -11   8  15    3.48    1.68
   8 -11  15    0.83    1.39
  11  -8  15    1.64    1.14
   8 -11 -15    1.28    0.91
   9 -11   0    0.50    0.94
  11  -9   0    1.20    0.93
  -9 -11   0    0.51    0.50
 -11  -9   0    1.32    0.51
  -9 -11   2   31.90    2.43
   9 -11   2   27.38    2.47
  11  -9   2   30.28    2.46
 -11  -9   2   29.84    2.09
 -11   9   2   29.86    2.62
 -11  -9  -2   29.73    1.61
   9 -11  -2   28.16    2.53
  11  -9  -2   28.53    2.58
  -9 -11   4   45.83    3.09
   9 -11   4   43.43    3.32
  11  -9   4   48.03    3.29
 -11  -9   4   48.09    3.03
 -11   9   4   43.77    4.05
 -11  -9  -4   38.56    2.27
 -11  -9  -4   46.64    2.88
  11  -9  -4   49.38    3.62
   9 -11  -4   46.14    3.42
  -9  11   6   16.13    2.03
  -9 -11   6   15.96    2.14
 -11  -9   6   12.80    1.53
   9 -11   6   14.26    1.21
   9 -11   6   14.21    1.53
  11  -9   6   14.44    1.33
  11  -9   6   14.28    1.60
 -11   9   6   14.74    2.67
 -11  -9  -6   16.54    1.18
   9 -11  -6   16.21    1.87
  -9 -11   8    3.35    1.07
  -9  11   8    3.32    1.21
 -11   9   8    2.82    1.78
   9 -11   8    5.01    0.98
  11  -9   8    2.93    0.98
 -11  -9   8    1.13    1.46
   9 -11  -8    5.57    1.20
   9 -11  10    8.86    1.53
  11  -9  10    9.11    1.45
 -11  -9  10   14.56    2.29
  -9  11  10   13.13    2.01
 -11  -9  10   10.26    1.67
 -11   9  10   13.09    2.33
  -9 -11  10    8.28    1.73
   9 -11 -10    9.19    1.51
 -11  -9  12    6.49    1.95
 -11  -9  12    5.70    2.00
   9 -11  12    3.74    1.81
  11  -9  12    4.09    1.32
  -9  11  12    5.37    1.62
  -9 -11  12    6.26    1.50
 -11   9  12    5.22    1.80
   9 -11 -12    3.41    1.13
  -9 -11  14    1.82    1.36
 -11  -9  14    3.13    1.68
 -11  -9  14    1.13    1.31
  -9  11  14    2.34    1.28
  -9 -11  14    2.42    1.68
 -11   9  14    3.92    1.70
   9 -11  14    1.84    1.35
  11  -9  14    2.21    1.68
   9 -11 -14    4.98    1.02
  11 -10   1   30.72    1.96
 -11 -10   1   39.37    2.08
 -10 -11   1   34.84    2.06
  10 -11   1   32.55    2.73
 -10 -11  -1   33.98    2.18
  10 -11  -1   33.50    2.93
 -11 -10  -1   29.21    1.67
  11 -10  -1   32.28    2.06
 -10 -11   3   44.94    2.85
  10 -11   3   42.15    3.27
  11 -10   3   43.05    3.16
 -11 -10   3   41.60    2.59
 -11  10   3   46.46    3.62
  10 -11  -3   47.42    3.50
  11 -10  -3   39.59    3.24
  10 -11   5    2.85    1.54
 -10 -11   5    2.62    0.90
 -11 -10   5    3.69    0.89
  10 -11   5    2.63    0.92
  11 -10   5    4.11    1.03
  11 -10   5    4.17    1.06
 -11  10   5    6.62    1.53
 -10  11   5    3.09    1.35
 -11 -10  -5    2.88    0.76
  11 -10  -5    3.57    1.24
  10 -11  -5    1.83    1.22
 -11 -10   7   13.89    1.55
  10 -11   7    9.93    1.38
  11 -10   7   12.83    1.38
  11 -10   7   13.59    1.49
 -10 -11   7   11.14    1.55
 -10  11   7   12.66    1.82
 -11  10   7   12.22    2.27
  10 -11  -7   13.94    1.75
  11 -10  -7   14.70    1.78
  10 -11   9    4.50    1.12
 -10 -11   9    4.26    1.23
 -11  10   9    4.28    1.64
  11 -10   9    4.68    1.07
 -10  11   9    2.64    1.54
 -11 -10   9    2.41    1.19
  10 -11  -9    3.57    1.18
 -10  11  11   12.02    2.10
  10 -11  11    7.13    1.71
  11 -10  11   12.13    1.71
 -10 -11  11   10.16    1.77
 -11 -10  11   12.69    1.70
 -11  10  11   12.57    2.34
 -11 -10  11   13.96    2.28
  10 -11 -11    8.95    1.53
 -11 -10  13    3.03    1.30
 -11 -10  13    3.46    1.71
  10 -11  13    3.13    1.30
  11 -10  13    2.68    1.65
 -10 -11  13    1.19    1.39
 -10 -11  13    2.70    1.71
 -11  10  13    2.64    1.76
 -10  11  13    1.92    1.45
  10 -11 -13    3.57    1.05
 -11 -11   0   -0.46    0.56
  11 -11   0    0.44    0.86
 -11 -11   2  112.74    6.73
  11 -11   2  108.33    7.35
 -11 -11  -2  106.82    5.89
  11 -11  -2  111.77    7.70
  11 -11   4    0.98    0.85
 -11 -11   4    0.01    0.64
 -11  11   4    0.62    0.59
  11 -11  -4   -0.22    0.95
  11 -11   6   16.20    1.83
  11 -11   6   14.35    1.40
 -11 -11   6   13.71    1.60
 -11  11   6   14.49    2.13
 -11 -11  -6   14.91    1.17
  11 -11  -6   12.37    1.95
 -11 -11   8    1.23    0.77
 -11  11   8    0.16    1.08
  11 -11   8   -0.09    0.67
  11 -11  -8   -1.43    0.82
 -11 -11  10   18.37    2.05
 -11  11  10   15.45    2.58
  11 -11  10   15.23    2.57
  11 -11 -10   20.17    2.00
  11 -11  12    0.11    0.88
 -11  11  12   -0.64    1.15
 -11 -11  12   -0.25    0.95
 -11 -11  12   -0.62    1.28
  11 -11 -12    0.43    0.80
 -12   0   0   20.49    2.11
  12   0   0   21.70    0.88
 -12   0   2   13.46    1.77
  12   0  -2   13.34    0.85
 -12   0  -2   16.69    2.08
 -12   0   4   89.76    5.21
 -12   0   4   85.06    4.99
   0 -12   4   92.41    5.82
   0 -12  -4   86.99    5.20
  12   0  -4   70.22    4.12
 -12   0  -4   84.27    5.07
 -12   0   6    5.65    0.91
 -12   0   6    8.01    1.50
  12   0   6    5.63    0.41
  12   0   6    4.32    0.62
   0 -12   6    8.55    1.40
  12   0   6    7.82    0.71
   0 -12  -6    6.14    0.94
  12   0   8   14.22    0.84
   0 -12   8   13.14    1.87
  12   0   8   13.54    0.96
 -12   0   8   11.17    1.84
 -12   0   8   11.63    2.17
   0 -12  -8   13.24    1.22
  12   0  10   11.66    1.25
 -12   0  10   14.50    1.72
 -12   0  10   15.58    2.11
   0 -12  10   14.20    1.36
   0 -12 -10   14.57    1.18
 -12   0  12   27.29    2.71
  12   0  12   25.64    2.29
   0 -12  12   31.20    3.33
 -12   0  12   32.54    3.42
   0 -12 -12   33.43    1.93
 -12   0  14    2.56    1.46
   0 -12  14    2.29    1.43
 -12   0  14    1.87    1.16
 -12   1   1   10.95    1.69
 -12  -1   1   11.32    0.96
  12  -1   1    9.38    0.49
   1 -12  -1    7.46    0.89
  12  -1  -1   10.09    0.70
  12   1  -1   11.00    0.61
 -12   1  -1    9.52    1.51
 -12  -1  -1   10.13    1.38
 -12   1   3    9.31    1.71
 -12  -1   3    8.94    0.94
 -12  -1   3   10.36    1.63
   1 -12  -3    8.87    1.26
  12  -1  -3    8.00    0.67
 -12  -1  -3   10.51    1.20
  12   1  -3    9.06    0.76
 -12   1  -3   11.98    1.41
 -12   1   5  105.30    6.42
 -12  -1   5  105.87    6.19
 -12  -1   5  111.85    7.71
   1 -12   5   84.20    6.06
  12  -1   5  108.44    6.02
  12  -1   5  100.24    4.81
  -1 -12   5  118.40    7.59
  12   1   5   94.66    5.53
   1 -12  -5  111.22    6.61
  -1 -12  -5  112.50    6.68
 -12   1  -5  118.34    6.32
 -12  -1  -5  118.01    6.49
 -12   1   7    4.21    0.88
 -12  -1   7    3.69    0.81
 -12  -1   7    2.80    1.45
  -1 -12   7    3.32    1.22
  12   1   7    3.87    0.50
  12   1   7    2.92    0.34
   1 -12   7    3.32    1.23
  12  -1   7    4.30    0.57
  12  -1   7    2.78    0.42
  12  -1   7    4.04    0.54
 -12   1   7    4.43    1.56
  -1 -12  -7    3.53    0.74
   1 -12  -7    3.28    0.76
   1 -12   9   10.04    1.64
  12  -1   9    8.58    0.95
 -12   1   9    7.78    1.27
 -12   1   9    9.61    1.85
  -1 -12   9    9.14    1.63
  12   1   9    7.26    0.77
 -12  -1   9    8.77    1.36
 -12  -1   9   10.84    1.84
   1 -12  -9    5.71    0.98
  -1 -12  -9    8.85    0.88
  12  -1  11    8.97    1.01
 -12   1  11   11.04    2.00
  12   1  11    8.89    0.86
  -1 -12  11   11.84    1.90
   1 -12  11   14.94    1.95
 -12  -1  11   11.16    2.09
 -12   1  11   10.63    1.57
 -12  -1  11    8.46    1.52
   1 -12 -11   11.23    1.01
  -1 -12 -11   10.18    1.15
  12  -1  13   24.49    1.93
   1 -12  13   25.53    3.05
  -1 -12  13   28.70    3.09
 -12   1  13   25.52    2.56
 -12   1  13   25.27    3.04
 -12  -1  13   23.31    2.56
 -12  -1  13   30.32    3.07
 -12   1  15   13.08    1.77
 -12   1  15   15.89    2.21
   1 -12  15    8.59    2.14
 -12  -1  15    8.89    1.84
 -12  -1  15   12.90    2.09
  -1 -12  15    7.86    2.23
   2 -12   0    8.01    1.35
  12  -2   0    7.46    0.55
 -12   2   0    7.70    1.62
 -12  -2   0    7.32    1.20
 -12   2   2   11.94    1.90
 -12  -2   2   15.15    1.68
 -12  -2   2   11.36    0.86
  12  -2   2   13.87    0.65
  12  -2   2   11.17    0.56
   2 -12  -2   13.20    1.47
  12  -2  -2   12.17    0.80
 -12  -2  -2   13.12    1.35
 -12   2  -2   12.51    1.73
  12   2  -2   12.86    0.74
  12  -2   4    2.88    0.88
  12  -2   4    3.37    0.37
 -12   2   4    3.69    1.41
 -12  -2   4    3.36    0.76
 -12  -2   4    1.96    1.17
  -2 -12   4    3.06    0.67
 -12   2  -4    4.70    0.81
   2 -12  -4    3.42    0.92
  12   2  -4    2.50    0.57
 -12  -2  -4    2.86    0.74
 -12  -2   6    5.81    1.42
 -12  -2   6    5.09    0.83
   2 -12   6    4.31    1.24
  12  -2   6    3.87    0.59
  12  -2   6    5.15    0.56
  -2 -12   6    4.30    1.25
  12   2   6    4.06    0.52
 -12   2   6    2.73    1.60
 -12  -2  -6    5.12    0.69
   2 -12  -6    6.43    1.00
 -12  -2   8    9.52    1.31
 -12  -2   8   14.31    1.97
  -2 -12   8   13.91    1.79
   2 -12   8    9.69    1.64
  12  -2   8   10.96    0.91
  12  -2   8   10.36    0.81
 -12   2   8   12.50    1.40
 -12   2   8   13.16    1.31
  -2 -12  -8    9.37    0.68
   2 -12  -8    9.65    1.24
  -2 -12  10   48.00    3.87
  12   2  10   42.75    2.50
   2 -12  10   45.38    3.77
  12  -2  10   40.49    2.98
 -12  -2  10   43.92    4.12
 -12   2  10   41.59    3.37
 -12   2  10   43.60    4.12
 -12  -2  10   41.09    3.30
   2 -12 -10   46.69    2.85
  -2 -12 -10   48.94    2.94
   2 -12  12   -0.04    1.09
  12  -2  12    1.04    0.61
 -12   2  12    0.30    0.89
 -12   2  12   -0.83    1.21
  -2 -12  12   -0.97    1.02
 -12  -2  12   -0.39    1.16
 -12  -2  12    1.50    0.87
   2 -12 -12    0.09    0.69
   2 -12  14    0.04    1.75
 -12   2  14    9.54    1.51
 -12   2  14    4.93    1.81
 -12  -2  14    7.12    1.55
 -12  -2  14    9.74    1.97
  -2 -12  14    6.78    1.73
 -12   3   1   32.94    3.24
   3 -12   1   37.19    2.71
  12  -3   1   32.44    1.56
 -12  -3   1   34.72    1.49
 -12  -3   1   32.76    2.57
   3 -12  -1   37.26    2.68
  12  -3  -1   32.99    1.61
 -12  -3  -1   35.76    2.91
 -12   3  -1   33.39    2.92
 -12   3   3   16.38    2.37
 -12  -3   3   14.87    0.94
  12  -3   3   17.70    0.93
 -12  -3   3   17.15    1.85
  -3 -12   3   21.47    1.80
  12  -3   3   17.23    1.66
   3 -12  -3   16.58    1.21
  12   3  -3   14.71    0.93
 -12  -3  -3   14.89    1.72
 -12   3  -3   17.49    1.61
   3 -12   5   29.06    2.38
  12  -3   5   28.20    2.00
  -3 -12   5   26.50    2.32
 -12  -3   5   24.66    1.87
 -12  -3   5   30.92    2.70
  12  -3   5   28.70    1.56
 -12   3   5   24.87    2.92
 -12  -3  -5   27.63    1.95
   3 -12  -5   28.66    2.22
 -12  -3   7    0.72    1.02
 -12  -3   7    0.30    0.86
   3 -12   7   -0.06    0.84
  12  -3   7    1.13    0.53
  12  -3   7   -0.27    0.49
  -3 -12   7   -0.49    0.82
  12   3   7    0.06    0.23
 -12   3   7    1.75    1.22
   3 -12  -7    0.03    0.64
 -12  -3   9   35.87    2.93
 -12  -3   9   40.88    3.68
  -3 -12   9   40.64    3.36
 -12   3   9   38.62    3.86
   3 -12   9   36.67    3.14
  12  -3   9   34.84    2.18
   3 -12  -9   36.20    2.56
 -12  -3  11    4.06    1.24
   3 -12  11    3.71    1.36
  12  -3  11    4.57    1.10
  -3 -12  11    2.91    1.42
 -12   3  11    5.01    1.20
 -12   3  11    4.05    1.77
 -12  -3  11    2.19    1.59
   3 -12 -11    4.22    1.13
   3 -12  13   28.76    3.19
  12  -3  13   26.55    2.19
 -12   3  13   28.08    3.36
 -12   3  13   27.83    2.88
 -12  -3  13   27.75    2.82
 -12  -3  13   28.66    3.39
  -3 -12  13   26.23    3.02
   3 -12 -13   31.20    2.12
   3 -12  15    0.34    1.10
  -3 -12  15    1.32    1.13
 -12   3  15    1.50    0.96
 -12   3  15   -0.82    1.25
 -12  -3  15   -0.46    1.19
 -12  -4   0   10.65    0.43
 -12  -4   0   15.59    1.44
   4 -12   0   10.86    1.52
  12  -4   0   12.25    0.87
 -12   4   0   11.23    2.00
 -12   4   2   50.34    4.23
   4 -12   2   51.98    3.64
  12  -4   2   49.05    3.09
 -12  -4   2   47.58    2.47
 -12  -4   2   51.86    3.65
   4 -12  -2   51.52    3.44
  12  -4  -2   44.48    2.44
 -12   4  -2   52.75    3.66
 -12  -4  -2   53.91    3.17
 -12   4   4    0.88    1.22
 -12  -4   4    0.81    0.46
  -4 -12   4    0.53    0.80
  12  -4   4    0.59    0.56
  12  -4   4    0.54    0.44
 -12  -4   4    0.55    0.96
   4 -12  -4    0.92    0.80
 -12  -4  -4    0.60    0.73
  12   4  -4    0.61    0.30
  12  -4   6   14.29    1.47
  12  -4   6   16.80    1.27
   4 -12   6   14.54    1.80
 -12   4   6   18.21    2.55
 -12  -4   6   15.39    1.81
 -12  -4   6   18.94    2.28
  -4 -12   6   17.07    1.79
 -12  -4  -6   14.65    1.12
   4 -12  -6   15.59    1.61
 -12  -4   8   20.92    2.77
 -12  -4   8   19.81    1.96
 -12   4   8   20.37    2.86
   4 -12   8   23.05    2.29
  12  -4   8   24.20    1.86
  12  -4   8   23.02    1.67
  -4 -12   8   19.59    2.36
   4 -12  -8   21.71    1.93
 -12  -4  10   10.02    1.75
 -12  -4  10   15.26    2.39
 -12   4  10   15.00    2.48
  -4 -12  10   15.68    2.04
   4 -12  10   11.55    1.77
  12  -4  10   12.20    1.23
   4 -12 -10   13.19    1.47
   4 -12  12    3.36    1.26
  12  -4  12    2.14    1.19
 -12   4  12    2.44    1.67
 -12  -4  12    3.36    1.65
 -12  -4  12    3.98    1.56
  -4 -12  12    2.80    1.44
   4 -12 -12    2.88    1.08
   4 -12  14   -0.02    1.25
  12  -4  14    0.86    0.85
  -4 -12  14   -0.11    1.29
 -12   4  14    1.18    1.54
 -12  -4  14    1.90    1.13
 -12  -4  14    2.23    1.37
   4 -12 -14    1.73    0.67
 -12   5   1    6.23    1.72
 -12  -5   1    7.69    1.18
 -12  -5   1    5.09    0.48
   5 -12   1    6.06    1.26
   5 -12  -1    5.96    1.23
 -12   5  -1    2.87    1.34
 -12  -5  -1    4.33    1.01
 -12   5   3   22.93    2.03
  -5 -12   3   25.67    2.13
   5 -12   3   27.07    2.41
  12  -5   3   24.46    1.90
 -12  -5   3   29.63    2.51
 -12  -5   3   25.60    1.76
   5 -12  -3   26.65    1.61
 -12  -5  -3   25.82    1.74
  -5 -12   5    4.72    1.24
 -12  -5   5    5.63    0.84
   5 -12   5    6.55    1.29
  12  -5   5    8.78    1.20
  12  -5   5    7.29    0.66
 -12   5   5    8.16    2.02
 -12  -5  -5    5.12    0.83
   5 -12  -5    6.35    1.15
   5 -12   7    8.95    1.51
  -5 -12   7    9.83    1.49
  12  -5   7    8.93    0.92
  12  -5   7    7.83    0.94
 -12  -5   7   13.10    1.86
 -12  -5   7    8.12    1.21
 -12   5   7    7.59    2.14
   5 -12  -7    7.91    1.29
 -12  -5  -7    8.84    0.57
 -12  -5   9    3.46    1.15
 -12  -5   9    3.97    1.65
   5 -12   9    4.77    1.25
  12  -5   9    4.89    1.10
 -12   5   9    3.39    1.86
  -5 -12   9    4.30    1.34
   5 -12  -9    3.24    1.01
 -12  -5  11   28.31    3.22
 -12  -5  11   23.79    2.44
 -12   5  11   32.99    3.25
   5 -12  11   18.42    1.71
  12  -5  11   25.50    2.43
  -5 -12  11   27.35    2.61
   5 -12 -11   24.38    1.99
  -5 -12  13    2.28    1.32
   5 -12  13    2.16    1.32
  12  -5  13    0.53    1.30
 -12   5  13    3.33    1.60
 -12  -5  13    2.35    1.49
   5 -12 -13    1.83    0.81
  -5 -12  15    4.63    1.72
   5 -12  15    8.41    1.73
 -12   5  15    4.52    2.00
 -12  -5  15    9.96    1.60
 -12  -5  15    4.07    2.00
   6 -12   0    2.42    1.09
  12  -6   0    2.10    0.97
 -12   6   0    0.91    1.29
 -12  -6   0    3.18    0.91
 -12  -6   0    2.24    0.34
 -12   6   2    1.21    1.39
 -12  -6   2    4.11    1.07
 -12  -6   2    2.68    0.60
   6 -12   2    1.43    1.11
  12  -6   2    2.51    0.93
  -6 -12   2    2.55    0.85
   6 -12  -2    2.46    0.63
 -12   6  -2    2.77    0.95
 -12  -6  -2    2.72    0.72
  -6 -12   4    1.69    0.91
   6 -12   4    0.68    0.66
  12  -6   4    1.52    0.80
  12  -6   4    2.94    0.73
 -12   6   4    3.87    0.96
 -12  -6   4    2.74    1.22
 -12  -6   4    1.65    0.84
 -12  -6  -4    3.40    0.84
   6 -12  -4    3.56    1.06
  -6 -12   6   10.20    1.44
 -12  -6   6    8.73    1.17
   6 -12   6   11.88    1.47
  12  -6   6    8.65    1.07
  12  -6   6   10.11    1.00
 -12   6   6   10.85    2.32
 -12  -6   6   12.50    1.89
 -12  -6  -6    9.85    0.87
   6 -12  -6    9.68    1.45
 -12   6   8    6.96    2.14
   6 -12   8    8.52    1.48
  12  -6   8    8.94    1.03
  12  -6   8    6.86    1.01
 -12  -6   8    9.71    2.05
 -12  -6   8    6.95    1.27
  -6 -12   8    9.28    1.50
   6 -12  -8   11.49    1.29
  -6 -12  10   28.89    2.98
 -12  -6  10   33.44    3.57
 -12  -6  10   34.51    2.89
   6 -12  10   25.70    2.70
  12  -6  10   29.99    2.81
 -12   6  10   32.14    3.73
   6 -12 -10   36.82    2.63
 -12  -6  12    1.50    1.23
 -12  -6  12   -0.49    0.91
  -6 -12  12   -0.34    1.01
 -12   6  12    3.43    1.37
   6 -12  12   -1.04    0.93
  12  -6  12    1.00    0.98
   6 -12 -12   -0.11    0.69
  -6 -12  14    4.37    1.46
 -12   6  14    3.96    2.48
   6 -12  14    3.22    1.44
  12  -6  14    2.57    1.07
 -12  -6  14    1.94    1.47
 -12  -6  14    8.15    1.76
   6 -12 -14    3.42    0.93
   7 -12   1   11.70    1.73
  12  -7   1   12.06    1.56
  -7 -12   1   12.55    1.27
 -12   7   1   11.07    1.94
 -12  -7   1   15.16    1.67
 -12  -7   1   14.23    1.02
   7 -12  -1   14.90    1.76
  12  -7  -1   12.80    1.64
 -12   7  -1   15.57    1.66
 -12  -7  -1   13.34    0.74
 -12  -7  -1   12.51    1.37
 -12  -7   3   76.43    4.64
 -12  -7   3   78.36    5.50
   7 -12   3   77.63    5.19
  12  -7   3   80.68    4.86
  -7 -12   3   79.27    4.96
 -12   7   3   83.88    6.36
 -12  -7  -3   83.83    5.03
 -12  -7  -3   63.20    3.03
 -12  -7  -3   71.33    3.18
   7 -12  -3   80.16    5.24
   7 -12   5  121.29    8.12
  12  -7   5  124.60    7.29
  12  -7   5  112.10    7.15
  -7 -12   5  118.19    7.90
 -12   7   5  122.94    9.75
 -12  -7   5  124.01    8.75
 -12  -7   5  119.25    7.55
 -12  -7  -5  122.92    6.72
   7 -12  -5  122.45    8.16
   7 -12   7    7.08    1.29
 -12  -7   7    7.00    1.15
 -12  -7   7    7.43    1.91
 -12   7   7    6.03    2.15
  12  -7   7    6.97    0.98
  12  -7   7    7.50    1.25
  -7 -12   7    8.71    1.38
   7 -12  -7    8.40    1.29
 -12   7   9   39.53    4.24
  -7 -12   9   40.55    3.36
   7 -12   9   37.56    3.08
  12  -7   9   41.68    2.80
 -12  -7   9   36.71    3.85
 -12  -7   9   38.65    3.10
   7 -12  -9   43.02    3.10
 -12  -7  11   24.33    2.97
 -12  -7  11   19.65    2.21
   7 -12  11   20.49    2.24
  12  -7  11   21.91    1.95
  -7 -12  11   18.14    2.40
 -12   7  11   19.27    3.04
   7 -12 -11   20.81    1.95
   7 -12  13    9.20    1.94
 -12  -7  13   12.46    2.45
 -12  -7  13   10.76    1.78
  -7 -12  13   11.93    2.21
 -12   7  13   13.05    2.46
  12  -7  13    9.09    2.02
   7 -12 -13   11.71    1.80
   8 -12   0   12.37    1.63
  12  -8   0    7.91    1.44
 -12   8   0    9.04    1.57
 -12  -8   0   13.06    1.37
 -12  -8   0    9.60    0.86
   8 -12   2   10.43    1.58
  12  -8   2   10.76    1.50
  -8 -12   2   10.79    1.55
 -12   8   2   11.62    1.94
 -12  -8   2   10.84    1.64
 -12  -8   2   10.93    0.89
 -12  -8  -2   11.37    0.70
 -12  -8  -2   12.08    1.20
   8 -12  -2   10.72    1.66
  12  -8  -2   12.43    1.65
 -12   8   4    3.89    1.84
  -8 -12   4    5.40    1.07
 -12  -8   4    4.48    1.07
 -12  -8   4    3.25    1.41
   8 -12   4    4.74    1.28
  12  -8   4    4.55    0.66
  12  -8   4    4.84    1.08
 -12  -8  -4    3.84    0.94
   8 -12  -4    6.24    1.20
   8 -12   6    8.26    1.32
  12  -8   6    6.35    0.92
  12  -8   6    9.26    1.18
 -12   8   6    9.21    2.04
 -12  -8   6    7.57    1.80
 -12  -8   6    7.25    1.14
  -8 -12   6    6.80    1.30
   8 -12  -6    6.77    0.89
 -12  -8  -6    8.06    0.79
  -8 -12   8    0.49    1.03
 -12   8   8    1.41    1.64
 -12  -8   8    2.99    1.55
 -12  -8   8    1.61    0.92
   8 -12   8    1.45    0.95
  12  -8   8    1.03    0.44
  12  -8   8    2.93    0.82
   8 -12  -8    1.13    0.95
   8 -12  10    4.10    1.24
  12  -8  10    4.07    1.54
 -12  -8  10    2.89    1.87
 -12  -8  10    4.77    1.29
  -8 -12  10    4.66    1.37
  -8  12  10    6.97    0.87
 -12   8  10    4.28    2.00
   8 -12 -10    4.69    1.13
  -8 -12  12    1.85    1.18
 -12  -8  12    1.26    1.48
 -12  -8  12    1.78    1.15
   8 -12  12    1.13    1.48
  12  -8  12    0.84    0.91
 -12   8  12    0.95    1.65
  -8  12  12    2.10    0.98
   8 -12 -12    0.80    0.93
 -12  -8  14   -1.03    1.55
 -12  -8  14    1.77    1.16
  -8  12  14    1.84    1.02
 -12   8  14    3.58    1.56
  -8 -12  14    2.10    1.19
   8 -12  14    1.37    1.26
  12  -8  14    0.35    1.00
   8 -12 -14    1.14    0.86
   9 -12   1   17.53    2.04
  12  -9   1   14.95    1.89
  -9 -12   1   15.68    1.35
 -12  -9   1   16.75    1.09
 -12   9   1   25.53    2.05
 -12  -9  -1   14.41    1.08
 -12  -9  -1   16.24    1.56
   9 -12  -1   12.81    1.92
  12  -9  -1   15.05    1.85
   9 -12   3   93.16    6.35
  12  -9   3   95.45    6.20
 -12   9   3   94.03    7.10
 -12  -9   3  100.45    6.35
  -9 -12   3   92.28    5.81
 -12  -9  -3   94.41    4.91
 -12  -9  -3   94.97    6.11
   9 -12  -3   96.20    5.65
  12  -9  -3   93.59    5.59
  -9 -12   5    8.55    1.22
 -12  -9   5    7.19    1.02
   9 -12   5    6.27    1.27
   9 -12   5    8.05    1.44
  12  -9   5    5.58    0.84
  12  -9   5    7.70    1.19
 -12   9   5    8.65    1.89
   9 -12  -5    8.10    1.38
 -12  -9  -5    7.43    0.93
 -12   9   7   14.51    2.63
  -9 -12   7   15.90    1.68
   9 -12   7   12.49    1.58
  12  -9   7   13.12    1.48
  12  -9   7   12.89    1.41
 -12  -9   7   11.36    1.51
 -12  -9   7   17.25    2.21
   9 -12  -7   13.19    1.70
  -9 -12   9    1.93    1.18
  -9  12   9    3.67    1.18
 -12   9   9    0.07    1.77
 -12  -9   9    5.48    1.73
 -12  -9   9    4.85    1.12
   9 -12   9    2.06    1.03
  12  -9   9    3.97    0.96
   9 -12  -9    2.14    1.07
   9 -12  11    9.23    1.55
  12  -9  11    9.88    1.39
  -9 -12  11   10.71    1.75
 -12  -9  11    8.54    1.59
 -12  -9  11   14.70    2.39
  -9  12  11   10.67    1.68
 -12   9  11    4.33    2.35
   9 -12 -11    9.30    1.54
 -12  -9  13   24.06    2.84
 -12  -9  13   13.10    1.98
   9 -12  13   15.51    2.11
  12  -9  13   13.43    1.97
  -9  12  13   13.07    1.89
 -12   9  13   12.49    2.75
  -9 -12  13   14.11    2.13
   9 -12 -13   14.14    1.77
 -10 -12   0    0.17    0.46
 -12 -10   0    0.10    0.50
  10 -12   0    0.19    0.55
  12 -10   0    0.66    0.85
  10 -12   2   58.50    4.30
  12 -10   2   59.71    4.14
 -10 -12   2   60.39    3.63
 -12 -10   2   59.03    3.43
 -12 -10  -2   59.23    3.17
  12 -10  -2   60.53    4.40
  10 -12  -2   56.27    4.22
 -10 -12   4    3.30    0.90
  10 -12   4    2.69    1.18
  12 -10   4    2.88    1.09
 -12 -10   4    3.71    0.75
 -12  10   4    2.54    1.31
 -12 -10  -4    2.97    0.70
  10 -12  -4    3.91    1.23
  12 -10  -4    2.25    1.19
 -10 -12   6   18.01    2.51
 -12 -10   6   20.79    1.90
  10 -12   6   20.37    2.20
  10 -12   6   22.12    2.53
  12 -10   6   19.15    1.61
  12 -10   6   20.24    1.96
 -12  10   6   24.26    2.85
 -12 -10  -6   21.49    1.45
  10 -12  -6   24.99    2.22
  12 -10  -6   20.59    2.33
 -10 -12   8    4.17    1.38
  10 -12   8    5.23    1.16
  12 -10   8    5.25    1.22
 -10  12   8   10.52    1.56
 -12  10   8    6.95    1.84
 -12 -10   8    7.16    1.26
  10 -12  -8    7.93    1.38
 -12 -10  10   16.08    1.74
 -10 -12  10   13.86    1.80
 -12 -10  10   13.31    2.51
 -10  12  10   13.96    2.42
 -12  10  10   17.51    2.54
  10 -12  10   10.84    1.75
  12 -10  10   12.99    1.77
  10 -12 -10   13.06    1.76
  10 -12  12    0.88    1.05
  12 -10  12   -0.37    0.94
 -12 -10  12    0.33    0.99
 -12 -10  12   -0.77    1.47
 -10  12  12   -0.44    1.00
 -10 -12  12   -0.19    0.98
 -12  10  12   -1.91    1.38
  10 -12 -12   -1.43    0.81
 -12 -11   1    7.04    0.95
 -11 -12   1    8.21    1.11
  11 -12   1    5.03    1.36
  12 -11   1    5.24    1.36
 -11 -12  -1    5.52    0.91
 -12 -11  -1    4.45    0.64
  11 -12  -1    6.63    1.49
  12 -11  -1    4.66    1.40
  11 -12   3   15.78    1.92
  12 -11   3   12.39    1.98
 -11 -12   3   16.00    1.40
 -12 -11   3   18.31    1.68
 -12 -11  -3   14.31    0.92
  12 -11  -3   14.54    1.97
  11 -12  -3   16.39    2.03
 -11 -12   5   44.74    3.25
  11 -12   5   50.63    3.61
  11 -12   5   42.98    3.48
  12 -11   5   40.76    3.40
  12 -11   5   48.08    3.72
 -12 -11   5   50.04    3.30
 -12  11   5   43.54    3.79
 -12 -11  -5   49.01    3.06
  12 -11  -5   46.88    3.70
  11 -12  -5   46.36    3.52
 -12 -11   7   15.62    1.61
  11 -12   7   11.47    1.50
  12 -11   7   12.46    1.61
  12 -11   7   13.62    1.39
 -11 -12   7   11.24    1.57
 -11  12   7   15.13    2.04
 -12  11   7   16.62    2.05
  12 -11  -7   15.44    1.96
  11 -12  -7   13.92    1.80
 -11 -12   9   15.67    1.95
 -11  12   9   13.93    2.08
  11 -12   9   15.18    2.34
  12 -11   9   13.54    1.76
 -12 -11   9   15.75    1.84
 -12  11   9   15.86    2.46
  12 -11  -9   14.49    2.02
  11 -12  -9   20.57    1.99
 -12 -11  11   14.25    2.84
 -12  11  11   16.70    2.52
 -11  12  11   15.72    2.10
  11 -12  11   14.07    2.07
  12 -11  11   18.19    2.65
 -11 -12  11   12.51    2.04
 -12 -11  11   18.18    2.57
  11 -12 -11   16.46    1.83
  12 -11 -11   13.39    1.92
  11 -12  13   14.85    2.27
  12 -11  13   15.15    2.88
 -11 -12  13   20.25    2.92
 -12 -11  13   18.84    2.24
 -12 -11  13   19.01    2.97
 -11 -12  13   15.85    2.29
 -11  12  13   15.12    2.05
 -12  11  13   15.23    2.54
  11 -12 -13   19.38    1.87
  12 -11 -13   15.06    1.93
 -12 -12   0   44.82    2.91
  12 -12   0   48.48    3.78
 -12 -12   2   -0.79    0.71
  12 -12   2    0.55    0.96
 -12 -12  -2   -0.20    0.51
  12 -12  -2   -0.62    0.99
  12 -12   4    0.70    0.99
 -12 -12   4    0.58    0.94
  12 -12  -4    2.00    1.06
  12 -12   6    0.16    0.62
  12 -12   6   -0.86    0.80
 -12 -12   6    0.63    0.70
 -12  12   6   -0.44    0.56
  12 -12  -6    0.40    0.49
 -12 -12   8    3.53    1.07
  12 -12   8    3.83    0.95
 -12  12   8    4.45    1.46
  12 -12  -8    3.90    1.29
 -12  12  10   -0.59    1.03
  12 -12  10   -0.45    0.87
 -12 -12  10   -0.87    0.94
  12 -12 -10    0.82    0.90
 -12 -12  12    0.15    0.98
 -12  12  12    1.05    0.99
 -12 -12  12   -0.31    1.42
  12 -12  12   -0.20    0.94
  12 -12 -12   -1.05    0.86
 -13   0   1    1.49    0.94
  13   0  -1    0.13    0.28
 -13   0  -1    0.88    0.86
 -13   0   3   -0.99    0.90
  13   0  -3    0.23    0.26
 -13   0  -3    0.13    0.73
 -13   0   5    0.25    0.48
 -13   0   5    1.41    0.99
   0 -13   5   -0.71    0.80
  13   0   5    0.29    0.50
   0 -13  -5    0.05    0.62
 -13   0  -5   -0.20    0.47
   0 -13   7    0.95    0.89
  13   0   7   -0.13    0.24
  13   0   7    0.59    0.38
 -13   0   7    1.15    0.82
 -13   0   7    2.69    1.12
   0 -13  -7   -0.36    0.60
   0 -13   9   -0.38    0.96
  13   0   9   -0.24    0.34
 -13   0   9    1.62    1.07
 -13   0   9    0.47    0.67
   0 -13  -9    0.04    0.48
   0 -13  11   -0.83    1.14
 -13   0  11   -0.69    0.85
 -13   0  11   -0.59    1.20
   0 -13 -11   -0.26    0.48
   0 -13  13    0.10    1.14
 -13   0  13   -0.05    1.23
 -13   0  13    0.40    0.87
 -13   0  15   -1.25    1.07
 -13   0  15   -1.28    1.32
   0 -13  15    0.09    1.31
  13  -1   0   21.57    0.99
 -13   1   0   25.71    2.46
 -13  -1   0   25.33    2.25
 -13   1   2   23.86    2.53
 -13  -1   2   27.23    2.45
   1 -13  -2   25.77    2.09
  13  -1  -2   23.95    1.33
 -13   1  -2   26.09    2.25
  13   1  -2   21.93    1.21
 -13  -1  -2   24.69    2.04
 -13   1   4    8.27    1.76
 -13  -1   4    6.78    0.98
 -13  -1   4    9.20    1.56
  -1 -13   4   10.63    1.36
 -13   1  -4    7.64    1.02
   1 -13  -4    6.93    1.16
  13   1  -4    4.68    0.73
 -13  -1  -4    7.37    1.09
 -13  -1   6    1.55    0.89
 -13  -1   6    1.64    1.32
   1 -13   6    1.69    0.63
  13  -1   6    1.86    0.26
  13  -1   6    1.50    0.45
 -13   1   6    0.96    0.40
  -1 -13   6    3.45    1.06
  13   1   6    1.86    0.47
 -13   1   6    2.21    1.28
  -1 -13  -6    2.36    0.73
 -13  -1  -6    1.46    0.55
   1 -13  -6    1.76    0.78
  -1 -13   8   18.71    2.07
  13   1   8   16.41    0.78
   1 -13   8   17.15    2.11
  13  -1   8   16.89    1.05
  13  -1   8   14.53    1.02
 -13   1   8   13.96    1.61
 -13   1   8   15.74    2.32
 -13  -1   8   14.23    1.56
 -13  -1   8   21.21    2.49
   1 -13  -8   17.20    1.77
  -1 -13  -8   19.17    1.41
   1 -13  10    5.58    1.62
 -13  -1  10    7.48    1.22
  13  -1  10    5.02    0.89
 -13   1  10    6.83    1.26
 -13   1  10    5.36    1.82
 -13  -1  10    6.12    1.80
  -1 -13  10    8.71    1.58
   1 -13 -10    6.58    0.93
  -1 -13 -10    5.77    0.87
   1 -13  12    8.85    2.02
  -1 -13  12    9.91    2.00
 -13   1  12   10.21    2.29
 -13  -1  12   10.84    1.49
 -13  -1  12    8.87    2.07
 -13   1  12   10.23    1.60
   1 -13 -12   10.27    1.03
 -13   1  14    1.42    1.42
   1 -13  14   -0.03    1.30
 -13   1  14    2.19    0.99
  -1 -13  14   -0.07    1.46
 -13  -1  14    2.22    1.03
 -13  -1  14    0.13    1.49
 -13   2   1   15.39    2.13
  13  -2   1   14.61    0.71
 -13  -2   1   13.76    1.86
  13   2  -1   13.90    0.58
   2 -13  -1   17.14    1.75
  13  -2  -1   14.35    0.92
 -13   2  -1   16.05    1.90
 -13  -2  -1   16.94    1.74
 -13   2   3   40.19    3.59
  13  -2   3   44.10    1.77
 -13  -2   3   44.49    2.37
 -13  -2   3   47.24    3.42
  13  -2   3   35.71    1.54
   2 -13  -3   47.87    3.16
  13  -2  -3   38.01    2.10
 -13  -2  -3   45.45    2.87
  13   2  -3   38.98    2.10
 -13   2  -3   45.96    3.90
   2 -13   5   39.08    3.07
  13  -2   5   37.29    2.37
  13  -2   5   35.27    1.59
 -13  -2   5   34.12    2.09
 -13  -2   5   35.13    3.12
  -2 -13   5   36.62    2.87
 -13   2   5   33.16    3.38
 -13  -2  -5   37.50    2.74
   2 -13  -5   35.94    2.56
 -13  -2   7   21.76    2.51
 -13  -2   7   28.21    2.98
   2 -13   7   28.25    2.75
  13  -2   7   27.20    1.49
  13  -2   7   29.57    1.79
  -2 -13   7   31.86    2.76
  13   2   7   26.25    1.28
 -13   2   7   30.90    3.29
   2 -13  -7   28.12    2.12
 -13   2   9    9.63    1.33
   2 -13   9   11.19    1.88
  13  -2   9    9.22    1.00
  -2 -13   9   11.35    1.76
 -13   2   9    9.03    1.47
 -13  -2   9    8.56    1.37
 -13  -2   9   12.15    2.06
   2 -13  -9    9.66    1.10
  -2 -13  11   18.01    2.45
  13  -2  11   17.60    1.71
 -13   2  11   14.10    2.07
 -13   2  11   20.22    2.70
 -13  -2  11   20.81    2.13
 -13  -2  11   24.37    2.82
   2 -13  11   19.18    2.45
   2 -13 -11   18.86    1.90
   2 -13  13   10.68    1.37
 -13   2  13    8.97    2.32
 -13   2  13   11.52    1.73
  -2 -13  13   11.03    2.04
 -13  -2  13   10.87    1.71
 -13  -2  13    8.45    2.26
   2 -13  15    0.48    1.27
 -13   2  15    0.51    1.06
 -13   2  15    1.66    1.51
 -13  -2  15    3.21    1.02
 -13  -2  15    0.29    1.39
  -2 -13  15   -0.59    1.23
   3 -13   0   18.13    1.81
  13  -3   0   14.11    0.90
 -13   3   0   13.87    2.17
 -13  -3   0   14.72    1.63
 -13   3   2   23.46    2.76
  13  -3   2   20.36    1.01
 -13  -3   2   24.13    1.24
 -13  -3   2   28.83    2.39
   3 -13  -2   25.27    2.16
  13  -3  -2   23.35    1.52
 -13  -3  -2   24.47    1.87
 -13   3  -2   24.45    2.27
  13   3  -2   21.63    1.03
 -13   3   4    7.71    1.91
 -13  -3   4    8.51    0.96
 -13  -3   4    7.36    1.61
  13  -3   4    8.95    1.22
  13  -3   4    7.89    0.60
  -3 -13   4    6.24    1.28
   3 -13  -4    7.35    1.20
  13   3  -4    5.60    0.71
 -13   3  -4    8.91    1.01
 -13  -3  -4    8.98    1.34
   3 -13   6   10.68    1.58
  13  -3   6    6.81    0.83
  13  -3   6    8.14    0.74
 -13  -3   6    9.39    1.28
 -13  -3   6    8.91    1.70
  -3 -13   6    9.07    1.47
 -13   3   6    8.69    2.01
 -13  -3  -6    8.98    0.97
   3 -13  -6    9.41    1.23
 -13  -3   8    6.78    1.16
 -13  -3   8    9.22    1.96
   3 -13   8    8.59    1.60
  13  -3   8    6.57    0.72
  13  -3   8    8.07    0.74
 -13   3   8    9.79    2.11
  -3 -13   8    6.08    1.61
   3 -13  -8   10.68    1.19
  -3 -13  10   21.70    2.38
 -13   3  10   19.21    2.94
   3 -13  10   18.11    2.26
  13  -3  10   20.17    1.40
 -13  -3  10   19.75    1.97
 -13  -3  10   21.07    2.65
   3 -13 -10   17.17    1.63
  -3 -13  12    4.38    1.67
 -13  -3  12    6.14    1.34
 -13  -3  12    5.29    1.09
 -13   3  12    4.20    2.00
   3 -13  12    5.51    1.60
   3 -13 -12    5.81    0.89
   3 -13  14    0.05    1.20
 -13   3  14    0.04    1.43
 -13  -3  14    2.01    1.01
 -13  -3  14    2.23    1.36
 -13   3  14   -0.30    0.62
  -3 -13  14    0.14    0.73
 -13   4   1   67.96    5.13
   4 -13   1   69.45    4.76
  13  -4   1   58.05    3.19
 -13  -4   1   65.02    2.90
 -13  -4   1   68.58    4.51
   4 -13  -1   70.37    4.69
  13  -4  -1   59.82    3.22
 -13   4  -1   72.59    5.09
 -13  -4  -1   72.31    5.08
 -13   4   3   19.81    2.41
  13  -4   3   17.89    1.05
  13  -4   3   16.13    1.40
 -13  -4   3   15.34    0.93
 -13  -4   3   17.69    1.91
  -4 -13   3   15.94    1.71
   4 -13  -3   15.47    1.69
 -13   4  -3   16.78    1.45
 -13  -4  -3   16.24    1.69
  13   4  -3   12.92    0.85
  -4 -13   5   18.31    2.02
 -13  -4   5   18.03    1.41
 -13  -4   5   21.93    2.35
   4 -13   5   21.75    2.06
  13  -4   5   17.37    1.48
  13  -4   5   21.98    1.30
 -13   4   5   20.32    2.84
 -13  -4  -5   23.56    1.75
   4 -13  -5   20.27    1.93
   4 -13   7    2.57    1.13
  13  -4   7    2.22    0.58
  13  -4   7    2.21    0.68
 -13  -4   7    4.08    1.41
 -13  -4   7    1.28    1.11
  -4 -13   7    3.03    1.13
 -13   4   7    2.65    0.97
  13   4   7    1.62    0.32
   4 -13  -7    2.72    0.86
 -13  -4  -7    1.48    0.32
 -13  -4   9   63.04    4.74
 -13  -4   9   72.83    5.87
   4 -13   9   67.06    5.07
  13  -4   9   64.10    3.88
  -4 -13   9   72.20    5.32
 -13   4   9   66.65    5.81
   4 -13  -9   67.68    4.92
 -13   4  11    5.71    1.89
  -4 -13  11    5.07    1.48
   4 -13  11    2.74    1.36
  13  -4  11    2.08    1.13
 -13  -4  11    3.56    1.20
 -13  -4  11    5.69    1.78
   4 -13 -11    5.50    0.96
 -13   4  13    2.30    1.82
   4 -13  13    0.08    1.53
 -13  -4  13    3.51    1.37
 -13  -4  13    1.53    1.62
  -4 -13  13    5.05    1.51
   4 -13 -13    4.62    0.80
   4 -13  15    4.97    1.69
  -4 -13  15    2.74    1.65
 -13   4  15    8.28    2.05
 -13  -4  15    3.33    1.79
 -13  -4  15    6.07    1.46
   5 -13   0   15.49    1.71
  13  -5   0   11.70    0.97
 -13   5   0   16.19    2.09
 -13  -5   0   12.53    0.50
 -13  -5   0   18.24    1.67
 -13   5   2   -0.60    1.18
   5 -13   2    0.17    0.50
  13  -5   2   -0.67    0.67
 -13  -5   2   -0.15    0.35
 -13  -5   2    0.07    0.81
   5 -13  -2   -1.22    0.78
 -13   5  -2    0.52    0.71
 -13  -5  -2    0.15    0.60
  -5 -13   4    8.53    1.34
  13  -5   4    8.75    0.87
  13  -5   4    8.17    1.46
 -13  -5   4    6.44    1.05
 -13  -5   4   11.82    1.73
 -13   5   4    7.62    2.09
 -13  -5  -4   11.10    1.22
   5 -13  -4    9.64    1.38
 -13  -5   6   -0.25    1.02
 -13  -5   6    0.31    0.52
  -5 -13   6   -0.79    0.83
   5 -13   6   -0.07    0.84
  13  -5   6    0.16    0.51
  13  -5   6    0.52    0.51
 -13   5   6    1.00    1.25
   5 -13  -6   -0.97    0.74
 -13  -5  -6    0.36    0.53
   5 -13   8   23.85    2.46
  13  -5   8   26.61    1.72
  13  -5   8   24.95    2.01
 -13  -5   8   24.69    2.19
 -13  -5   8   27.27    3.04
 -13   5   8   25.46    3.36
  -5 -13   8   24.34    2.57
   5 -13  -8   27.73    2.22
 -13  -5  10    2.78    1.10
 -13  -5  10    3.36    1.71
   5 -13  10    1.39    1.27
  13  -5  10    3.60    1.05
 -13   5  10    4.12    1.69
  -5 -13  10    2.56    1.41
   5 -13 -10    3.68    0.92
 -13   5  12   12.11    2.54
   5 -13  12    7.82    1.89
  13  -5  12    8.38    1.28
 -13  -5  12   15.05    1.68
 -13  -5  12   12.99    1.56
  -5 -13  12   10.99    1.99
   5 -13 -12   13.30    1.39
  -5 -13  14    5.10    1.58
 -13   5  14    5.12    1.97
   5 -13  14    2.35    1.66
 -13  -5  14    3.66    1.44
 -13  -5  14    6.33    1.95
   5 -13 -14    4.97    0.96
 -13   6   1   21.10    1.82
   6 -13   1   23.64    2.29
  13  -6   1   23.50    1.98
 -13  -6   1   23.63    2.06
 -13  -6   1   19.41    1.07
   6 -13  -1   22.99    2.07
 -13   6  -1   25.63    2.46
 -13  -6  -1   22.45    1.84
   6 -13   3   41.20    3.20
  13  -6   3   36.40    2.64
  -6 -13   3   38.52    2.94
 -13   6   3   40.38    4.00
 -13  -6   3   44.24    3.49
 -13  -6   3   37.83    2.42
 -13  -6  -3   40.78    2.82
   6 -13  -3   39.04    3.05
 -13  -6   5   52.46    4.27
   6 -13   5   55.55    3.97
  13  -6   5   56.64    3.43
  13  -6   5   53.85    3.37
  -6 -13   5   52.73    4.00
 -13  -6   5   53.41    3.71
 -13   6   5   56.33    4.99
   6 -13  -5   55.48    3.92
 -13  -6  -5   58.56    3.44
  -6 -13   7   14.32    1.81
  13  -6   7   14.21    1.19
   6 -13   7   14.20    1.70
 -13  -6   7   16.86    2.18
 -13  -6   7   13.96    1.46
 -13   6   7   14.45    2.74
  13  -6   7   13.60    1.61
   6 -13  -7   12.99    1.64
   6 -13   9   11.16    1.76
  13  -6   9   10.47    1.54
 -13  -6   9   13.89    2.32
 -13  -6   9   10.09    1.93
 -13   6   9   13.21    2.42
  -6 -13   9   12.99    1.85
   6 -13  -9   10.77    1.50
 -13  -6  11   17.89    2.59
 -13  -6  11   13.04    1.77
   6 -13  11   11.80    1.89
  13  -6  11   15.21    1.40
 -13   6  11    7.46    2.67
  -6 -13  11   12.10    2.10
   6 -13 -11   12.07    1.48
  -6 -13  13   12.95    2.16
 -13   6  13   14.73    2.61
   6 -13  13   15.05    2.59
 -13  -6  13   12.81    1.92
 -13  -6  13   10.34    2.46
   6 -13 -13   12.31    1.42
   7 -13   0    3.27    0.73
  13  -7   0    4.79    1.15
 -13   7   0    1.86    1.17
 -13  -7   0    4.09    0.43
 -13  -7   0    5.51    1.08
   7 -13   2   51.66    3.68
  13  -7   2   45.43    3.27
 -13  -7   2   45.56    2.61
 -13  -7   2   49.64    3.72
  -7 -13   2   48.43    3.77
 -13   7   2   48.62    3.28
 -13  -7  -2   49.20    3.68
   7 -13  -2   47.19    3.56
   7 -13   4   16.03    2.17
  13  -7   4   16.37    1.48
  13  -7   4   17.54    1.59
  -7 -13   4   18.48    1.79
 -13   7   4   19.78    2.67
 -13  -7   4   15.16    2.15
 -13  -7   4   18.37    1.65
 -13  -7  -4   17.75    1.33
   7 -13  -4   18.45    1.93
 -13  -7   6    8.81    1.13
  -7 -13   6    8.51    1.45
 -13   7   6    8.57    2.28
   7 -13   6    9.19    1.48
  13  -7   6    8.14    1.32
  13  -7   6    7.65    1.49
 -13  -7   6    8.75    1.86
 -13  -7  -6    9.83    0.93
   7 -13  -6    7.20    0.92
 -13  -7   8    0.73    1.57
 -13  -7   8    3.12    0.94
  13  -7   8    2.18    0.73
 -13   7   8    0.82    1.86
   7 -13   8    2.95    1.04
  13  -7   8    2.46    0.98
  -7 -13   8    2.06    1.12
   7 -13  -8    1.72    1.00
  -7 -13  10    0.95    1.03
   7 -13  10    1.52    0.93
  13  -7  10    0.10    0.71
 -13  -7  10    1.13    1.39
 -13  -7  10    0.85    0.88
 -13   7  10   -0.19    0.90
   7 -13 -10    0.30    1.08
 -13  -7  12    5.06    1.71
 -13  -7  12    2.42    1.19
   7 -13  12    3.18    1.28
  13  -7  12    1.94    1.31
  -7 -13  12    4.57    1.45
 -13   7  12    2.28    1.82
   7 -13 -12    2.54    1.03
  -7 -13  14    5.68    1.69
 -13   7  14    1.55    2.19
   7 -13  14    4.25    1.64
 -13  -7  14   14.46    1.76
 -13  -7  14    6.30    1.97
   7 -13 -14    4.78    1.10
   8 -13   1   67.53    4.87
  13  -8   1   63.73    4.62
  -8 -13   1   69.43    4.19
 -13  -8   1   68.36    4.59
 -13  -8   1   69.74    3.78
 -13   8   1   61.93    4.48
 -13  -8  -1   69.82    4.34
 -13  -8  -1   65.06    3.20
   8 -13  -1   71.88    4.99
  13  -8  -1   65.37    4.56
   8 -13   3   11.09    1.75
  13  -8   3   13.75    1.53
 -13  -8   3   15.52    1.84
 -13  -8   3   12.10    1.27
  -8 -13   3   13.33    1.40
 -13   8   3   12.52    2.16
 -13  -8  -3    9.82    0.50
 -13  -8  -3   11.69    1.54
   8 -13  -3   12.26    1.62
   8 -13   5    6.84    1.22
  13  -8   5    5.80    0.82
  13  -8   5    3.92    1.09
  -8 -13   5    3.86    1.61
 -13   8   5    5.64    1.96
 -13  -8   5    7.09    0.97
 -13  -8   5    4.32    0.91
 -13  -8  -5    5.72    0.92
   8 -13  -5    5.75    1.37
   8 -13   7   17.80    2.14
  13  -8   7   23.22    1.85
  13  -8   7   24.37    2.15
 -13  -8   7   22.89    2.96
 -13   8   7   21.19    3.12
 -13  -8   7   21.58    1.98
  -8 -13   7   20.45    2.23
   8 -13  -7   21.75    2.25
  -8 -13   9   38.49    3.48
 -13  -8   9   42.21    3.30
 -13  -8   9   47.52    4.65
 -13   8   9   39.89    4.52
   8 -13   9   40.29    3.29
  13  -8   9   42.74    3.04
   8 -13  -9   45.75    3.37
   8 -13  11    3.78    1.34
  13  -8  11    3.99    1.05
 -13  -8  11    1.87    1.23
 -13  -8  11    3.20    1.90
  -8 -13  11    5.15    1.39
 -13   8  11    3.23    2.04
   8 -13 -11    4.19    1.15
 -13  -8  13   29.89    3.64
 -13  -8  13   24.45    2.61
  -8 -13  13   24.61    2.75
   8 -13  13   23.62    2.77
 -13   8  13   26.28    3.53
   8 -13 -13   24.92    2.77
  -9 -13   0    7.33    0.94
 -13  -9   0    5.18    1.27
 -13  -9   0    6.76    0.75
   9 -13   0    4.82    1.47
  13  -9   0    8.06    1.35
   9 -13   2   13.78    1.80
  13  -9   2   10.22    1.62
 -13   9   2   11.85    1.75
  -9 -13   2   10.56    1.28
 -13  -9   2   11.55    0.96
 -13  -9   2   13.48    1.75
 -13  -9  -2   11.74    1.31
 -13  -9  -2   12.53    0.76
   9 -13  -2   15.22    1.76
  13  -9  -2   10.26    1.77
  -9 -13   4   45.04    3.18
   9 -13   4   46.53    3.77
  13  -9   4   42.43    3.08
  13  -9   4   46.90    3.38
 -13  -9   4   51.27    3.99
 -13  -9   4   50.19    3.14
 -13   9   4   45.42    4.08
 -13  -9  -4   48.74    2.82
   9 -13  -4   47.47    3.61
  13  -9  -4   52.97    3.95
   9 -13   6    1.72    0.95
  13  -9   6    0.87    0.71
  13  -9   6    0.65    1.13
 -13   9   6   -0.61    1.69
 -13  -9   6    1.87    1.03
 -13  -9   6    2.47    1.36
  -9 -13   6    1.19    0.92
   9 -13  -6    1.08    1.04
  -9 -13   8    5.96    1.36
   9 -13   8    8.18    1.30
  13  -9   8    4.59    1.07
  13  -9   8    6.89    1.13
 -13  -9   8    8.71    1.92
 -13  -9   8    6.48    1.63
 -13   9   8    6.12    2.10
   9 -13  -8    6.97    1.30
 -13  -9  10    1.63    1.41
 -13  -9  10   -0.64    0.99
  -9 -13  10    1.51    1.05
 -13   9  10    1.49    1.47
   9 -13  10    1.77    0.99
  13  -9  10    0.50    0.90
   9 -13 -10    1.64    0.96
   9 -13  12   -0.17    0.89
  13  -9  12    0.77    1.02
  -9 -13  12   -0.94    1.04
 -13  -9  12   -0.70    0.88
 -13  -9  12    0.65    1.48
 -13   9  12   -0.09    1.45
   9 -13 -12    0.06    0.77
 -10 -13   1    6.60    1.02
 -13 -10   1    8.66    0.99
 -13 -10   1    7.24    1.38
  10 -13   1    8.77    1.57
  13 -10   1   10.07    0.96
 -10 -13  -1    7.49    0.92
 -13 -10  -1    8.13    0.79
 -13 -10  -1    8.19    1.22
  10 -13  -1    9.76    1.62
  13 -10  -1    7.41    1.51
  10 -13   3    1.28    1.05
  13 -10   3    2.21    0.92
 -13  10   3    0.70    0.68
 -13 -10   3    1.20    0.78
 -13 -10   3    0.53    1.07
 -10 -13   3    1.24    1.01
 -13 -10  -3    1.26    0.38
 -13 -10  -3    1.56    0.67
  13 -10  -3    1.10    1.10
  10 -13  -3    0.89    1.10
 -10 -13   5   14.11    1.59
  10 -13   5   14.16    1.86
  10 -13   5   16.24    1.79
  13 -10   5   14.94    1.61
  13 -10   5   10.26    1.53
 -13 -10   5   13.69    1.42
 -13 -10   5   17.57    2.15
 -13  10   5   13.58    2.47
  10 -13  -5   18.73    1.92
  13 -10  -5   15.23    1.97
 -13 -10  -5   13.78    1.09
 -10 -13   7   13.34    1.72
  10 -13   7   14.64    1.70
  13 -10   7   13.82    1.64
  13 -10   7   12.76    1.49
 -13  10   7   14.81    2.40
 -13 -10   7   20.61    2.33
 -13 -10   7   14.48    1.53
  10 -13  -7   11.78    1.83
  13 -10  -7   13.41    1.24
 -10 -13   9    7.88    1.59
  10 -13   9    7.68    1.31
  13 -10   9    7.93    1.37
 -13  10   9    8.39    2.34
 -13 -10   9   10.01    1.38
 -13 -10   9   12.98    2.23
  10 -13  -9    8.79    1.50
 -10 -13  11   -0.65    0.98
 -13 -10  11   -0.11    1.37
 -13 -10  11    0.42    0.83
 -13  10  11    0.06    1.39
  10 -13  11    0.61    0.91
  13 -10  11    1.01    0.79
  10 -13 -11   -0.91    0.82
 -11 -13   0    2.46    0.80
 -13 -11   0    1.82    0.66
  11 -13   0    2.48    1.13
  13 -11   0    1.59    0.69
 -11 -13   2   19.33    1.62
 -13 -11   2   19.54    1.46
  11 -13   2   20.11    2.27
  13 -11   2   19.21    2.03
 -13 -11  -2   21.37    1.72
 -13 -11  -2   21.12    1.34
  11 -13  -2   20.74    2.43
  13 -11  -2   18.91    2.24
  11 -13   4    4.05    1.44
  13 -11   4    7.06    1.39
 -11 -13   4    6.82    1.12
 -13  11   4    6.73    1.54
 -13 -11   4    5.33    1.22
 -13 -11  -4    9.47    1.18
  11 -13  -4    5.40    1.52
  13 -11  -4    6.44    1.46
 -11 -13   6    6.06    1.21
 -13 -11   6    5.34    1.12
  11 -13   6    7.29    1.45
  11 -13   6    6.74    1.28
  13 -11   6    6.48    0.96
  13 -11   6    6.42    1.27
 -13  11   6    4.88    1.59
  11 -13  -6    8.99    1.45
  13 -11  -6    6.62    1.44
  11 -13   8    3.88    1.07
  13 -11   8    3.70    1.17
 -11 -13   8    2.34    1.12
 -13  11   8    6.00    1.79
 -13 -11   8    3.44    1.08
 -13 -11   8    3.78    1.50
  13 -11  -8    4.44    1.35
  11 -13  -8    5.01    1.28
 -11 -13  10    1.48    1.11
  11 -13  10    0.44    1.26
  13 -11  10    1.04    1.40
 -11  13  10    0.54    0.68
 -13 -11  10    2.17    1.51
 -13 -11  10    0.57    1.03
 -13  11  10    1.58    1.43
  11 -13 -10    1.77    1.00
  13 -11 -10    2.13    1.03
 -13  11  12    2.74    1.71
 -13 -11  12    5.38    2.00
 -13 -11  12    4.03    1.36
 -11  13  12    5.25    0.83
  11 -13  12    4.60    1.88
  13 -11  12    1.68    1.35
 -11 -13  12    4.97    1.44
  11 -13 -12    2.28    1.52
  13 -11 -12    3.80    1.28
 -13 -12   1   19.44    1.59
  12 -13   1   18.37    1.51
 -12 -13   1   18.06    1.65
  13 -12   1   15.60    2.07
 -12 -13  -1   18.22    1.48
 -13 -12  -1   16.80    1.12
  13 -12  -1   16.38    2.16
  12 -13  -1   16.41    2.26
 -12 -13   3   28.69    2.11
 -13 -12   3   30.51    2.50
  12 -13   3   25.88    2.68
  13 -12   3   30.15    2.72
 -13 -12  -3   32.65    2.11
  12 -13  -3   31.31    2.83
  13 -12  -3   25.05    2.75
  12 -13   5   18.46    2.10
  12 -13   5   19.49    2.09
  13 -12   5   18.34    2.09
  13 -12   5   20.47    1.92
 -12 -13   5   19.79    1.80
 -13 -12   5   17.11    2.05
  12 -13  -5   17.00    2.23
  13 -12  -5   15.38    2.09
 -13 -12   7    9.36    1.51
  12 -13   7   11.35    1.53
  13 -12   7    9.73    1.29
  13 -12   7   13.12    1.59
 -12 -13   7    9.69    1.53
 -13  12   7   15.27    2.07
  12 -13  -7   10.85    1.19
  13 -12  -7   14.87    2.10
 -12 -13   9   19.39    2.16
  12 -13   9   15.13    1.94
  13 -12   9   24.67    2.24
 -13  12   9   20.06    2.48
 -13 -12   9   28.61    3.18
 -13 -12   9   20.70    2.19
  12 -13  -9   22.80    2.37
  13 -12  -9   23.06    2.48
 -12  13  11    2.67    1.67
 -13  12  11    4.47    2.13
 -13 -12  11   12.92    2.19
  12 -13  11    9.81    1.53
  13 -12  11    5.77    1.54
 -13 -12  11    4.67    1.47
 -12 -13  11    7.76    1.53
  12 -13 -11   10.27    1.56
  13 -12 -11   10.85    1.91
  13 -13   0    1.17    1.00
 -13 -13   0    0.16    0.61
 -13 -13   2    5.12    0.84
  13 -13   2    6.59    1.52
  13 -13  -2    5.77    1.57
 -13 -13   4    1.15    0.84
  13 -13   4    1.04    0.90
 -13 -13  -4    0.37    0.61
  13 -13  -4   -1.01    0.94
  13 -13   6    0.70    0.97
  13 -13   6    2.22    1.44
 -13 -13   6    0.06    0.86
  13 -13  -6    3.99    1.14
 -13 -13   8    1.40    1.16
  13 -13   8    0.33    1.04
 -13  13   8   -0.13    0.70
  13 -13  -8    1.32    0.95
  13 -13  10    9.22    1.76
 -13  13  10   11.28    1.93
 -13 -13  10    7.98    1.65
 -13 -13  10   16.20    2.50
  13 -13 -10   12.39    1.76
 -14   0   0   37.14    3.06
 -14   0   2   34.51    3.03
  14   0  -2   29.47    1.67
 -14   0  -2   33.66    3.40
 -14   0   4   36.45    3.15
   0 -14   4   34.50    2.90
 -14   0  -4   34.46    2.57
   0 -14   6   19.29    1.97
  14   0   6   15.56    1.22
 -14   0   6   13.16    1.27
 -14   0   6   17.08    2.28
   0 -14  -6   15.56    1.52
   0 -14   8  106.44    7.55
  14   0   8   91.14    4.76
 -14   0   8   88.18    6.19
 -14   0   8   96.65    7.52
   0 -14  -8   93.52    5.76
 -14   0  10    2.17    0.96
   0 -14  10    2.52    1.36
 -14   0  10    3.87    0.94
   0 -14 -10    1.46    0.72
   0 -14  12   -0.01    1.79
 -14   0  12    7.08    1.26
 -14   0  12    7.96    1.86
   0 -14  14   15.33    2.48
 -14   0  14   15.34    1.84
 -14   0  14   12.38    2.64
 -14   1   1   16.71    1.90
 -14  -1   1   14.03    1.86
  14  -1  -1   12.17    0.74
  14   1  -1   12.27    0.59
 -14   1  -1   14.28    1.94
 -14  -1  -1   14.56    1.70
 -14   1   3    6.04    1.66
 -14  -1   3    4.44    1.52
   1 -14  -3    6.02    1.21
  14  -1  -3    5.63    0.68
  14   1  -3    5.16    0.58
 -14   1  -3    6.84    1.75
 -14  -1  -3    8.41    1.24
   1 -14   5   -1.07    0.94
  14  -1   5    0.32    0.45
 -14  -1   5    0.49    0.45
 -14  -1   5   -0.25    1.04
  -1 -14   5   -0.14    0.90
 -14   1   5    0.92    1.10
 -14   1  -5    0.52    0.68
 -14  -1  -5    0.99    0.79
   1 -14  -5    0.09    0.73
   1 -14   7   68.14    5.11
  14  -1   7   63.88    3.21
  -1 -14   7   70.78    5.09
  14   1   7   63.20    3.19
 -14   1   7   67.59    5.67
 -14  -1   7   61.64    4.07
 -14  -1   7   65.85    5.28
   1 -14  -7   67.14    4.15
  -1 -14   9    9.44    1.71
 -14   1   9    8.54    1.73
 -14   1   9    7.82    1.35
   1 -14   9   10.42    1.90
 -14  -1   9    8.00    1.28
 -14  -1   9    9.90    2.08
   1 -14  -9   10.88    1.08
  -1 -14  -9    9.70    1.33
  -1 -14  11   11.01    1.95
   1 -14  11   14.09    2.06
 -14   1  11   11.97    2.47
 -14   1  11   10.70    1.69
 -14  -1  11   14.00    1.68
 -14  -1  11   14.96    2.34
   1 -14 -11   13.75    1.14
  -1 -14 -11   12.37    1.17
   1 -14  13   -0.03    1.46
  -1 -14  13    0.01    1.45
 -14  -1  13    4.91    1.69
 -14   1  13    3.71    1.22
 -14   1  13    2.21    1.73
 -14  -1  13    3.57    1.13
  14  -2   0    4.17    0.43
 -14   2   0    5.07    1.52
 -14  -2   0    6.04    1.21
 -14   2   2   26.06    2.66
 -14  -2   2   24.16    2.47
  14  -2   2   19.53    0.83
  14  -2   2   24.55    0.92
   2 -14  -2   27.06    2.17
  14  -2  -2   21.25    1.32
  14   2  -2   21.74    1.07
 -14   2  -2   23.25    2.40
 -14  -2  -2   28.79    2.22
 -14   2   4    0.63    1.17
 -14  -2   4    0.84    0.51
 -14  -2   4   -0.12    1.01
  -2 -14   4    1.08    0.85
  14  -2   4    0.16    0.11
  14  -2   4    1.40    0.74
 -14  -2  -4   -0.14    0.66
 -14   2  -4    0.46    0.67
   2 -14  -4    0.28    0.71
   2 -14   6   14.75    2.09
  14  -2   6   14.67    0.86
  14  -2   6   17.85    1.22
 -14  -2   6   15.60    1.31
 -14  -2   6   14.72    2.38
  -2 -14   6   20.30    2.04
  14   2   6   16.32    1.12
 -14   2   6   15.86    2.59
 -14  -2  -6   18.44    1.17
   2 -14  -6   17.14    1.63
   2 -14   8    7.41    1.69
  14  -2   8    5.85    0.71
  -2 -14   8    6.94    1.52
 -14   2   8    5.13    1.96
 -14  -2   8    5.54    1.02
 -14  -2   8    6.06    1.75
   2 -14  -8    9.03    1.07
 -14   2  10   14.85    2.48
 -14  -2  10   11.69    1.66
 -14  -2  10   15.73    2.51
   2 -14  10   15.74    2.15
  -2 -14  10   13.98    2.06
   2 -14 -10   16.87    1.82
  -2 -14  12   23.87    2.91
   2 -14  12   23.77    2.84
 -14  -2  12   25.76    2.35
 -14   2  12   24.96    3.11
 -14   2  12   18.09    2.37
 -14  -2  12   26.37    3.09
   2 -14 -12   22.10    1.72
   2 -14  14   13.51    2.40
 -14   2  14   12.62    2.03
 -14   2  14   16.11    2.72
  -2 -14  14   16.73    2.36
 -14  -2  14   12.72    1.91
 -14  -2  14   12.33    2.46
 -14  -3   1   10.18    1.43
 -14   3   1    7.35    1.73
  14  -3   1    6.56    0.52
   3 -14  -1   10.44    1.41
  14  -3  -1    7.03    0.64
 -14   3  -1    7.81    1.70
 -14  -3  -1    8.16    1.67
 -14   3   3   23.21    2.98
  -3 -14   3   34.59    2.60
 -14  -3   3   30.54    2.73
 -14  -3   3   26.13    1.56
  14  -3   3   27.35    1.21
  14  -3   3   26.25    1.96
   3 -14  -3   25.85    2.22
 -14  -3  -3   27.97    2.21
  14   3  -3   21.52    1.21
 -14   3  -3   27.79    2.29
 -14  -3   5   13.80    1.02
 -14  -3   5   10.66    2.03
   3 -14   5   13.23    1.87
  14  -3   5   11.54    1.10
  14  -3   5   12.48    0.80
  -3 -14   5   17.16    1.75
 -14   3   5   11.89    2.23
 -14  -3  -5   12.72    1.60
   3 -14  -5   14.10    1.55
   3 -14   7   59.53    4.49
  14  -3   7   59.08    3.54
  14  -3   7   52.38    2.91
 -14  -3   7   52.27    4.11
 -14  -3   7   56.60    4.74
  -3 -14   7   64.18    4.61
  14   3   7   53.64    2.56
 -14   3   7   41.62    4.62
   3 -14  -7   56.98    3.79
   3 -14   9    3.00    1.33
 -14   3   9    1.44    1.75
  -3 -14   9    4.74    1.34
 -14  -3   9    2.27    0.98
 -14  -3   9    5.74    1.68
   3 -14  -9    2.55    0.91
 -14   3  11   12.89    2.46
  -3 -14  11   10.26    1.99
 -14  -3  11   13.02    1.65
 -14  -3  11    9.68    1.47
   3 -14  11   12.19    2.02
   3 -14 -11   13.47    1.32
 -14   3  13    4.29    1.57
   3 -14  13    0.00    1.29
  -3 -14  13    1.43    1.24
 -14  -3  13    1.08    1.06
 -14  -3  13    1.27    1.55
   4 -14   0    9.72    1.39
  14  -4   0    5.23    0.61
 -14   4   0    7.50    1.73
 -14  -4   0    8.67    1.27
 -14   4   2    6.72    1.80
  14  -4   2    6.05    0.53
 -14  -4   2    7.12    0.58
 -14  -4   2    8.97    1.42
   4 -14  -2    8.43    1.38
 -14   4  -2    9.45    1.37
 -14  -4  -2    7.36    1.15
 -14  -4   4   50.36    3.12
 -14  -4   4   51.03    4.10
  14  -4   4   52.24    3.69
  14  -4   4   55.13    2.80
  -4 -14   4   59.92    4.11
 -14   4   4   45.10    4.61
 -14  -4  -4   56.53    3.92
   4 -14  -4   50.18    3.66
 -14  -4   6   20.85    2.05
 -14  -4   6   29.15    2.80
  -4 -14   6   25.63    2.26
   4 -14   6   23.25    2.45
  14  -4   6   24.40    2.02
 -14   4   6   26.49    3.10
  14  -4   6   22.31    1.45
 -14  -4  -6   23.54    1.76
   4 -14  -6   20.22    2.01
   4 -14   8   27.72    2.01
  14  -4   8   28.20    1.91
  14  -4   8   29.12    1.70
 -14  -4   8   26.88    2.21
 -14  -4   8   32.64    3.19
 -14   4   8   24.58    3.57
  -4 -14   8   27.99    2.87
   4 -14  -8   31.76    2.44
  -4 -14  10   13.14    2.04
   4 -14  10   14.67    2.03
 -14   4  10   10.40    2.55
 -14  -4  10   12.16    1.58
 -14  -4  10    9.40    2.42
   4 -14 -10   15.32    1.38
 -14   4  12    0.23    1.37
  -4 -14  12    1.18    1.07
 -14  -4  12   -0.48    1.36
 -14  -4  12   -0.36    0.87
   4 -14  12   -0.11    1.04
   4 -14 -12    0.51    0.63
 -14   4  14   10.65    2.52
   4 -14  14   -0.02    2.03
 -14  -4  14   11.33    2.29
 -14  -4  14   10.46    1.77
  -4 -14  14   12.59    2.08
 -14   5   1    8.08    1.90
   5 -14   1    8.84    1.37
 -14  -5   1    6.38    0.41
 -14  -5   1    8.74    1.34
   5 -14  -1    6.83    1.35
 -14   5  -1    6.53    1.56
 -14  -5  -1    7.87    1.18
  14  -5   3   13.61    1.07
  14  -5   3   13.01    1.43
 -14  -5   3   11.06    1.00
 -14  -5   3   13.17    1.88
  -5 -14   3   15.28    1.56
 -14   5   3   13.57    2.50
 -14   5  -3   15.96    1.58
 -14  -5  -3   13.89    1.74
   5 -14  -3   13.24    1.66
  -5 -14   5    2.01    0.65
 -14  -5   5    2.32    1.39
 -14  -5   5    4.23    0.63
   5 -14   5    1.48    1.16
  14  -5   5    2.90    0.62
  14  -5   5    1.75    0.74
 -14   5   5    1.39    1.58
 -14  -5  -5    1.70    0.88
   5 -14  -5    3.20    0.60
 -14  -5   7   15.79    1.53
 -14  -5   7   15.74    2.45
   5 -14   7   16.29    2.11
  -5 -14   7   18.33    2.21
 -14   5   7   16.94    3.00
  14  -5   7   18.49    1.48
  14  -5   7   19.26    1.41
   5 -14  -7   15.65    1.82
   5 -14   9    0.94    1.01
  14  -5   9    0.78    0.55
 -14  -5   9    1.40    0.78
 -14  -5   9    0.74    1.39
 -14   5   9    2.12    1.53
  -5 -14   9    0.05    1.12
   5 -14  -9    0.18    1.10
 -14   5  11    1.72    1.75
   5 -14  11    0.42    1.20
  -5 -14  11    2.37    1.29
 -14  -5  11    2.01    1.02
 -14  -5  11    3.13    0.94
   5 -14 -11    1.26    1.08
 -14   5  13   -0.88    1.45
 -14  -5  13    1.06    1.01
 -14  -5  13    0.50    1.45
   5 -14  13    0.21    1.15
  -5 -14  13    1.41    1.25
   5 -14 -13    0.84    0.70
   6 -14   0    1.59    1.07
 -14   6   0    0.18    1.18
 -14  -6   0    2.06    0.87
   6 -14   2   77.91    5.51
  14  -6   2   66.35    4.51
  -6 -14   2   78.63    5.12
 -14   6   2   72.70    6.01
 -14  -6   2   76.12    5.33
 -14  -6   2   68.23    3.68
 -14   6  -2   78.93    4.95
 -14  -6  -2   80.47    4.85
   6 -14  -2   67.76    4.83
  14  -6   4    7.76    0.98
  14  -6   4    5.74    1.15
  -6 -14   4    9.31    1.35
 -14  -6   4   10.05    1.62
 -14  -6   4    6.37    0.76
 -14   6   4    9.09    1.99
 -14  -6  -4    7.16    1.22
   6 -14  -4    8.82    1.32
 -14  -6   6    9.34    1.87
 -14  -6   6    9.26    1.51
   6 -14   6   12.13    1.69
  14  -6   6    9.87    1.13
  14  -6   6    8.64    1.07
  -6 -14   6    9.66    1.47
 -14   6   6    9.16    2.28
 -14  -6  -6    9.26    1.03
   6 -14  -6    9.17    1.46
 -14  -6   8    9.06    1.63
 -14  -6   8   11.42    2.03
 -14   6   8    2.77    2.20
   6 -14   8    7.28    1.53
  14  -6   8    7.16    1.23
  14  -6   8    7.89    1.22
  -6 -14   8    8.54    1.63
   6 -14  -8    9.69    1.30
   6 -14  10   13.78    1.86
  14  -6  10    9.19    1.64
 -14  -6  10   11.55    1.54
 -14  -6  10   12.27    2.52
 -14   6  10   14.25    2.65
  -6 -14  10   12.87    1.98
   6 -14 -10   12.02    1.48
   6 -14  12    9.96    1.69
 -14   6  12    8.13    2.47
 -14  -6  12    6.36    1.54
 -14  -6  12    9.42    2.31
  -6 -14  12    7.54    1.84
   6 -14 -12    9.02    1.28
   7 -14   1    0.22    1.06
  14  -7   1    0.96    0.86
 -14  -7   1    0.94    0.96
 -14  -7   1    0.59    0.34
 -14   7   1    0.89    1.18
 -14   7  -1    1.26    0.89
 -14  -7  -1    0.13    1.04
   7 -14  -1    0.88    0.58
  14  -7  -1   -0.24    0.96
   7 -14   3   37.54    3.21
  14  -7   3   34.87    2.72
  -7 -14   3   34.98    2.62
 -14   7   3   33.96    3.84
 -14  -7   3   39.67    3.33
 -14  -7   3   37.55    2.28
 -14  -7  -3   40.98    2.87
   7 -14  -3   35.38    3.04
 -14  -7   5   -0.12    1.17
 -14  -7   5    1.04    0.59
   7 -14   5    1.08    0.95
  14  -7   5    0.23    0.69
  14  -7   5    1.13    0.72
  -7 -14   5    0.32    0.88
 -14   7   5    1.48    1.53
 -14  -7  -5    0.86    0.68
   7 -14  -5    0.72    0.95
  -7 -14   7   12.59    1.88
 -14  -7   7   14.27    2.43
 -14  -7   7   13.74    1.47
   7 -14   7   14.84    1.84
  14  -7   7   13.44    1.35
  14  -7   7   13.89    1.54
 -14   7   7   13.80    2.75
   7 -14  -7   17.14    1.78
 -14  -7   9   12.55    2.30
 -14  -7   9    9.60    1.42
 -14   7   9    9.22    2.65
   7 -14   9   10.15    1.68
  14  -7   9    9.18    1.46
  -7 -14   9   10.51    1.76
   7 -14  -9   14.03    1.49
   7 -14  11    8.49    1.50
 -14  -7  11    8.26    2.16
 -14  -7  11    6.91    1.32
 -14   7  11    2.51    2.16
  -7 -14  11    5.42    1.57
   7 -14 -11    4.52    1.58
   7 -14  13    2.92    1.29
  -7 -14  13    0.07    1.33
 -14   7  13    1.72    1.79
 -14  -7  13    2.60    1.65
 -14  -7  13    0.97    1.74
   7 -14 -13    2.69    0.88
 -14  -8   0   14.96    0.90
 -14  -8   0   19.46    1.83
   8 -14   0   18.71    2.04
  14  -8   0   16.67    1.81
 -14   8   0   14.15    1.96
   8 -14   2    5.62    1.33
  14  -8   2    5.53    1.16
 -14  -8   2    4.64    0.69
 -14  -8   2    3.59    1.33
  -8 -14   2    3.06    0.98
 -14   8   2    4.50    1.55
 -14  -8  -2    5.07    1.33
   8 -14  -2    2.92    1.29
  14  -8  -2    4.37    1.29
   8 -14   4    2.21    1.15
  14  -8   4    2.26    0.83
  14  -8   4    1.10    0.55
  -8 -14   4   -0.14    0.89
 -14   8   4    0.67    1.48
 -14  -8   4    2.49    1.19
 -14  -8   4    0.67    0.74
 -14  -8  -4    1.20    0.80
   8 -14  -4    1.84    1.04
  -8 -14   6    2.88    1.00
   8 -14   6    2.01    1.10
  14  -8   6    0.49    0.79
  14  -8   6    2.13    0.69
 -14  -8   6    2.39    0.77
 -14  -8   6    1.69    1.24
 -14   8   6   -0.09    1.73
   8 -14  -6    1.26    1.04
 -14  -8   8   13.10    2.16
 -14  -8   8    9.62    1.37
   8 -14   8   10.19    1.55
  14  -8   8   10.45    1.12
  14  -8   8    6.75    1.15
 -14   8   8    7.14    2.50
  -8 -14   8    8.07    1.77
   8 -14  -8    8.60    1.52
  -8 -14  10    6.17    1.59
 -14  -8  10    8.76    1.31
 -14  -8  10    7.76    2.07
 -14   8  10    4.60    2.35
   8 -14  10    8.90    1.50
  14  -8  10    5.82    1.49
   8 -14 -10    6.64    1.38
   8 -14  12    1.01    1.18
 -14  -8  12    1.66    1.11
 -14  -8  12    4.33    1.73
  -8 -14  12    2.02    1.36
 -14   8  12    5.38    1.87
   8 -14 -12    2.41    0.94
  -9 -14   1   44.12    3.33
 -14  -9   1   40.52    2.32
 -14  -9   1   37.72    3.26
 -14   9   1   41.76    3.36
   9 -14   1   40.43    3.54
  14  -9   1   44.55    3.29
 -14  -9  -1   41.45    3.06
   9 -14  -1   47.98    3.53
  14  -9  -1   41.84    3.26
   9 -14   3   22.65    2.42
  14  -9   3   22.36    2.08
 -14  -9   3   25.96    2.37
 -14  -9   3   25.59    1.88
  -9 -14   3   25.58    2.02
 -14   9   3   26.84    2.80
 -14  -9  -3   19.55    1.80
   9 -14  -3   21.54    2.46
  14  -9  -3   19.10    2.26
   9 -14   5   11.98    2.20
  14  -9   5   11.23    1.48
  14  -9   5    9.88    1.39
  -9 -14   5   10.08    1.45
 -14   9   5    5.99    2.06
 -14  -9   5    9.56    1.86
 -14  -9   5    7.96    1.11
 -14  -9  -5   11.36    1.22
   9 -14  -5   11.30    1.60
   9 -14   7   19.42    2.20
  14  -9   7   20.81    1.82
  14  -9   7   19.76    2.15
 -14  -9   7   18.91    1.82
 -14  -9   7   22.89    2.70
 -14   9   7   17.16    3.25
  -9 -14   7   20.06    2.15
   9 -14  -7   18.42    2.14
  -9 -14   9   12.01    1.91
 -14  -9   9   16.86    2.49
 -14  -9   9   11.81    2.09
   9 -14   9   12.80    1.78
  14  -9   9   12.70    1.45
 -14   9   9   12.75    2.56
   9 -14  -9   11.47    1.71
 -14  -9  11    4.00    1.70
 -14  -9  11    1.82    1.02
  -9 -14  11    1.71    1.24
 -14   9  11    4.41    1.76
   9 -14  11    0.85    1.08
   9 -14 -11    0.59    1.00
 -10 -14   0    5.65    1.11
 -14 -10   0    3.70    1.18
  10 -14   0    6.04    1.43
  14 -10   0    4.26    1.36
 -10 -14   2    9.64    1.14
 -14 -10   2   10.13    1.60
 -14 -10   2   10.23    1.12
 -14  10   2    9.79    1.74
  10 -14   2    9.60    1.71
  14 -10   2   10.40    1.48
 -14 -10  -2    8.06    1.25
  10 -14  -2    9.05    1.62
  14 -10  -2    8.28    1.66
  10 -14   4    3.73    1.38
  14 -10   4    3.25    1.12
  14 -10   4    5.46    0.90
 -10 -14   4    4.61    1.05
 -14 -10   4    5.07    1.55
 -14 -10   4    4.62    1.07
 -14  10   4    3.53    1.41
  10 -14  -4    3.83    1.33
  14 -10  -4    3.46    1.47
 -14 -10  -4    5.17    1.07
  10 -14   6   12.58    1.93
  14 -10   6   16.60    2.00
  14 -10   6   14.07    1.68
 -14  10   6   14.46    1.71
 -14 -10   6   12.52    1.85
 -14 -10   6   16.03    2.28
 -10 -14   6   16.30    1.63
  10 -14  -6   14.25    2.00
  14 -10  -6   15.47    2.09
 -10 -14   8    8.66    1.56
  10 -14   8   11.90    1.48
  14 -10   8    8.38    1.33
  14 -10   8    6.93    1.70
 -14 -10   8    9.07    1.42
 -14 -10   8   12.16    2.15
 -14  10   8    7.56    2.10
  10 -14  -8    8.90    1.56
 -14 -10  10   -0.27    1.39
 -14 -10  10   -0.00    0.87
 -10 -14  10    0.92    1.37
  10 -14  10    0.14    0.87
  14 -10  10    0.58    0.82
 -14  10  10    0.55    1.53
  10 -14 -10    1.45    0.92
 -10 -14  12   -0.46    0.99
 -14 -10  12    0.70    1.56
 -14 -10  12    1.36    1.26
 -14  10  12    0.65    1.49
  10 -14  12    0.87    1.02
  10 -14 -12   -0.03    1.12
 -11 -14   1   22.64    1.80
 -14 -11   1   27.28    1.89
 -14 -11   1   22.28    2.27
  11 -14   1   21.92    2.62
  14 -11   1   20.94    2.36
 -11 -14  -1   21.25    1.58
 -14 -11  -1   25.52    2.63
  11 -14  -1   20.15    2.53
  14 -11  -1   23.57    2.56
 -14 -11   3   32.76    2.90
 -14 -11   3   27.87    2.36
  11 -14   3   31.10    2.82
  14 -11   3   32.87    2.65
 -11 -14   3   32.26    2.30
 -14 -11  -3   30.93    2.54
  11 -14  -3   27.67    2.86
  14 -11  -3   30.01    2.96
 -11 -14   5    8.46    1.23
  11 -14   5    6.64    1.65
  11 -14   5    7.22    1.47
  14 -11   5    7.04    1.16
  14 -11   5    8.39    1.43
 -14 -11   5   11.70    1.73
 -14 -11   5    6.45    1.47
 -14  11   5    6.64    1.71
  11 -14  -5    7.06    1.55
  14 -11  -5    9.76    1.60
 -11 -14   7   17.02    1.86
  11 -14   7   14.83    2.60
  14 -11   7   17.65    2.16
  14 -11   7   16.15    1.80
 -14  11   7   15.51    2.58
 -14 -11   7   21.66    2.48
 -14 -11   7   12.39    1.74
  11 -14  -7   13.55    1.95
  14 -11  -7   14.31    1.40
  11 -14   9   -0.19    0.92
  14 -11   9    1.48    0.92
 -11 -14   9    1.03    1.01
 -14 -11   9    5.18    1.56
 -14 -11   9    0.34    0.92
 -14  11   9    1.38    1.48
  14 -11  -9   -0.66    1.00
  11 -14  -9    1.55    0.97
 -11 -14  11   13.90    1.88
 -14 -11  11   16.94    2.57
 -14 -11  11    6.54    2.13
  11 -14  11    7.74    1.59
 -14  11  11    6.71    2.30
  11 -14 -11   13.21    1.68
  14 -11 -11   11.16    1.77
 -12 -14   0    8.61    1.00
 -14 -12   0   11.57    1.51
  12 -14   0    9.63    1.76
  14 -12   0   12.27    1.75
 -12 -14   2    1.07    0.68
 -14 -12   2    0.46    0.75
  14 -12   2    2.50    1.08
  12 -14   2    2.28    1.05
 -14 -12  -2    0.46    0.76
 -12 -14  -2    1.34    0.51
  14 -12  -2    1.62    1.21
  12 -14  -2    1.17    1.14
 -12 -14   4    0.69    0.76
 -14 -12   4    1.54    0.68
  12 -14   4    1.24    1.11
  14 -12   4    2.22    1.06
 -14 -12  -4    1.51    0.94
  12 -14  -4    1.20    1.10
  14 -12  -4    2.69    1.22
  12 -14   6    5.23    1.53
  12 -14   6    7.05    1.50
  14 -12   6    6.41    1.07
  14 -12   6    9.07    1.48
 -12 -14   6    6.88    1.26
 -14 -12   6    6.40    1.75
 -14 -12   6    6.62    1.12
 -14  12   6    3.87    1.75
  14 -12  -6    6.25    1.49
  12 -14  -6   12.08    1.56
  12 -14   8    2.44    1.02
  14 -12   8    1.63    0.95
 -12 -14   8   -0.10    0.98
 -14  12   8    0.96    1.28
 -14 -12   8    3.88    1.47
 -14 -12   8    0.78    1.23
  14 -12  -8    1.40    1.11
  12 -14  -8    1.47    1.16
 -12 -14  10    1.18    0.97
  12 -14  10    0.26    0.87
  14 -12  10   -0.30    0.94
 -14  12  10    0.53    1.13
 -14 -12  10    3.21    1.47
 -14 -12  10   -0.71    0.92
  12 -14 -10   -0.09    0.95
  14 -12 -10    1.80    0.95
  13 -14   1    9.74    1.72
  14 -13   1    6.81    1.61
 -13 -14   1    6.87    1.22
  13 -14  -1    8.19    1.69
  14 -13  -1   10.89    1.68
 -13 -14   3   20.53    2.25
 -14 -13   3   21.26    1.66
  13 -14   3   23.79    2.42
  14 -13   3   19.13    2.34
 -14 -13  -3   22.00    2.22
  13 -14  -3   18.68    2.41
  14 -13  -3   25.66    2.62
 -13 -14   5   18.94    2.41
 -14 -13   5   18.47    1.90
  13 -14   5   23.24    2.41
  13 -14   5   27.08    2.60
  14 -13   5   30.13    2.60
  14 -13   5   20.33    2.31
  13 -14  -5   24.39    2.52
  14 -13  -5   21.82    2.48
  13 -14   7    4.84    1.29
  14 -13   7    3.38    0.96
  14 -13   7    2.70    1.23
 -14 -13   7    3.37    1.05
 -14 -13   7    5.28    1.74
 -13 -14   7    3.81    1.09
  14 -13  -7    2.46    1.37
  13 -14  -7    3.43    1.34
 -13 -14   9    1.07    1.04
  13 -14   9    0.62    0.95
  14 -13   9    0.63    1.07
 -14  13   9    2.04    1.20
 -14 -13   9    2.45    1.00
 -14 -13   9    5.10    1.57
  14 -13  -9   -0.50    1.14
  13 -14  -9    0.46    1.03
  14 -14   0    3.80    1.35
  14 -14   2    0.69    0.93
  14 -14  -2   -0.43    1.04
 -14 -14   4   16.09    2.08
  14 -14   4   18.28    2.27
  14 -14  -4   21.54    2.20
 -14 -14   6    1.12    0.68
  14 -14   6   -0.32    0.87
  14 -14   6   -0.09    1.26
  14 -14  -6   -0.35    0.57
  14 -14   8    1.34    1.23
 -14 -14   8    0.69    1.01
  14 -14  -8    3.11    1.19
 -15   0   1   -0.95    1.03
  15   0  -1   -0.22    0.17
 -15   0  -1    0.86    0.91
 -15   0   3   -0.27    1.12
 -15   0  -3    0.76    0.85
   0 -15   5    0.52    0.82
  15   0   5   -0.14    0.40
 -15   0   5    0.41    0.66
 -15   0  -5   -0.42    0.70
   0 -15   7    1.55    0.96
  15   0   7    0.03    0.42
 -15   0   7    0.39    0.59
 -15   0   7   -0.56    1.17
   0 -15  -7    0.10    0.69
 -15   0   9    0.49    0.99
 -15   0   9    0.93    1.28
   0 -15   9    0.82    1.11
   0 -15  -9    0.34    0.84
   0 -15  11    0.34    1.02
 -15   0  11    1.03    0.73
 -15   0  11   -0.39    1.21
   0 -15 -11   -0.42    0.53
   0 -15  13   -0.06    1.24
 -15   0  13   -0.58    0.85
 -15   0  13    0.18    1.40
  15  -1   0   25.76    1.11
 -15   1   0   34.75    3.77
 -15  -1   0   35.50    2.84
 -15   1   2   26.20    2.95
 -15  -1   2   29.67    2.93
 -15   1  -2   25.28    3.22
 -15  -1  -2   31.94    2.58
 -15   1   4   -0.17    1.46
 -15  -1   4    2.52    1.32
  -1 -15   4    0.92    1.12
 -15  -1  -4    3.61    1.28
 -15   1  -4    2.46    0.83
   1 -15  -4    3.19    0.98
   1 -15   6   16.73    2.14
  15  -1   6   13.19    1.04
  -1 -15   6   17.78    1.89
  15   1   6   14.17    0.93
 -15   1   6   15.23    2.40
 -15  -1   6   14.57    1.56
 -15  -1   6   16.97    1.55
 -15  -1  -6   14.70    1.23
   1 -15  -6   14.34    1.62
   1 -15   8   48.77    4.26
 -15   1   8   49.65    4.66
  -1 -15   8   54.21    4.17
 -15  -1   8   39.20    3.04
 -15  -1   8   55.66    4.77
   1 -15  -8   46.49    3.72
  -1 -15  10   15.32    2.16
 -15   1  10   10.42    1.67
 -15   1  10   14.89    2.47
 -15  -1  10   13.11    1.57
 -15  -1  10   19.30    2.56
   1 -15  10   11.44    2.21
   1 -15 -10   11.72    1.28
  -1 -15  12    1.15    1.25
   1 -15  12    0.71    0.77
 -15   1  12    0.40    0.88
 -15   1  12    0.60    0.98
 -15  -1  12    4.68    1.48
 -15  -1  12    0.13    0.92
   1 -15  14    0.00    1.58
  -1 -15  14    0.04    1.44
 -15   1  14    2.31    1.19
 -15   1  14    3.74    1.71
 -15  -1  14    2.88    1.08
 -15  -1  14    2.64    1.63
 -15   2   1   27.11    2.87
  15  -2   1   21.74    0.97
 -15  -2   1   21.07    2.30
  15  -2  -1   22.58    1.26
 -15   2  -1   26.36    2.70
 -15  -2  -1   28.05    2.40
 -15   2   3   28.92    3.03
 -15  -2   3   25.45    2.76
   2 -15  -3   26.83    2.37
 -15   2  -3   24.53    2.43
 -15  -2   5   34.11    2.49
 -15  -2   5   36.98    3.50
  -2 -15   5   40.45    3.35
   2 -15   5   35.86    3.39
  15  -2   5   37.09    2.28
 -15   2   5   42.21    3.89
 -15  -2  -5   42.25    2.68
 -15   2  -5   46.37    2.61
   2 -15  -5   37.13    2.84
   2 -15   7    3.52    1.50
  15  -2   7    4.13    0.60
 -15   2   7    5.82    1.78
  -2 -15   7    4.61    1.49
 -15  -2   7    3.04    1.62
 -15  -2   7    4.39    0.80
   2 -15  -7    4.87    1.00
   2 -15   9    9.63    1.72
  -2 -15   9   10.44    1.81
 -15   2   9    6.69    2.10
 -15  -2   9    7.39    1.20
 -15  -2   9    8.16    2.03
   2 -15  -9    9.77    1.18
  -2 -15  11    4.16    1.44
 -15   2  11    2.12    1.82
 -15  -2  11    3.24    1.04
 -15  -2  11    3.91    1.66
   2 -15  11    2.80    1.44
   2 -15 -11    3.24    0.82
  -2 -15  13    5.49    1.47
 -15   2  13    0.77    1.97
   2 -15  13    0.06    1.61
 -15  -2  13    2.50    1.53
 -15  -2  13    3.57    1.78
 -15   3   0    8.43    1.88
 -15  -3   0   10.39    1.50
 -15   3   2   32.10    3.43
  15  -3   2   30.33    1.38
 -15  -3   2   33.31    2.80
   3 -15  -2   34.14    2.73
 -15   3  -2   29.66    2.85
 -15  -3  -2   30.99    3.08
 -15  -3   4   79.15    4.76
 -15  -3   4   90.77    6.57
  -3 -15   4   97.80    6.52
  15  -3   4   84.41    5.04
  15  -3   4   83.36    4.18
 -15   3   4   88.84    7.16
 -15  -3  -4   89.21    5.58
 -15   3  -4   87.82    5.26
   3 -15  -4   83.81    5.56
 -15  -3   6   14.12    1.55
 -15  -3   6   14.66    2.39
   3 -15   6   18.23    2.26
  15  -3   6   17.69    1.33
 -15   3   6   18.16    2.57
  -3 -15   6   19.34    1.50
   3 -15  -6   16.17    1.77
 -15  -3  -6   19.69    1.62
   3 -15   8    4.07    1.41
  15  -3   8    2.44    0.56
  -3 -15   8    3.32    1.41
 -15   3   8    3.29    1.85
 -15  -3   8    6.00    0.86
 -15  -3   8    4.00    1.66
   3 -15  -8    3.32    0.96
   3 -15  10   23.08    2.62
 -15   3  10   21.61    3.13
 -15  -3  10   19.39    1.91
 -15  -3  10   17.37    3.03
  -3 -15  10   20.58    2.51
   3 -15 -10   20.27    1.72
  -3 -15  12   20.48    2.77
 -15   3  12   19.53    3.21
 -15  -3  12   18.63    2.13
 -15  -3  12   21.53    2.99
   3 -15  12   21.85    2.72
   3 -15 -12   21.91    1.75
 -15   4   1    7.14    1.99
 -15  -4   1   11.36    1.64
   4 -15  -1   11.80    1.61
 -15   4  -1   11.80    1.99
 -15  -4  -1   10.21    1.41
  15  -4   3   10.15    0.69
  15  -4   3   11.41    1.23
  -4 -15   3   11.16    1.55
 -15  -4   3    9.42    0.80
 -15  -4   3   13.94    1.70
 -15   4   3   12.05    2.22
 -15   4  -3    9.20    1.21
 -15  -4  -3   10.48    1.70
   4 -15  -3   10.54    1.45
 -15  -4   5    3.34    0.87
 -15  -4   5    5.03    1.52
   4 -15   5    7.31    1.43
  15  -4   5    4.53    1.15
  15  -4   5    5.51    0.56
  -4 -15   5    4.81    1.30
 -15   4   5    4.44    1.88
   4 -15  -5    5.56    1.20
 -15  -4  -5    4.90    1.15
 -15  -4   7   12.74    1.21
 -15  -4   7   12.93    2.13
  -4 -15   7   11.61    1.91
 -15   4   7   15.60    2.53
   4 -15   7   10.49    1.99
  15  -4   7   13.32    1.17
   4 -15  -7   14.09    1.60
   4 -15   9    2.65    1.23
 -15   4   9    1.10    1.63
  -4 -15   9    2.13    1.22
 -15  -4   9    0.33    0.84
 -15  -4   9    0.81    1.45
   4 -15  -9    2.26    0.87
   4 -15  11   16.14    2.36
  -4 -15  11   19.08    2.42
 -15   4  11   17.52    2.92
 -15  -4  11   13.23    1.98
 -15  -4  11   15.23    2.76
   4 -15 -11   17.86    1.54
 -15   4  13   25.46    3.45
  -4 -15  13   24.60    2.69
 -15  -4  13   18.69    2.29
 -15  -4  13   23.45    3.30
   4 -15  13   19.87    2.66
   5 -15   0   36.96    3.18
 -15   5   0   37.74    3.63
 -15  -5   0   41.53    3.07
  15  -5   2    1.63    1.01
 -15  -5   2    0.33    0.33
 -15  -5   2    1.24    0.99
 -15   5   2    0.09    1.28
 -15   5  -2    0.79    0.97
 -15  -5  -2    0.73    0.75
   5 -15  -2    1.10    0.95
  15  -5   4   11.97    0.93
  15  -5   4   11.99    1.36
 -15  -5   4    9.54    2.01
 -15  -5   4   12.55    1.12
  -5 -15   4   11.83    1.70
 -15   5   4   14.20    2.44
 -15  -5  -4   14.30    1.30
   5 -15  -4   10.65    1.63
 -15  -5   6    3.52    0.73
 -15  -5   6    5.10    1.53
  -5 -15   6    5.15    1.26
   5 -15   6    4.45    1.34
  15  -5   6    5.12    0.80
  15  -5   6    3.27    0.66
 -15   5   6    5.32    1.92
 -15  -5  -6    2.53    0.70
   5 -15  -6    3.75    1.07
 -15  -5   8   11.50    1.67
 -15  -5   8   11.58    2.13
 -15   5   8    6.62    2.51
   5 -15   8    8.00    1.18
  15  -5   8   13.28    1.39
  -5 -15   8   13.06    1.78
   5 -15  -8   11.02    1.51
   5 -15  10    2.03    1.23
  -5 -15  10    0.26    1.21
 -15   5  10    1.93    1.66
 -15  -5  10    1.07    0.96
 -15  -5  10    2.71    1.56
   5 -15 -10    1.62    0.86
   5 -15  12    2.49    1.29
 -15   5  12    2.68    1.79
  -5 -15  12    2.82    0.88
 -15  -5  12    1.37    1.15
 -15  -5  12    1.11    1.74
   5 -15 -12    2.48    1.19
   6 -15   1   23.38    2.50
  15  -6   1   22.38    2.13
 -15   6   1   26.40    2.92
 -15  -6   1   30.32    3.10
 -15   6  -1   27.10    2.60
 -15  -6  -1   23.66    2.64
   6 -15  -1   23.94    2.39
  15  -6   3   25.19    1.65
  15  -6   3   20.05    1.84
 -15  -6   3   17.86    1.26
 -15  -6   3   24.45    2.43
  -6 -15   3   22.38    2.08
 -15   6   3   17.92    3.06
 -15  -6  -3   23.67    1.82
   6 -15  -3   20.63    2.17
   6 -15   5   23.36    2.21
  15  -6   5   20.15    1.67
  15  -6   5   17.84    1.18
  -6 -15   5   20.23    2.08
 -15  -6   5   16.50    1.25
 -15  -6   5   21.50    2.44
 -15   6   5   20.08    3.05
 -15  -6  -5   18.62    1.44
   6 -15  -5   20.32    2.08
 -15  -6   7   24.06    2.37
 -15  -6   7   37.96    3.29
   6 -15   7   26.44    2.66
  15  -6   7   26.69    1.93
  15  -6   7   25.74    1.91
 -15   6   7   26.48    3.74
  -6 -15   7   26.66    2.68
   6 -15  -7   26.47    2.97
 -15  -6   9    2.25    1.15
 -15  -6   9   -0.02    1.45
 -15   6   9   -0.29    1.68
  -6 -15   9    1.27    1.19
   6 -15   9    2.14    1.16
  15  -6   9    1.51    0.62
   6 -15  -9    2.10    0.95
   6 -15  11    7.41    1.74
 -15   6  11    4.42    2.57
  -6 -15  11    6.68    1.92
 -15  -6  11    8.92    1.54
 -15  -6  11   10.44    2.39
   6 -15 -11    8.96    1.27
   6 -15  13    1.87    1.34
 -15   6  13    1.62    1.79
 -15  -6  13    0.27    1.10
 -15  -6  13    2.10    1.75
  -6 -15  13    2.55    1.37
   6 -15 -13    1.46    1.11
 -15  -7   0   13.39    1.54
   7 -15   0   12.78    1.83
  15  -7   0   11.48    1.59
 -15   7   0    8.67    1.92
   7 -15   2    9.06    1.70
  15  -7   2   10.07    1.32
  -7 -15   2    8.73    1.30
 -15   7   2    9.43    2.04
 -15  -7   2    6.29    0.68
 -15  -7   2   12.28    1.52
 -15  -7  -2    9.26    1.51
   7 -15  -2    6.94    1.55
  15  -7   4    4.02    0.86
  15  -7   4    3.31    1.00
  -7 -15   4    2.70    1.03
 -15  -7   4    2.98    0.73
 -15  -7   4    4.42    1.34
 -15   7   4    2.27    1.74
 -15  -7  -4    3.42    1.06
   7 -15  -4    4.81    1.17
   7 -15   6    1.29    1.10
  15  -7   6    1.86    0.77
  15  -7   6    1.83    0.77
 -15  -7   6    1.47    1.32
 -15  -7   6    1.65    0.91
  -7 -15   6    1.09    1.06
 -15   7   6    2.38    1.63
   7 -15  -6    1.88    1.00
 -15  -7   8   26.86    2.63
 -15  -7   8   35.81    3.52
   7 -15   8   30.34    2.88
  15  -7   8   25.44    1.96
 -15   7   8   22.93    3.76
  -7 -15   8   29.35    2.79
   7 -15  -8   25.78    2.45
 -15  -7  10    2.64    1.49
 -15  -7  10    4.02    1.62
 -15   7  10    3.22    1.91
   7 -15  10    3.11    1.37
  -7 -15  10    1.84    1.38
   7 -15 -10    3.63    0.99
   7 -15  12   11.09    1.76
 -15   7  12    6.77    2.36
 -15  -7  12    6.22    1.49
 -15  -7  12    9.00    2.38
  -7 -15  12    9.27    1.91
   7 -15 -12    8.95    1.24
 -15  -8   1   16.49    2.57
  -8 -15   1   17.64    1.64
 -15   8   1   14.31    1.98
   8 -15   1   19.96    2.24
  15  -8   1   18.86    1.95
 -15  -8  -1   18.47    1.82
   8 -15  -1   15.38    2.04
  15  -8  -1   17.85    1.99
   8 -15   3   22.68    2.57
  15  -8   3   19.89    2.15
  -8 -15   3   24.45    2.07
 -15   8   3   22.97    2.79
 -15  -8   3   32.09    2.56
 -15  -8   3   20.99    1.59
 -15  -8  -3   26.26    2.35
   8 -15  -3   24.30    2.41
   8 -15   5   43.37    3.64
  15  -8   5   45.18    3.25
  15  -8   5   41.70    2.95
  -8 -15   5   42.64    4.01
 -15   8   5   41.82    4.50
 -15  -8   5   40.99    3.73
 -15  -8   5   39.94    2.84
 -15  -8  -5   44.30    3.00
   8 -15  -5   44.65    3.50
  -8 -15   7    8.53    1.57
   8 -15   7   10.67    1.61
  15  -8   7    9.33    1.17
  15  -8   7    8.19    1.07
 -15  -8   7    7.13    1.95
 -15  -8   7   10.08    1.54
 -15   8   7    6.19    2.48
   8 -15  -7    7.81    1.52
 -15  -8   9    6.53    1.97
 -15  -8   9    9.23    1.52
   8 -15   9    5.22    1.48
 -15   8   9    3.39    2.28
  -8 -15   9    5.02    1.57
   8 -15  -9    5.15    1.30
 -15  -8  11    5.39    1.98
 -15  -8  11    4.31    1.31
 -15   8  11    4.90    2.22
   8 -15  11    4.19    1.51
  -8 -15  11    6.40    1.48
   8 -15 -11    4.90    1.19
  -9 -15   0   14.82    1.40
 -15  -9   0   17.02    1.79
   9 -15   0   17.61    2.19
  15  -9   0   12.37    1.80
 -15  -9   2    1.40    0.96
  -9 -15   2    2.29    0.97
 -15   9   2    0.73    1.00
   9 -15   2   -0.05    1.07
  15  -9   2    0.95    0.88
 -15  -9  -2   -0.05    0.72
   9 -15  -2    0.03    1.01
  15  -9  -2   -1.15    1.03
   9 -15   4    0.38    0.97
  15  -9   4    0.11    0.50
  15  -9   4   -0.16    0.77
  -9 -15   4    0.39    0.69
 -15   9   4   -1.30    1.17
 -15  -9   4    0.09    0.60
 -15  -9   4   -0.07    0.99
 -15  -9  -4    0.30    0.69
   9 -15  -4   -0.67    0.88
  15  -9  -4   -1.83    0.93
   9 -15   6    6.96    1.35
  15  -9   6    4.26    1.17
  15  -9   6    4.47    1.06
  -9 -15   6    4.08    1.68
 -15  -9   6    4.89    1.64
 -15   9   6    4.16    2.09
 -15  -9   6    4.06    0.90
   9 -15  -6    5.40    1.33
   9 -15   8    0.36    0.93
  15  -9   8    0.26    0.91
  15  -9   8    0.11    0.66
 -15  -9   8    0.12    1.27
 -15  -9   8    1.87    0.95
 -15   9   8    1.68    1.42
  -9 -15   8   -1.69    0.91
   9 -15  -8    0.12    0.90
  -9 -15  10    8.43    1.78
 -15  -9  10   14.19    2.43
 -15  -9  10   11.17    1.49
   9 -15  10    9.01    1.68
 -15   9  10   11.08    1.60
   9 -15 -10    7.83    1.60
 -10 -15   1    2.75    1.08
 -15 -10   1    1.58    1.52
  10 -15   1    3.68    1.32
  15 -10   1    1.50    1.12
 -15 -10  -1    2.24    1.00
 -10 -15  -1    2.81    0.71
  10 -15  -1    1.58    1.25
  15 -10  -1    4.36    1.22
 -15 -10   3    2.62    1.06
 -10 -15   3    3.27    1.05
 -15  10   3    0.66    1.05
  10 -15   3    0.56    1.15
  15 -10   3    0.67    0.96
 -15 -10  -3    0.10    0.99
  10 -15  -3    0.77    1.07
  15 -10  -3   -1.27    1.15
  10 -15   5    0.32    0.69
  10 -15   5    3.29    1.06
  15 -10   5    1.56    0.98
  15 -10   5    1.20    0.92
 -15  10   5    0.84    1.34
 -10 -15   5    1.38    0.92
 -15 -10   5    4.01    1.25
 -15 -10   5    1.10    0.70
  10 -15  -5    0.23    1.08
  15 -10  -5    1.57    1.23
  10 -15   7    8.23    1.65
  15 -10   7    7.89    1.77
  15 -10   7    8.34    1.21
 -15  10   7    8.61    1.33
 -15 -10   7    8.20    1.22
 -15 -10   7    6.76    2.02
 -10 -15   7    6.13    1.45
  10 -15  -7   10.55    1.57
 -10 -15   9    4.48    1.42
  10 -15   9    3.11    1.41
 -15 -10   9   11.61    2.04
 -15 -10   9    7.92    1.33
 -15  10   9    3.40    1.95
  10 -15  -9    6.01    1.48
 -15 -10  11    9.84    2.13
 -15 -10  11    6.99    1.88
 -10 -15  11    2.29    1.61
  10 -15  11    4.87    1.56
 -15  10  11    9.69    2.26
  10 -15 -11    8.92    1.41
 -11 -15   0    0.06    0.55
 -15 -11   0    0.08    0.79
  11 -15   0    0.34    1.09
  15 -11   0    0.89    0.96
 -11 -15   2   13.99    1.41
 -15 -11   2   19.21    1.94
  11 -15   2   12.65    1.96
  15 -11   2    9.74    1.82
 -15 -11  -2   12.58    1.49
  11 -15  -2   11.64    1.88
  15 -11  -2   12.61    2.00
 -11 -15   4    2.04    0.84
 -15 -11   4    1.01    1.20
 -15  11   4    0.37    1.15
  11 -15   4   -0.25    1.16
  15 -11   4    1.82    0.98
  15 -11   4    1.29    1.12
  11 -15  -4    0.54    1.07
  15 -11  -4    1.65    1.11
 -15 -11  -4    0.45    0.87
  11 -15   6    5.30    1.49
  15 -11   6    5.64    1.47
  15 -11   6    3.16    1.18
 -15  11   6    4.55    1.46
 -15 -11   6    6.21    1.73
 -11 -15   6    6.24    1.15
  11 -15  -6    4.61    1.36
  15 -11  -6    3.06    0.84
 -11 -15   8    8.70    1.37
  11 -15   8   10.79    1.54
  15 -11   8    5.47    1.21
  15 -11   8    4.91    1.18
 -15 -11   8    6.68    1.89
 -15 -11   8    3.66    1.20
 -15  11   8    4.37    2.13
  11 -15  -8    4.46    1.48
  15 -11  -8    6.10    1.56
  11 -15  10   13.51    2.20
 -15 -11  10   15.62    2.43
 -15 -11  10    6.03    2.05
 -11 -15  10    4.95    2.33
 -15  11  10    8.16    2.27
  11 -15 -10    9.93    1.76
  15 -11 -10   12.63    1.83
 -12 -15   1    7.03    1.03
 -15 -12   1   10.37    1.57
  12 -15   1    6.46    1.71
  15 -12   1    6.41    1.52
 -12 -15  -1    9.96    0.97
 -15 -12  -1   10.49    1.40
  12 -15  -1   11.11    1.81
  15 -12  -1    8.49    1.77
 -12 -15   3   15.68    1.55
 -15 -12   3   16.64    2.15
  12 -15   3   14.54    2.11
  15 -12   3   12.83    1.99
 -15 -12  -3   17.50    1.52
  12 -15  -3   17.73    2.07
  15 -12  -3   13.10    2.15
 -12 -15   5    3.25    0.99
 -15 -12   5    3.83    1.40
 -15  12   5    4.55    0.89
  12 -15   5    2.10    1.35
  12 -15   5    2.01    1.25
  15 -12   5    3.74    1.14
  15 -12   5    2.22    1.22
  12 -15  -5    6.53    1.33
  15 -12  -5    4.87    1.29
  12 -15   7    5.73    1.45
  15 -12   7    5.80    1.71
  15 -12   7    3.14    1.23
 -12 -15   7    6.44    1.25
 -15  12   7    6.61    1.01
 -15 -12   7    2.11    1.17
 -15 -12   7    8.81    1.75
  12 -15  -7    6.83    1.42
  15 -12  -7    5.08    1.40
  12 -15   9   17.64    2.13
 -12 -15   9   16.88    2.22
 -15  12   9   21.62    2.30
 -15 -12   9   13.30    1.98
 -15 -12   9   21.79    2.81
  12 -15  -9   19.57    2.20
  15 -12  -9   16.19    2.21
 -15 -13   0   -0.05    0.77
  13 -15   0   -0.62    0.98
  15 -13   0    0.49    0.95
 -15 -13   2    6.19    1.29
 -13 -15   2    2.45    1.11
  13 -15   2    3.00    1.34
  15 -13   2    5.83    1.32
 -15 -13  -2    1.36    0.94
  13 -15  -2    3.98    1.45
  15 -13  -2    3.92    1.47
 -13 -15   4    4.67    0.98
 -15 -13   4    7.23    1.61
  13 -15   4    4.27    1.49
  15 -13   4    4.78    1.34
  15 -13   4    4.33    1.93
  13 -15  -4    6.30    0.93
  15 -13  -4    3.87    1.62
 -13 -15   6    0.82    0.78
 -15 -13   6   -0.76    1.19
  13 -15   6   -0.05    0.60
  13 -15   6    0.37    1.01
  15 -13   6   -0.52    1.10
  15 -13   6    0.96    0.87
  13 -15  -6    0.23    0.96
  15 -13  -6    0.75    0.98
  13 -15   8    6.04    1.62
  15 -13   8    6.03    1.47
 -13 -15   8    6.43    1.35
 -15  13   8    4.67    1.12
 -15 -13   8   11.22    1.96
 -15 -13   8    3.99    1.26
  13 -15  -8    5.57    1.51
  15 -13  -8    8.16    0.97
 -15 -14   1    2.06    1.04
  14 -15   1    0.99    1.23
 -15 -14  -1    1.61    1.23
  14 -15  -1    1.77    1.25
  15 -14  -1    1.04    1.23
 -15 -14   3   16.43    2.02
  14 -15   3   13.07    1.96
  15 -14   3   12.37    1.89
  14 -15  -3   12.22    2.21
  15 -14  -3   11.91    2.13
 -15 -14   5    4.94    1.69
  14 -15   5    1.58    1.61
  14 -15   5    5.28    1.59
  15 -14   5    8.48    1.38
  15 -14   5    5.23    1.62
  15 -14  -5    7.10    1.52
  14 -15  -5    5.59    0.95
 -15 -14   7    2.16    1.41
 -14 -15   7    0.13    0.95
  14 -15   7    2.77    1.68
  15 -14   7    2.59    1.08
  15 -14   7    1.04    0.65
  14 -15  -7    3.11    1.19
  15 -14  -7    1.93    1.14
  15 -15   0    0.06    0.97
  15 -15   2    5.05    1.59
 -15 -15  -2    7.37    1.26
  15 -15  -2    6.26    1.67
  15 -15   4    1.07    1.01
  15 -15   4   -1.12    1.35
  15 -15  -4   -0.86    1.03
  15 -15   6    2.87    1.55
  15 -15   6    4.13    1.29
  15 -15  -6    2.01    1.37
 -16   0   0   62.74    5.03
 -16   0   2   12.18    1.99
 -16   0  -2   10.57    1.73
 -16   0   4    7.99    1.78
   0 -16   4    7.69    1.45
 -16   0  -4    3.70    1.19
   0 -16   6   15.05    1.91
  16   0   6   10.98    1.14
 -16   0   6   11.05    2.29
 -16   0  -6   10.14    0.94
   0 -16   8   77.29    5.70
 -16   0   8   72.28    4.72
   0 -16  -8   50.57    3.00
 -16   0  10    3.56    1.92
 -16   0  10    4.03    1.00
   0 -16  10    2.19    1.43
   0 -16 -10    2.31    0.78
   0 -16  12   15.75    2.28
 -16   0  12    8.28    1.53
 -16   0  12   17.72    2.67
 -16   1   1   66.25    5.05
 -16  -1   1   62.48    4.95
 -16   1  -1   56.60    4.70
 -16  -1  -1   65.96    5.89
 -16   1   3   12.67    2.08
 -16  -1   3   12.01    1.99
 -16   1  -3    9.65    1.63
 -16  -1  -3   11.17    2.05
  -1 -16   5   11.43    1.78
   1 -16   5   11.58    1.77
  16  -1   5    9.94    1.00
 -16   1   5    8.24    2.23
 -16  -1   5   12.01    2.00
 -16  -1  -5    9.87    1.62
 -16   1  -5    9.15    0.99
   1 -16  -5   10.24    1.41
   1 -16   7    1.10    1.03
  16  -1   7    0.04    0.52
  -1 -16   7    0.74    1.02
 -16   1   7    1.51    1.24
 -16  -1   7    1.69    1.17
 -16  -1   7   -0.28    0.56
   1 -16  -7   -0.11    0.70
   1 -16   9   23.23    2.74
 -16   1   9   18.64    3.21
 -16  -1   9   14.87    1.75
 -16  -1   9   23.51    2.98
  -1 -16   9   24.39    2.74
   1 -16  -9   23.94    2.26
  -1 -16  11    3.78    1.43
 -16   1  11    3.41    1.73
 -16  -1  11    1.07    0.99
 -16  -1  11    3.21    1.66
   1 -16  11    3.73    1.56
   1 -16 -11    2.50    0.80
  -1 -16  13    0.22    1.14
 -16   1  13    0.48    0.54
 -16   1  13   -1.17    1.50
   1 -16  13    0.00    1.26
 -16  -1  13    2.75    1.17
 -16  -1  13    0.33    1.36
 -16   2   0    0.53    1.21
 -16  -2   0    1.32    1.02
 -16   2   2   17.98    2.45
 -16  -2   2   13.21    2.11
 -16   2  -2   17.55    2.06
 -16  -2  -2   17.61    2.04
 -16  -2   4   44.36    4.00
  16  -2   4   44.52    3.20
 -16   2   4   41.12    4.04
  -2 -16   4   44.90    3.57
 -16  -2  -4   43.16    3.76
 -16   2  -4   51.00    3.31
   2 -16  -4   41.76    3.21
  -2 -16   6    0.76    1.13
  16   2   6    0.48    0.57
   2 -16   6    0.40    1.20
  16  -2   6    0.82    0.76
 -16   2   6    0.95    1.47
 -16  -2   6    1.11    0.56
 -16  -2   6    1.16    1.39
 -16  -2  -6    1.07    0.73
   2 -16  -6    2.85    0.80
   2 -16   8    6.70    1.77
 -16   2   8    8.89    1.39
  -2 -16   8    7.89    1.63
 -16  -2   8    4.76    1.36
 -16  -2   8    8.66    1.92
   2 -16  -8    7.40    1.21
   2 -16  10    9.89    2.06
  -2 -16  10   11.13    2.02
 -16   2  10   10.77    2.68
 -16  -2  10   16.00    2.48
 -16  -2  10   11.10    1.34
   2 -16 -10   12.86    1.68
  -2 -16  12    1.99    1.42
 -16   2  12    5.24    1.87
 -16  -2  12    1.70    1.73
 -16  -2  12    1.57    0.97
   2 -16  12    3.07    1.53
 -16   3   1    2.16    1.43
 -16  -3   1    1.00    1.07
 -16   3  -1    2.44    1.26
 -16  -3  -1    1.39    0.94
 -16  -3   3    2.88    1.33
  16  -3   3    3.58    0.89
 -16   3   3    4.53    1.67
  -3 -16   3    3.98    1.22
 -16   3  -3    2.81    1.53
   3 -16  -3    4.86    1.24
 -16  -3  -3    4.29    1.47
 -16  -3   5   48.28    3.15
 -16  -3   5   56.90    4.52
  -3 -16   5   58.16    4.30
   3 -16   5   58.38    4.32
  16  -3   5   52.07    3.19
 -16   3   5   54.83    5.11
 -16  -3  -5   56.35    3.61
   3 -16  -5   50.84    3.70
 -16   3   7    2.80    1.70
   3 -16   7    2.95    1.39
  16  -3   7    2.31    0.59
  -3 -16   7    2.44    1.26
 -16  -3   7    1.86    0.67
 -16  -3   7    2.63    1.51
   3 -16  -7    2.99    0.93
   3 -16   9    5.51    1.66
  -3 -16   9    5.47    1.54
 -16   3   9    6.34    2.14
 -16  -3   9    4.06    0.97
 -16  -3   9    3.74    1.87
   3 -16  -9    6.01    1.06
  -3 -16  11   10.27    1.77
   3 -16  11    7.54    1.89
 -16   3  11    7.73    2.30
 -16  -3  11    9.34    1.33
 -16  -3  11    5.84    2.32
   3 -16 -11    8.74    1.13
  -3 -16  13   22.70    2.85
 -16   3  13   18.46    3.33
 -16  -3  13   17.23    2.13
 -16  -3  13   22.76    3.20
   3 -16  13   25.02    2.86
 -16   4   0   17.38    2.40
 -16  -4   0   18.91    2.01
  16  -4   2   28.36    1.41
 -16  -4   2   30.03    2.71
 -16   4   2   26.02    3.39
 -16   4  -2   30.27    2.72
   4 -16  -2   29.15    2.69
 -16  -4  -2   29.47    2.44
 -16  -4   4    8.91    0.86
 -16  -4   4   12.86    1.84
  16  -4   4    8.06    1.17
  -4 -16   4   11.92    1.56
 -16   4   4    9.35    1.33
 -16  -4  -4    8.97    1.68
   4 -16  -4    8.87    1.45
 -16  -4   6   20.74    1.52
 -16  -4   6   31.18    2.91
   4 -16   6   25.64    2.69
  16  -4   6   21.92    2.04
 -16   4   6   23.00    3.31
  -4 -16   6   28.86    2.59
   4 -16  -6   23.57    2.10
  -4 -16   8   -0.41    0.99
 -16   4   8   -1.09    1.43
   4 -16   8    0.02    0.98
  16  -4   8    0.37    0.40
 -16  -4   8   -0.74    0.51
 -16  -4   8   -0.57    1.10
   4 -16  -8    0.73    0.67
   4 -16  10    5.25    1.79
 -16   4  10    4.91    2.37
 -16  -4  10    4.44    1.45
 -16  -4  10   12.65    1.95
  -4 -16  10    6.90    1.64
   4 -16 -10    6.53    1.13
   4 -16  12    1.91    1.35
  -4 -16  12    2.90    1.40
 -16   4  12    1.53    1.80
 -16  -4  12    2.80    1.02
 -16  -4  12    2.43    1.71
   4 -16 -12    1.13    0.82
   5 -16   1    0.53    0.76
 -16  -5   1    3.16    1.64
 -16   5   1    5.01    1.64
 -16   5  -1    6.17    1.37
   5 -16  -1    6.10    1.27
 -16  -5  -1    3.99    1.09
  16  -5   3   31.07    1.69
  16  -5   3   27.87    2.75
  -5 -16   3   29.20    2.61
 -16  -5   3   30.93    3.07
 -16   5   3   28.91    3.53
 -16   5  -3   31.36    2.36
 -16  -5  -3   33.25    2.42
   5 -16  -3   27.87    2.62
 -16  -5   5    1.00    0.46
 -16  -5   5    1.76    1.17
   5 -16   5    1.64    1.09
  16  -5   5    0.34    0.71
 -16   5   5    1.77    1.45
  -5 -16   5    0.80    1.04
   5 -16  -5    1.29    0.98
 -16  -5  -5   -0.68    0.92
 -16  -5   7   -0.57    0.91
 -16  -5   7    2.12    1.36
  -5 -16   7    1.55    1.08
   5 -16   7    2.08    1.17
  16  -5   7    1.29    0.66
 -16   5   7    0.04    1.55
   5 -16  -7    1.89    0.93
 -16   5   9    2.37    2.01
   5 -16   9    4.52    1.41
  -5 -16   9    4.35    1.52
 -16  -5   9    3.88    0.96
 -16  -5   9    3.79    1.72
   5 -16  -9    3.33    1.04
   5 -16  11    1.41    0.75
  -5 -16  11    1.23    0.83
 -16   5  11    3.09    1.69
 -16  -5  11    1.23    0.91
 -16  -5  11    1.00    1.69
   5 -16 -11    1.02    0.80
   6 -16   0    2.71    1.23
 -16   6   0    2.65    1.37
 -16  -6   0    2.35    1.11
  16  -6   2    1.60    0.88
  -6 -16   2    1.30    0.87
 -16  -6   2    1.71    1.07
 -16   6   2    1.02    1.33
 -16   6  -2    1.37    0.88
 -16  -6  -2    1.25    1.17
   6 -16  -2   -0.32    1.00
  16  -6   4    0.95    0.87
 -16  -6   4    1.60    1.34
 -16   6   4    3.48    1.67
  -6 -16   4    3.60    1.07
   6 -16  -4    1.37    1.09
 -16  -6  -4    2.84    1.12
 -16  -6   6    6.52    0.93
 -16  -6   6   12.43    1.92
   6 -16   6    9.72    1.73
  16  -6   6    8.19    1.18
  -6 -16   6    9.02    1.65
 -16   6   6   14.35    2.33
   6 -16  -6    8.91    1.50
 -16  -6   8   11.18    1.63
 -16  -6   8   12.47    2.17
   6 -16   8    8.48    1.77
  16  -6   8   10.15    1.08
 -16   6   8    8.24    2.61
  -6 -16   8   10.91    1.82
   6 -16  -8   10.67    1.99
 -16   6  10    0.42    1.76
  -6 -16  10    0.84    1.18
   6 -16  10    0.99    1.27
 -16  -6  10    2.22    1.13
 -16  -6  10    1.59    1.51
   6 -16 -10    0.86    0.87
   6 -16  12    0.96    1.27
 -16   6  12    2.11    1.97
  -6 -16  12    1.61    1.36
 -16  -6  12    2.25    1.04
 -16  -6  12    2.13    1.73
   6 -16 -12    1.62    0.84
  -7 -16   1    2.27    0.99
 -16   7   1    2.93    1.43
   7 -16   1    5.79    1.39
  16  -7   1    3.33    1.12
 -16  -7   1    1.63    1.58
 -16  -7  -1    3.61    1.04
   7 -16  -1    2.46    1.27
  16  -7  -1    2.91    1.18
 -16   7  -1    2.82    1.13
  16  -7   3   38.95    2.28
  16  -7   3   34.39    2.69
 -16  -7   3   40.40    3.35
  -7 -16   3   34.50    2.81
 -16   7   3   35.95    3.75
   7 -16  -3   34.45    3.01
 -16  -7  -3   34.84    3.22
   7 -16   5   24.00    2.46
  16  -7   5   20.06    1.82
  -7 -16   5   29.09    2.43
 -16  -7   5   21.56    2.68
 -16  -7   5   20.43    1.66
 -16   7   5   18.70    3.31
   7 -16  -5   20.75    2.29
 -16  -7   7    6.45    0.94
 -16  -7   7    5.29    1.73
   7 -16   7    3.89    1.53
  16  -7   7    3.50    1.32
 -16   7   7    4.00    2.16
  -7 -16   7    4.79    1.43
   7 -16  -7    5.08    1.28
 -16  -7   9    8.29    1.39
 -16  -7   9   14.87    2.36
   7 -16   9   13.11    2.11
 -16   7   9   12.56    2.73
  -7 -16   9   14.06    2.00
   7 -16  -9    9.28    1.61
 -16   7  11   21.18    3.15
  -7 -16  11   14.25    2.36
   7 -16  11   18.55    2.21
 -16  -7  11   14.71    2.41
 -16  -7  11   14.04    2.82
   7 -16 -11   17.23    1.85
 -16  -8   0    9.01    1.36
   8 -16   0    9.55    1.64
  16  -8   0    8.12    1.52
 -16   8   0    9.91    1.53
  -8 -16   2   34.40    2.65
 -16   8   2   31.13    3.47
   8 -16   2   26.82    3.02
  16  -8   2   33.53    2.70
 -16  -8   2   34.67    3.12
 -16  -8  -2   35.52    3.02
   8 -16  -2   30.04    2.15
  16  -8  -2   29.59    2.83
  16  -8   4    5.98    0.80
  16  -8   4    7.21    1.14
  -8 -16   4    4.32    1.16
 -16  -8   4    3.04    1.59
 -16   8   4    5.71    2.04
 -16  -8  -4    4.97    0.96
   8 -16  -4    5.11    1.36
   8 -16   6    0.39    1.27
  16  -8   6    1.97    1.25
 -16  -8   6    1.87    0.69
 -16  -8   6    1.94    1.49
  -8 -16   6    2.91    1.12
 -16   8   6    5.99    1.77
   8 -16  -6    3.87    1.17
 -16  -8   8    0.49    0.77
 -16  -8   8    1.24    1.33
   8 -16   8    0.85    1.18
  16  -8   8    1.29    0.98
 -16   8   8    2.88    1.70
  -8 -16   8    2.58    1.06
   8 -16  -8   -0.03    0.94
 -16  -8  10   18.35    1.68
 -16  -8  10    9.80    2.44
   8 -16  10    5.42    1.94
 -16   8  10    7.88    2.67
  -8 -16  10   11.10    1.88
   8 -16 -10    9.00    1.46
 -16  -9   1   21.77    2.16
  -9 -16   1   21.80    1.86
 -16   9   1   19.47    2.25
   9 -16   1   21.40    2.44
  16  -9   1   18.42    2.17
 -16  -9  -1   19.60    1.99
   9 -16  -1   18.94    2.31
  16  -9  -1   17.41    2.16
  -9 -16   3    2.62    1.00
 -16   9   3    6.05    1.70
   9 -16   3    3.34    1.39
  16  -9   3    4.99    1.14
 -16  -9   3    0.33    1.32
 -16  -9  -3    3.89    1.19
   9 -16  -3    5.07    1.30
  16  -9  -3    1.07    1.38
   9 -16   5    1.39    1.26
  16  -9   5    0.57    1.03
  16  -9   5    5.03    1.04
  -9 -16   5    2.68    1.11
 -16   9   5    1.92    1.50
 -16  -9   5    5.56    1.43
   9 -16  -5    2.74    1.18
  -9 -16   7   21.73    2.24
   9 -16   7   21.58    2.52
  16  -9   7   19.40    1.82
 -16  -9   7   22.43    2.71
 -16   9   7   18.88    3.29
   9 -16  -7   22.15    2.28
 -16  -9   9    6.80    1.99
 -16  -9   9    7.52    1.26
   9 -16   9    5.76    1.54
 -16   9   9    5.24    2.29
  -9 -16   9    6.09    1.60
   9 -16  -9    4.98    1.39
 -10 -16   0    4.74    0.92
 -16 -10   0    4.58    1.14
  10 -16   0    3.47    1.45
  16 -10   0    3.94    1.35
 -16 -10   2    4.52    1.42
 -10 -16   2    6.33    1.01
 -16  10   2    4.31    1.39
  10 -16   2    3.85    1.50
  16 -10   2    6.77    1.34
 -16 -10  -2    6.82    1.08
  10 -16  -2    3.84    0.86
  16 -10  -2    4.18    1.42
 -10 -16   4   29.08    2.84
 -16  10   4   21.72    2.57
 -16 -10   4   26.56    2.85
  10 -16   4   27.52    2.82
  16 -10   4   22.07    2.22
  16 -10   4   25.19    2.32
  10 -16  -4   21.01    2.65
  16 -10  -4   25.18    2.72
  10 -16   6    2.77    1.20
  16 -10   6    3.10    1.21
 -10 -16   6    0.37    1.01
 -16  10   6    1.46    1.51
 -16 -10   6    2.89    1.39
  10 -16  -6    1.35    1.12
  16 -10  -6    0.38    1.23
  10 -16   8    5.25    1.46
  16 -10   8    6.96    1.10
 -16 -10   8    3.39    1.84
 -16  10   8    3.14    1.89
 -10 -16   8    4.95    1.30
  10 -16  -8    4.81    1.31
 -10 -16  10    2.79    1.31
 -16 -10  10    1.98    1.79
 -16 -10  10    2.79    1.04
  10 -16  10    3.75    1.38
 -16  10  10    1.56    1.90
  10 -16 -10    2.77    1.14
 -11 -16   1    9.05    1.45
 -16 -11   1   10.51    1.52
  11 -16   1    7.86    1.66
  16 -11   1    9.00    1.57
 -16 -11  -1    7.78    1.31
 -11 -16  -1    6.44    0.99
  11 -16  -1    6.31    1.71
  16 -11  -1    5.71    1.69
 -16 -11   3   29.10    2.60
 -11 -16   3   22.74    2.05
 -16  11   3   16.85    1.54
  11 -16   3   23.27    2.59
  16 -11   3   24.33    2.26
 -16 -11  -3   23.56    2.30
  11 -16  -3   25.08    2.48
  16 -11  -3   20.72    2.50
 -16  11   5   18.56    2.43
 -11 -16   5   22.61    2.05
 -16 -11   5   25.53    2.77
  11 -16   5   21.21    2.37
  16 -11   5   22.35    2.11
  16 -11   5   18.14    2.62
  11 -16  -5   19.93    1.62
  16 -11  -5   19.42    2.55
  11 -16   7    3.31    1.28
  16 -11   7    3.99    1.08
 -16  11   7    0.70    1.76
 -16 -11   7    5.35    1.62
 -11 -16   7    3.03    1.16
  11 -16  -7    1.86    1.26
  16 -11  -7    2.48    0.81
 -11 -16   9   19.24    2.14
  11 -16   9   17.56    2.31
 -16 -11   9   19.96    2.89
 -16  11   9   17.81    2.93
  11 -16  -9   17.83    2.12
  16 -11  -9   21.27    2.25
 -12 -16   0    2.50    1.02
 -16 -12   0    2.99    1.15
  12 -16   0    1.69    1.32
  16 -12   0    4.00    1.26
 -12 -16   2    4.59    0.84
 -16 -12   2    4.30    1.32
  12 -16   2    1.64    1.32
  16 -12   2    2.72    1.18
 -16 -12  -2    2.07    0.96
  12 -16  -2    2.98    1.36
  16 -12  -2    2.95    1.35
 -12 -16   4   22.43    2.44
 -16 -12   4   22.35    2.64
  12 -16   4   17.79    2.63
  16 -12   4   19.60    2.22
  16 -12   4   28.55    3.32
  12 -16  -4   23.01    2.42
  16 -12  -4   20.02    2.50
 -16  12   6    3.44    1.46
 -16 -12   6    1.90    1.56
  12 -16   6    1.90    1.33
  16 -12   6    2.02    1.11
 -12 -16   6    2.35    1.07
  12 -16  -6    3.78    1.29
  16 -12  -6    3.41    1.23
 -12 -16   8    1.32    1.18
  12 -16   8    7.49    1.74
  16 -12   8    0.73    0.61
 -16  12   8    3.62    1.48
 -16 -12   8    1.88    1.66
  12 -16  -8    3.64    1.20
  16 -12  -8    4.45    1.35
 -16 -13   1    4.49    1.30
  13 -16   1    4.19    1.56
  16 -13   1    5.90    1.42
 -16 -13  -1    4.82    1.20
  13 -16  -1    4.37    1.56
  16 -13  -1    4.77    1.39
 -13 -16   3   21.15    1.87
 -16 -13   3   26.14    2.61
  13 -16   3   22.16    2.78
  16 -13   3   20.72    2.51
  13 -16  -3   25.65    2.69
  16 -13  -3   26.31    2.70
 -13 -16   5    9.38    1.47
 -16 -13   5   13.17    2.19
  13 -16   5    7.99    1.88
  13 -16   5   13.63    1.93
  16 -13   5   17.85    2.13
  16 -13   5   11.73    1.74
  13 -16  -5   11.81    1.87
  16 -13  -5    8.33    1.77
 -13 -16   7    5.05    1.76
 -16 -13   7    3.98    2.10
  13 -16   7    8.84    1.80
  16 -13   7    6.56    1.93
  13 -16  -7    8.31    1.66
  16 -13  -7    8.28    1.57
 -16 -14   0    1.47    1.03
  14 -16   0    1.85    1.24
  16 -14   0    0.50    1.18
 -16 -14   2    0.11    0.90
  14 -16   2    0.53    0.94
  16 -14   2    0.13    0.93
 -16 -14  -2   -0.06    0.67
  14 -16  -2    0.13    1.08
  16 -14  -2   -0.01    1.01
 -16 -14   4    2.65    1.44
  14 -16   4    2.16    1.36
  16 -14   4    1.04    1.24
  16 -14   4    4.74    1.39
  14 -16  -4    3.62    1.31
  16 -14  -4    3.74    1.45
 -16 -14   6    2.13    1.51
  14 -16   6    2.11    1.46
  16 -14   6    4.60    1.29
  14 -16  -6    3.93    1.37
  16 -14  -6    2.61    1.28
 -16 -15   1    4.32    1.33
  15 -16   1    4.57    1.59
  16 -15   1    5.44    1.59
 -16 -15  -1    2.51    1.20
  16 -15  -1    5.70    1.49
  15 -16  -1    4.38    1.63
 -16 -15   3    3.41    1.47
  15 -16   3    5.41    1.51
  16 -15   3    3.09    1.38
  15 -16  -3    3.77    1.64
  16 -15  -3    5.51    1.51
 -17   0   1   -0.12    1.13
 -17   0  -1    0.69    1.09
 -17   0   3    0.20    1.05
 -17   0  -3   -0.16    0.79
   0 -17   5   -0.51    1.03
  17   0   5   -0.36    0.51
 -17   0   5    0.26    1.17
 -17   0  -5   -0.05    0.87
   0 -17   7    1.15    1.11
 -17   0   7   -0.23    1.35
   0 -17   9   -0.17    0.62
 -17   0   9    0.63    1.19
 -17   0  11   -0.60    0.48
 -17   0  11    1.81    1.52
   0 -17  11   -0.40    1.11
 -17   1   0   28.78    2.83
 -17  -1   0   22.27    2.54
 -17   1   2    2.15    1.45
 -17  -1   2    2.50    1.27
 -17   1  -2    2.64    1.71
 -17  -1  -2    1.20    1.60
 -17  -1   4    6.39    1.63
   1 -17   4    5.63    0.89
  -1 -17   4    5.30    1.38
 -17   1   4    3.89    1.78
 -17   1  -4    3.20    0.99
 -17  -1  -4    3.92    1.53
  -1 -17   6   19.57    2.13
  17   1   6   14.51    1.32
   1 -17   6   20.87    2.20
  17  -1   6   14.23    1.42
 -17   1   6   15.40    2.70
 -17  -1   6   16.79    2.55
 -17  -1  -6   14.11    1.10
   1 -17   8   12.13    2.25
  -1 -17   8   19.17    2.42
 -17   1   8   12.57    2.61
 -17  -1   8   23.83    2.54
   1 -17  -8   11.70    1.55
   1 -17  10    0.25    1.32
 -17   1  10    0.77    1.56
 -17  -1  10    1.75    1.45
 -17  -1  10    0.16    0.78
  -1 -17  10    2.56    1.31
   1 -17 -10    0.60    0.72
  -1 -17  12    8.06    1.73
 -17   1  12    5.65    2.32
 -17  -1  12    2.28    1.22
 -17  -1  12    8.13    2.21
   1 -17  12    5.07    1.80
 -17   2   1   15.25    2.42
 -17  -2   1   18.19    2.83
 -17   2  -1   14.20    2.27
 -17  -2  -1   14.33    1.97
 -17  -2   3   13.85    2.11
 -17   2   3    6.71    2.34
 -17   2  -3   13.02    1.75
 -17  -2  -3   13.64    1.68
  -2 -17   5    2.43    1.01
   2 -17   5    0.22    1.10
  17  -2   5    0.68    0.61
 -17   2   5   -0.65    1.40
 -17  -2   5    1.11    1.18
 -17  -2  -5    0.52    0.95
 -17   2  -5    0.01    0.59
   2 -17  -5    0.70    0.85
  -2 -17   7   11.96    1.74
 -17   2   7    9.27    2.24
   2 -17   7    7.62    1.20
 -17  -2   7    8.30    2.06
 -17  -2   7    6.51    1.31
   2 -17  -7    9.58    1.31
   2 -17   9    5.44    1.70
 -17   2   9    4.12    1.33
 -17  -2   9    1.72    1.22
 -17  -2   9    5.41    1.89
  -2 -17   9    5.98    1.03
   2 -17  -9    4.84    1.05
   2 -17  11    8.54    2.11
  -2 -17  11   13.23    2.02
 -17   2  11   15.01    2.57
 -17  -2  11    6.08    1.82
 -17  -2  11   12.08    2.53
   2 -17 -11    9.89    1.19
 -17   3   0   12.92    2.23
 -17  -3   0   14.98    2.51
 -17  -3   2   24.98    2.70
 -17   3   2   20.74    3.06
 -17   3  -2   24.06    2.44
 -17  -3  -2   25.03    2.94
 -17  -3   4    4.25    1.42
  17  -3   4    2.78    0.84
 -17   3   4    2.73    1.68
  -3 -17   4    2.94    1.25
 -17  -3  -4    2.97    1.32
 -17   3  -4    2.17    0.83
   3 -17  -4    2.93    1.12
  -3 -17   6   12.32    1.90
   3 -17   6    8.75    2.03
  17  -3   6   10.90    1.08
 -17   3   6   18.58    2.41
 -17  -3   6   10.55    0.97
 -17  -3   6   12.38    2.04
   3 -17  -6   10.27    1.94
 -17   3   8    2.46    1.67
   3 -17   8    1.70    1.33
  -3 -17   8    1.35    1.25
 -17  -3   8    1.71    0.70
 -17  -3   8    2.18    1.41
   3 -17  -8    3.25    1.20
   3 -17  10    2.10    1.41
  -3 -17  10    1.58    1.28
 -17   3  10    0.61    1.76
 -17  -3  10    4.35    1.53
 -17  -3  10    1.53    0.81
   3 -17 -10    0.91    0.84
  -3 -17  12    2.64    1.31
   3 -17  12   -0.09    1.37
 -17   3  12   -0.05    1.68
 -17  -3  12    1.03    1.66
 -17  -3  12    1.10    1.12
 -17  -4   1   17.06    2.06
 -17   4   1   14.27    2.51
 -17   4  -1   12.82    2.26
 -17  -4  -1   17.56    1.86
  17  -4   3   10.05    1.78
 -17  -4   3   12.49    1.91
 -17   4   3   14.99    2.46
  -4 -17   3   10.48    1.70
 -17   4  -3   12.36    1.35
   4 -17  -3    9.97    1.61
 -17  -4  -3    9.19    1.49
 -17  -4   5   31.47    3.35
   4 -17   5   32.99    2.38
  17  -4   5   29.27    2.19
  -4 -17   5   42.16    3.25
 -17   4   5   36.18    3.84
 -17  -4  -5   34.54    2.93
   4 -17  -5   30.37    2.65
   4 -17   7   13.28    2.02
  17  -4   7   11.07    1.39
 -17   4   7   10.09    2.48
  -4 -17   7   11.75    2.03
 -17  -4   7    9.28    1.30
 -17  -4   7   14.20    2.26
   4 -17  -7   10.73    1.49
  -4 -17   9   11.88    1.98
 -17   4   9   15.98    2.79
   4 -17   9   11.97    2.09
 -17  -4   9    9.67    1.24
 -17  -4   9   14.34    2.36
   4 -17  -9   10.64    1.44
  -4 -17  11    2.14    1.31
   4 -17  11   -0.19    1.28
 -17   4  11   -1.15    1.66
 -17  -4  11    1.81    1.07
 -17  -4  11    0.43    1.59
   4 -17 -11    0.88    1.05
 -17  -5   0    1.48    1.06
   5 -17   0    0.95    0.66
 -17   5   0    0.77    1.32
  17  -5   2    0.55    0.88
 -17  -5   2    1.97    1.08
 -17   5   2    2.07    1.45
  -5 -17   2    1.95    0.94
 -17   5  -2    0.43    0.86
   5 -17  -2   -0.08    1.14
 -17  -5  -2    1.32    1.26
  17  -5   4    5.04    1.04
 -17  -5   4    4.93    1.55
  -5 -17   4    3.94    1.29
 -17   5   4    3.36    1.90
 -17  -5  -4    3.59    1.09
   5 -17  -4    8.12    1.23
 -17  -5   6    9.98    1.77
   5 -17   6    7.58    1.67
  17  -5   6    5.31    1.34
 -17   5   6    6.97    2.22
  -5 -17   6    9.50    1.58
   5 -17  -6    6.22    1.36
   5 -17   8   14.16    2.06
  -5 -17   8   11.13    1.97
 -17   5   8    7.48    2.58
 -17  -5   8    8.06    1.10
 -17  -5   8   11.51    2.14
   5 -17  -8   12.53    1.91
 -17   5  10    5.63    2.45
   5 -17  10    8.24    1.90
 -17  -5  10    6.50    1.41
 -17  -5  10    6.06    2.03
  -5 -17  10    7.70    1.70
   5 -17 -10    7.84    1.26
 -17  -6   1   16.68    2.17
 -17   6   1   18.89    2.60
  17  -6   1   15.99    1.86
   6 -17  -1   16.17    2.16
 -17   6  -1   19.59    2.34
 -17  -6  -1   17.73    1.91
  17  -6   3   37.29    3.43
  -6 -17   3   42.66    3.23
 -17  -6   3   36.68    3.38
 -17   6   3   33.26    4.09
 -17  -6  -3   40.55    2.87
   6 -17  -3   31.44    3.10
   6 -17   5   12.86    2.04
  17  -6   5   15.70    1.49
 -17  -6   5   12.81    2.21
 -17   6   5   14.26    2.63
  -6 -17   5   15.53    1.90
   6 -17  -5   11.85    1.87
 -17  -6   7   29.07    3.05
   6 -17   7   22.59    2.79
  17  -6   7   21.19    1.76
  -6 -17   7   19.73    2.59
 -17   6   7   23.18    3.39
   6 -17  -7   27.38    2.32
   6 -17   9    3.87    1.60
 -17   6   9    4.00    2.17
  -6 -17   9    1.74    1.47
 -17  -6   9    5.91    1.79
   6 -17  -9    5.84    1.14
  -6 -17  11    2.68    1.33
 -17   6  11    3.10    1.96
   6 -17  11    1.37    1.40
 -17  -6  11    1.65    0.98
 -17  -6  11    3.55    1.67
   6 -17 -11    2.18    0.98
   7 -17   0   12.35    1.97
  17  -7   0   11.10    1.76
 -17   7   0   16.16    2.11
 -17  -7   0   11.56    1.70
  -7 -17   2    4.21    1.18
 -17  -7   2    5.98    1.44
 -17   7   2    2.09    1.56
  17  -7   2    5.01    1.21
 -17  -7  -2    5.57    1.12
   7 -17  -2    5.51    1.41
  17  -7   4    3.82    1.09
 -17  -7   4    5.70    1.52
 -17   7   4    6.75    1.97
  -7 -17   4    4.13    1.21
   7 -17  -4    5.23    1.27
 -17  -7  -4    4.25    1.02
   7 -17   6    0.53    1.29
  17  -7   6    3.85    0.92
 -17  -7   6    2.03    1.44
  -7 -17   6    2.38    1.14
 -17   7   6    3.61    1.86
   7 -17  -6    3.38    1.19
 -17  -7   8    3.66    1.83
   7 -17   8    6.33    1.70
  17  -7   8    4.74    1.26
 -17   7   8    6.88    2.37
  -7 -17   8    5.68    1.47
   7 -17  -8    4.26    1.27
   7 -17  10   -1.19    1.07
 -17   7  10    1.05    1.62
  -7 -17  10    0.04    1.01
 -17  -7  10   -0.04    1.30
   7 -17 -10    0.92    0.78
  -8 -17   1    2.61    0.94
 -17   8   1    4.18    1.20
   8 -17   1    3.48    1.39
  17  -8   1    1.20    1.15
 -17  -8   1    4.38    1.23
 -17  -8  -1    2.90    1.38
   8 -17  -1    1.15    1.18
  17  -8  -1    2.37    1.20
 -17  -8   3   16.09    2.38
 -17   8   3   17.80    2.60
  -8 -17   3   13.09    1.85
  17  -8   3   18.43    1.95
   8 -17  -3   17.13    2.20
 -17  -8  -3   22.30    1.76
   8 -17   5   20.51    2.35
  17  -8   5   18.62    2.31
  -8 -17   5   17.31    2.15
 -17  -8   5   22.40    2.58
 -17   8   5   21.77    3.04
   8 -17  -5   19.43    2.31
   8 -17   7    1.25    1.09
  17  -8   7    1.14    0.71
 -17  -8   7    0.02    1.29
 -17   8   7    0.65    1.53
  -8 -17   7    0.42    1.00
   8 -17  -7   -0.61    0.92
 -17  -8   9    5.66    1.73
   8 -17   9    2.83    1.55
 -17   8   9    4.60    2.21
  -8 -17   9    6.39    1.46
   8 -17  -9    2.45    1.20
  -9 -17   0    0.57    0.94
 -17  -9   0    0.34    0.89
   9 -17   0   -0.55    1.11
  17  -9   0    1.29    0.98
 -17   9   2   -0.05    0.98
  -9 -17   2    0.52    0.67
   9 -17   2    1.56    1.03
  17  -9   2    0.29    0.87
 -17  -9   2   -0.21    0.91
   9 -17  -2   -1.51    0.94
  17  -9  -2    0.54    0.91
 -17  -9  -2    0.09    0.72
  -9 -17   4    0.96    0.99
 -17   9   4    2.29    1.41
 -17  -9   4    3.31    1.29
  17  -9   4    2.44    1.00
   9 -17  -4    1.83    1.14
  17  -9  -4    2.72    1.30
   9 -17   6    4.45    1.42
  17  -9   6    2.18    1.03
 -17  -9   6    5.48    1.60
 -17   9   6    5.15    1.74
  -9 -17   6    3.71    1.25
   9 -17  -6    5.32    1.27
   9 -17   8    0.57    1.24
  17  -9   8    1.80    0.86
 -17  -9   8    2.16    1.51
 -17   9   8    1.06    1.83
  -9 -17   8    2.59    1.10
   9 -17  -8    0.77    1.09
 -17 -10   1    2.79    1.07
 -10 -17   1    0.59    0.85
  10 -17   1    1.00    1.22
  17 -10   1    0.74    1.11
 -10 -17  -1    3.49    0.76
  10 -17  -1    1.17    1.26
  17 -10  -1    0.45    1.16
 -17 -10  -1    1.66    0.88
 -10 -17   3    7.65    1.52
 -17  10   3    4.24    1.50
  10 -17   3    4.17    1.68
  17 -10   3    5.11    1.33
 -17 -10   3    4.98    1.53
 -17 -10  -3    4.25    1.05
  10 -17  -3   12.57    1.54
  17 -10  -3    6.95    1.58
 -10 -17   5    3.65    1.21
 -17  10   5    4.59    1.76
 -17 -10   5    5.37    1.58
  10 -17   5   10.07    1.50
  17 -10   5    3.62    1.22
  10 -17  -5    6.77    1.40
  17 -10  -5    0.93    1.44
  10 -17   7   10.97    1.95
  17 -10   7    8.56    1.45
 -10 -17   7   13.03    2.21
 -17 -10   7   12.93    2.20
 -17  10   7    5.24    2.58
  10 -17  -7   11.64    1.76
  17 -10  -7   14.12    1.85
  10 -17   9    7.70    1.76
 -17 -10   9    2.21    1.82
 -17  10   9    5.86    2.00
 -10 -17   9    5.02    1.93
  10 -17  -9    4.53    1.33
 -11 -17   0    2.50    0.85
 -17 -11   0    6.26    1.18
  11 -17   0    2.26    1.35
  17 -11   0    3.62    1.34
 -17 -11   2    6.46    1.61
 -11 -17   2    7.04    1.10
  11 -17   2    5.33    1.68
  17 -11   2    5.84    1.43
 -11 -17  -2    7.18    0.95
 -17 -11  -2    4.94    1.13
  11 -17  -2    7.30    1.61
  17 -11  -2    6.72    1.54
 -11 -17   4    1.50    0.95
 -17  11   4    3.35    1.29
  11 -17   4    1.57    0.82
  17 -11   4    1.73    1.08
 -17 -11   4    2.47    1.34
  11 -17  -4    3.53    1.19
  17 -11  -4    2.34    1.26
 -11 -17   6    0.28    0.86
 -17  11   6    0.27    1.08
 -17 -11   6    0.90    1.25
  11 -17   6    0.84    1.12
  17 -11   6    0.68    0.83
  11 -17  -6    0.05    0.97
  17 -11  -6    0.45    1.11
  11 -17   8    1.69    1.22
  17 -11   8    1.26    0.89
 -17 -11   8    0.96    1.47
 -17  11   8   -0.10    1.55
 -11 -17   8    1.22    1.07
  11 -17  -8    0.74    1.04
  17 -11  -8    1.76    1.13
 -12 -17   1    6.81    1.14
 -17 -12   1    8.73    1.62
  12 -17   1   11.74    1.81
  17 -12   1   10.06    1.71
 -17 -12  -1    9.63    1.45
  12 -17  -1    9.71    1.89
  17 -12  -1   10.65    1.73
 -17 -12   3   20.12    2.41
 -12 -17   3   18.44    2.23
  12 -17   3   15.78    2.50
  17 -12   3   20.76    2.83
  12 -17  -3   15.83    2.31
  17 -12  -3   19.92    2.48
 -17  12   5    7.60    1.02
 -12 -17   5    7.95    1.26
  12 -17   5    5.97    1.68
  17 -12   5    5.12    1.44
 -17 -12   5    6.15    1.86
  12 -17  -5    5.79    1.57
  17 -12  -5    8.57    1.66
 -17  12   7    1.30    1.33
 -17 -12   7    1.76    1.41
 -12 -17   7    1.33    1.00
  12 -17   7    2.86    1.34
  17 -12   7    0.77    1.02
  12 -17  -7    2.60    1.10
  17 -12  -7    0.59    1.21
 -17 -13   0    0.02    1.16
  13 -17   0    0.68    1.08
  17 -13   0    0.03    1.01
 -17 -13   2    0.60    1.04
  13 -17   2    1.87    1.23
  17 -13   2    0.99    1.16
  13 -17  -2    1.21    1.28
  17 -13  -2    2.08    1.21
 -17 -13   4   15.52    2.08
 -13 -17   4    9.45    1.45
  13 -17   4   13.95    2.18
  17 -13   4   11.53    1.89
  13 -17  -4   15.06    2.01
  17 -13  -4   14.35    2.27
  13 -17   6    4.64    1.42
  17 -13   6    1.33    1.16
 -17 -13   6    3.09    1.38
  13 -17  -6    0.68    1.24
  17 -13  -6    2.30    1.31
 -17 -14   1    1.42    1.18
  14 -17   1    2.34    1.28
  17 -14   1    2.81    1.24
 -17 -14  -1    1.10    0.98
  14 -17  -1    2.02    1.36
  17 -14  -1    1.86    1.24
 -17 -14   3   12.76    1.91
  14 -17   3   10.56    2.07
  17 -14   3   10.26    1.90
  14 -17  -3    8.27    1.98
  17 -14  -3   12.98    2.16
 -18   0   0   12.80    2.14
 -18   0   2    7.90    1.80
 -18   0  -2    5.58    1.59
   0 -18   4   19.87    2.39
 -18   0   4   17.67    2.84
 -18   0  -4   22.41    2.05
   0 -18   6   13.17    1.93
 -18   0   6    8.95    2.22
   0 -18   8   34.84    3.46
 -18   0   8   27.20    3.65
   0 -18  10    7.52    1.79
 -18   0  10    5.89    1.40
 -18   1   1   19.22    2.56
 -18  -1   1   21.69    2.70
 -18   1  -1   20.30    2.61
 -18  -1  -1   19.09    2.39
 -18  -1   3    1.33    1.53
 -18   1   3    1.70    1.68
 -18   1  -3    3.90    1.30
 -18  -1  -3    5.32    1.25
   1 -18   5    3.84    1.43
  18  -1   5    6.46    1.16
  -1 -18   5    5.23    1.53
 -18   1   5    4.36    1.88
 -18  -1   5    5.19    1.74
 -18   1  -5    5.49    0.87
 -18  -1  -5    2.93    1.01
  -1 -18   7   34.74    3.69
 -18   1   7   35.12    3.96
   1 -18   7   40.98    3.78
 -18  -1   7   39.44    4.05
   1 -18   9   12.99    2.19
  -1 -18   9   10.96    2.14
 -18   1   9   16.56    2.63
 -18  -1   9    9.56    2.68
   1 -18  11    5.67    1.86
 -18   1  11    7.12    2.30
 -18  -1  11    1.89    2.23
  -1 -18  11    7.55    1.83
 -18   2   0    2.41    1.40
 -18  -2   0    1.06    1.29
 -18  -2   2   23.18    2.55
 -18   2   2   19.31    2.92
 -18   2  -2   20.61    2.47
 -18  -2  -2   22.43    2.30
 -18  -2   4    2.20    1.33
  18  -2   4    0.68    0.72
  -2 -18   4    1.19    1.06
 -18   2   4    1.68    1.50
 -18   2  -4    1.37    0.89
 -18  -2  -4    0.80    1.28
  -2 -18   6    1.72    1.12
   2 -18   6    1.46    1.20
  18  -2   6    0.42    0.59
 -18   2   6    3.05    1.48
 -18  -2   6    0.17    1.30
   2 -18  -6    0.46    0.53
  -2 -18   8    4.12    1.50
 -18   2   8    6.68    1.87
   2 -18   8    4.63    1.62
 -18  -2   8    2.96    1.14
   2 -18  -8    3.57    1.06
   2 -18  10   18.59    2.57
 -18   2  10   16.54    3.25
 -18  -2  10   16.73    2.76
  -2 -18  10   16.55    2.53
   2 -18 -10   16.34    1.73
 -18  -3   1   10.01    1.82
 -18   3   1   14.88    2.22
 -18   3  -1   10.99    1.98
 -18  -3  -1    9.23    1.77
 -18  -3   3   21.18    2.64
  18  -3   3   21.88    1.93
  -3 -18   3   23.45    2.26
 -18   3   3   17.49    3.13
 -18   3  -3   23.83    2.30
 -18  -3  -3   21.77    2.77
  -3 -18   5    4.82    1.37
   3 -18   5    6.84    1.55
  18  -3   5    4.21    0.93
 -18   3   5    3.72    1.85
 -18  -3   5    4.18    1.64
   3 -18  -5    3.91    1.27
  -3 -18   7    1.99    1.34
   3 -18   7    2.54    1.41
 -18   3   7    0.36    1.83
 -18  -3   7    2.14    1.60
   3 -18  -7    4.37    1.05
 -18   3   9    2.22    1.66
   3 -18   9    1.36    1.30
 -18  -3   9    1.35    1.49
  -3 -18   9   -0.14    1.24
   3 -18  -9    1.56    1.11
   3 -18  11    0.98    1.46
 -18   3  11    1.91    1.90
  -3 -18  11    0.87    1.24
 -18  -3  11    2.43    1.68
   3 -18 -11    2.34    0.85
 -18  -4   0    7.75    1.65
 -18   4   0   10.96    1.86
  18  -4   2    1.73    0.92
 -18  -4   2    1.21    1.20
 -18   4   2    1.43    1.54
 -18   4  -2    4.55    1.15
 -18  -4  -2    2.82    1.02
   4 -18  -2    0.26    0.67
 -18  -4   4    2.12    1.36
  18  -4   4    2.11    0.81
 -18   4   4    0.70    1.64
  -4 -18   4    4.41    1.05
 -18  -4  -4    1.42    1.28
 -18   4  -4    0.46    0.46
   4 -18  -4    1.54    1.05
   4 -18   6   18.78    2.36
  18  -4   6   15.50    1.43
  -4 -18   6   18.06    2.24
 -18   4   6   12.02    3.09
 -18  -4   6   15.57    2.44
   4 -18  -6   15.23    1.81
   4 -18   8   12.60    2.07
 -18   4   8    9.56    2.42
  -4 -18   8   12.32    2.01
 -18  -4   8   12.90    2.29
   4 -18  -8    7.57    1.35
  -4 -18  10    2.96    1.40
 -18   4  10    0.41    1.91
   4 -18  10    2.47    1.54
 -18  -4  10    3.52    1.67
   4 -18 -10    1.31    1.17
 -18  -5   1   11.50    1.66
 -18   5   1   11.85    2.05
  18  -5   1    4.35    1.41
 -18  -5  -1    7.78    1.59
   5 -18  -1    7.65    1.05
 -18   5  -1    7.30    1.67
  18  -5   3    3.55    0.91
 -18  -5   3    3.66    1.36
 -18   5   3    3.65    1.73
  -5 -18   3    2.30    1.10
 -18   5  -3    2.22    0.95
   5 -18  -3    2.31    1.21
 -18  -5  -3    1.98    1.03
 -18  -5   5    6.77    1.58
   5 -18   5    3.70    1.02
  18  -5   5    3.76    1.01
  -5 -18   5    4.20    1.42
 -18   5   5    3.73    1.94
   5 -18  -5    4.32    1.28
   5 -18   7   18.27    2.50
 -18   5   7   19.36    3.04
  -5 -18   7   16.40    2.19
 -18  -5   7   18.57    2.47
   5 -18  -7   13.84    1.92
   5 -18   9    1.72    1.50
  -5 -18   9    3.33    1.41
 -18   5   9    0.52    2.24
 -18  -5   9    5.16    1.78
   5 -18  -9    3.07    1.05
 -18  -6   0    0.75    0.98
   6 -18   0   -0.21    0.67
  18  -6   0    0.76    0.93
 -18   6   0    1.87    1.11
 -18  -6   2    0.85    1.23
 -18   6   2    1.61    1.55
  18  -6   2    1.37    0.96
  -6 -18   2    1.71    1.02
   6 -18  -2    2.35    1.19
 -18   6  -2    2.96    1.02
 -18  -6  -2    2.12    1.06
  18  -6   4    1.92    1.12
 -18  -6   4   -1.71    1.16
  -6 -18   4    1.08    0.95
 -18   6   4    1.38    1.46
   6 -18  -4    0.69    0.95
 -18  -6   6    1.22    1.36
   6 -18   6    1.60    1.35
  18  -6   6    2.30    1.07
 -18   6   6    1.82    1.72
  -6 -18   6    2.06    1.23
   6 -18  -6    3.21    1.07
   6 -18   8   15.48    2.42
  -6 -18   8   14.98    2.19
 -18   6   8   14.36    2.94
 -18  -6   8   21.64    2.63
   6 -18  -8   13.90    1.78
   6 -18  10    0.87    1.22
 -18   6  10   -0.40    1.63
 -18  -6  10   -0.32    1.36
  -6 -18  10    1.79    1.12
   6 -18 -10    0.18    0.82
 -18  -7   1   28.18    2.53
 -18   7   1   24.24    2.97
  18  -7   1   25.46    2.34
  -7 -18   1   27.84    2.35
   7 -18  -1   23.52    2.73
  18  -7  -1   21.28    2.50
 -18   7  -1   27.29    2.35
 -18  -7  -1   24.20    2.46
  -7 -18   3   14.90    1.89
 -18  -7   3   13.42    2.06
 -18   7   3   16.76    2.67
  18  -7   3   12.99    1.73
 -18  -7  -3   18.03    2.12
   7 -18  -3   12.21    1.85
   7 -18   5   23.43    2.68
  18  -7   5   20.91    1.96
 -18  -7   5   24.50    2.92
 -18   7   5   22.63    3.17
  -7 -18   5   26.75    2.44
   7 -18  -5   22.62    2.28
 -18  -7   7   12.60    2.15
   7 -18   7   12.37    1.95
  18  -7   7    6.09    1.50
  -7 -18   7   11.04    1.76
 -18   7   7    9.48    2.41
   7 -18  -7    8.46    1.52
   7 -18   9   -0.12    1.56
 -18   7   9    2.67    2.13
  -7 -18   9    2.60    1.38
 -18  -7   9    3.22    1.02
   7 -18  -9    3.82    1.09
   8 -18   0    1.12    1.25
  18  -8   0    2.26    1.13
 -18   8   0    1.79    1.16
 -18  -8   0    1.81    1.09
  -8 -18   2    4.17    1.17
 -18  -8   2    5.48    1.83
 -18   8   2    1.03    1.72
  18  -8   2    4.66    1.71
 -18  -8  -2    7.44    1.17
   8 -18  -2    9.13    1.41
  18  -8  -2    4.82    1.37
 -18  -8   4    3.14    1.34
 -18   8   4    3.69    1.49
  -8 -18   4    2.13    1.13
  18  -8   4    4.08    1.07
   8 -18  -4    2.39    1.25
   8 -18   6    5.69    1.73
  18  -8   6    5.98    1.63
 -18  -8   6    8.70    1.87
  -8 -18   6    6.31    1.53
 -18   8   6    7.40    2.24
   8 -18  -6    8.29    1.53
 -18  -8   8    6.26    1.95
   8 -18   8    6.96    1.80
 -18   8   8    3.11    2.47
  -8 -18   8    5.68    1.62
   8 -18  -8    7.84    1.41
  -9 -18   1    1.92    1.21
 -18   9   1    2.53    1.12
   9 -18   1    2.15    1.37
  18  -9   1    1.82    1.12
 -18  -9   1    1.48    1.10
 -18  -9  -1    1.15    0.94
   9 -18  -1    1.63    1.23
  18  -9  -1    1.76    1.17
 -18   9   3    7.39    1.87
 -18  -9   3    4.80    1.56
  -9 -18   3    5.44    1.20
  18  -9   3    4.04    1.30
   9 -18  -3    6.39    1.52
  18  -9  -3    6.26    1.47
  -9 -18   5    4.76    1.28
 -18  -9   5    7.39    1.55
 -18   9   5    4.10    1.75
   9 -18   5    5.64    1.53
  18  -9   5    2.65    1.54
   9 -18  -5    4.23    1.40
   9 -18   7    2.72    1.73
  18  -9   7    8.66    1.28
 -18  -9   7    3.97    1.89
 -18   9   7    9.92    1.47
  -9 -18   7   12.34    1.68
   9 -18  -7    8.98    1.56
 -10 -18   0    1.03    0.73
 -18 -10   0    0.22    0.94
  10 -18   0    0.73    1.15
  18 -10   0    1.05    1.01
 -18  10   2   29.29    2.58
 -10 -18   2   24.03    2.16
  10 -18   2   25.27    2.76
  18 -10   2   21.75    2.48
 -18 -10   2   24.06    2.47
  10 -18  -2   22.90    2.49
  18 -10  -2   21.91    2.59
 -18 -10  -2   23.94    2.08
 -10 -18   4    5.16    1.53
 -18  10   4   10.32    1.41
 -18 -10   4    3.88    1.58
  18 -10   4    0.93    1.25
  10 -18  -4    4.31    1.46
  18 -10  -4    3.75    1.40
 -18 -10   6    3.83    1.75
 -18  10   6    9.06    1.77
 -10 -18   6    7.39    1.21
  10 -18   6    5.20    1.64
  18 -10   6    1.81    1.60
  10 -18  -6    2.14    1.35
  18 -10  -6    4.35    1.47
 -18 -11   1   14.13    1.79
 -11 -18   1   13.68    1.47
  11 -18   1   11.90    2.12
  18 -11   1   10.12    2.03
 -11 -18  -1   12.12    1.60
  11 -18  -1   13.13    2.01
  18 -11  -1   13.26    1.92
 -18 -11  -1   13.64    1.67
 -11 -18   3    3.90    1.12
 -18  11   3    1.34    0.84
  11 -18   3   11.47    1.63
  18 -11   3    1.99    1.26
 -18 -11   3    5.93    1.55
  11 -18  -3    7.50    1.44
  18 -11  -3    3.98    1.54
 -11 -18   5    0.32    0.96
 -18  11   5    1.00    1.17
 -18 -11   5    5.13    1.33
  11 -18   5    2.44    1.26
  18 -11   5    1.37    1.08
  11 -18  -5    2.20    1.21
  18 -11  -5    1.16    1.26
  12 -18   0    6.37    1.92
  18 -12   0   11.63    1.78
 -18 -12   0   10.02    1.56
 -18 -12   2   10.67    2.18
 -12 -18   2    8.59    1.21
  12 -18   2   10.50    1.93
  18 -12   2    8.11    1.65
  12 -18  -2    9.93    1.70
  18 -12  -2    9.24    1.82
 -12 -18   4   10.68    1.61
  18 -12   4   11.97    1.84
 -18 -12   4   15.95    2.02
  12 -18  -4   13.11    2.00
  18 -12  -4   12.69    2.11
  13 -18   1   11.97    2.11
  18 -13   1   11.53    1.87
 -18 -13   1   11.23    1.73
  13 -18  -1    7.39    2.11
  18 -13  -1   11.46    2.11
 -18 -13   3    6.04    1.54
  13 -18   3    4.53    1.71
  18 -13   3    3.16    1.42
  13 -18  -3    6.64    1.50
  18 -13  -3    5.29    1.64
 -19   0   1   12.90    1.78
 -19   0  -1   -0.10    1.55
 -19   0   3   -0.22    1.29
 -19   0  -3   -0.84    1.34
   0 -19   5    1.31    1.00
  19   0   5    0.11    0.74
 -19   0   5    0.94    1.28
 -19   0  -5   -0.42    0.72
 -19   0   7    0.37    1.28
   0 -19   7   -0.13    1.10
   0 -19   9   -1.62    1.22
 -19   0   9   -0.09    1.57
 -19   1   0   33.94    3.51
 -19  -1   0   32.71    3.30
 -19  -1   2    0.82    1.33
 -19   1   2    0.38    1.37
 -19   1  -2    1.26    1.17
 -19  -1  -2    1.10    1.13
   1 -19   4   41.55    2.76
  19  -1   4   33.30    2.54
  -1 -19   4   44.30    3.67
 -19   1   4   38.34    4.02
 -19  -1   4   36.97    3.96
 -19   1  -4   39.74    3.62
 -19  -1  -4   40.20    3.19
   1 -19   6    4.42    1.50
 -19   1   6    3.32    1.86
  -1 -19   6    5.87    1.54
 -19  -1   6    4.51    1.83
  -1 -19   8    4.82    1.55
 -19   1   8    2.39    2.07
 -19  -1   8    5.02    1.98
   1 -19   8    5.59    1.59
   1 -19  10    1.01    1.68
  -1 -19  10    3.11    1.47
 -19   1  10    2.01    1.14
 -19  -1  10    3.42    1.83
 -19  -2   1    6.30    1.98
 -19   2   1    2.03    1.64
 -19   2  -1    4.17    1.50
 -19  -2  -1    4.31    1.98
 -19  -2   3   12.64    2.29
  -2 -19   3   16.34    2.00
 -19   2   3   16.68    2.68
 -19   2  -3   12.72    1.71
 -19  -2  -3   11.88    2.45
   2 -19   5   40.17    3.41
  19  -2   5   36.92    2.61
  -2 -19   5   42.87    3.61
 -19   2   5   34.03    4.24
 -19  -2   5   36.51    3.86
  -2 -19   7    1.61    1.50
   2 -19   7    3.15    1.54
 -19   2   7    2.84    1.87
 -19  -2   7    4.26    1.73
  -2 -19   9    4.60    1.39
 -19   2   9    6.46    1.77
 -19  -2   9    1.23    1.65
   2 -19   9    2.09    1.47
   2 -19  -9    0.91    0.50
 -19  -3   0   24.06    2.71
 -19   3   0   24.75    3.72
 -19  -3   2   20.80    2.66
 -19   3   2   25.90    3.25
 -19   3  -2   21.18    3.10
 -19  -3  -2   23.12    3.13
 -19  -3   4    2.61    1.70
  19  -3   4    3.46    0.99
  -3 -19   4    4.64    1.40
 -19   3   4    2.40    1.82
 -19   3  -4    5.91    1.01
 -19  -3  -4    4.44    1.21
  -3 -19   6    7.64    1.73
   3 -19   6   10.44    1.96
 -19   3   6   15.26    2.40
 -19  -3   6    7.67    1.98
   3 -19  -6    6.55    1.49
  -3 -19   8    5.69    1.65
   3 -19   8    7.97    1.75
 -19   3   8    7.56    2.35
 -19  -3   8    5.34    1.95
   3 -19  -8    5.45    1.21
 -19  -4   1   24.05    2.68
 -19   4   1   24.36    3.04
 -19  -4  -1   22.72    3.29
 -19   4  -1   22.52    2.58
  19  -4   3   -0.71    0.94
 -19  -4   3   -0.49    1.00
  -4 -19   3    0.53    0.88
 -19   4   3   -0.01    1.36
 -19   4  -3    0.46    0.72
 -19  -4  -3    0.44    0.85
  -4 -19   5    1.71    1.17
   4 -19   5   -0.38    1.22
  19  -4   5    1.42    0.80
 -19   4   5    0.83    1.62
 -19  -4   5    2.28    1.26
   4 -19  -5    1.62    1.06
   4 -19   7   16.46    2.46
  -4 -19   7   16.01    2.35
 -19   4   7   19.64    3.14
 -19  -4   7   19.59    2.57
   4 -19  -7   17.23    1.98
   4 -19   9   -1.46    1.28
 -19   4   9   -1.35    1.59
 -19  -4   9    2.34    1.47
  -4 -19   9   -0.27    1.09
   4 -19  -9   -0.88    0.76
 -19  -5   0   20.38    2.42
 -19   5   0   22.65    2.46
 -19  -5   2    2.72    1.24
  -5 -19   2    0.95    1.10
 -19   5   2    2.02    1.48
  19  -5   2    2.84    1.02
 -19  -5  -2    2.62    1.47
   5 -19  -2    0.30    0.74
 -19   5  -2    2.26    0.90
  19  -5   4    1.85    1.00
 -19  -5   4    4.06    1.45
 -19   5   4    2.91    1.83
  -5 -19   4    4.75    1.28
   5 -19  -4    3.14    1.22
   5 -19   6   24.46    2.87
  19  -5   6   21.34    1.87
  -5 -19   6   26.76    2.71
 -19   5   6   22.47    3.65
 -19  -5   6   30.50    3.01
   5 -19  -6   21.59    2.27
   5 -19   8   18.22    2.78
 -19   5   8   21.41    3.42
  -5 -19   8   17.73    2.50
 -19  -5   8   20.93    2.99
   5 -19  -8   20.27    2.03
 -19  -6   1   16.64    2.48
 -19   6   1   14.78    2.13
  19  -6   1   11.75    1.67
 -19  -6  -1   10.42    1.76
   6 -19  -1   10.43    1.21
 -19   6  -1   10.72    1.69
 -19  -6   3   16.48    2.24
 -19   6   3   16.21    2.69
  19  -6   3   16.61    1.84
  -6 -19   3   16.70    2.03
   6 -19  -3   17.20    2.13
 -19  -6  -3   15.57    1.96
   6 -19   5    2.62    1.30
  19  -6   5    1.68    0.89
 -19  -6   5    2.27    1.45
  -6 -19   5    1.50    1.19
 -19   6   5    1.25    1.70
   6 -19  -5    2.19    1.09
   6 -19   7    2.26    1.34
 -19   6   7    2.33    1.95
  -6 -19   7    1.98    1.29
 -19  -6   7    1.80    0.92
   6 -19  -7    2.68    1.07
 -19  -7   0    9.13    1.48
   7 -19   0    4.57    0.96
  19  -7   0    5.66    1.35
 -19   7   0    4.88    1.36
 -19  -7   2    3.85    1.76
 -19   7   2    3.71    1.53
  19  -7   2    3.85    1.15
  -7 -19   2    2.01    1.15
   7 -19  -2    4.79    1.35
 -19  -7  -2    3.99    1.15
 -19  -7   4    2.12    1.47
  -7 -19   4    3.30    1.26
 -19   7   4    1.79    1.78
  19  -7   4    4.42    1.09
   7 -19  -4    5.19    1.28
   7 -19   6    1.29    1.47
  19  -7   6    3.63    1.24
 -19  -7   6    1.99    1.49
 -19   7   6    5.75    1.84
  -7 -19   6    2.39    1.18
   7 -19  -6    1.46    1.16
   7 -19   8    0.69    1.18
  -7 -19   8    0.25    1.03
 -19   7   8    1.86    1.63
 -19  -7   8    0.65    0.76
   7 -19  -8   -0.35    0.87
 -19  -8   1    4.47    1.27
 -19   8   1    2.80    1.31
  19  -8   1    4.19    1.24
  -8 -19   1    6.10    1.53
   8 -19  -1    3.62    1.41
  19  -8  -1    2.34    1.30
 -19  -8  -1    4.03    1.55
  -8 -19   3    5.58    1.25
 -19  -8   3    9.06    1.46
 -19   8   3    5.33    1.78
  19  -8   3    4.70    1.28
   8 -19  -3    4.74    1.47
  19  -8  -3    3.30    1.45
 -19  -8   5    4.40    1.68
 -19   8   5    3.93    1.99
  -8 -19   5    9.48    1.33
   8 -19   5    5.22    1.73
  19  -8   5    4.06    1.14
   8 -19  -5    6.96    1.44
   8 -19   7   11.20    2.02
 -19  -8   7    5.93    2.04
  -8 -19   7    9.43    1.70
 -19   8   7    9.92    2.50
   8 -19  -7   10.25    1.74
   9 -19   0    4.06    1.50
  19  -9   0    3.03    1.31
  -9 -19   0    3.44    1.36
 -19  -9   0    2.39    1.19
  -9 -19   2    2.99    1.01
 -19   9   2    3.47    1.26
 -19  -9   2    0.71    1.27
  19  -9   2    2.29    1.16
 -19  -9  -2    2.78    1.33
   9 -19  -2    0.88    1.28
  19  -9  -2    2.54    1.24
 -19  -9   4    1.85    1.88
 -19   9   4    4.52    1.58
  -9 -19   4    3.04    1.06
  19  -9   4    2.71    1.07
   9 -19  -4    2.68    1.27
  19  -9  -4    1.58    1.36
 -19  -9   6   -0.60    1.26
  -9 -19   6    0.35    0.97
 -19   9   6   -0.07    1.31
   9 -19   6    1.93    1.17
  19  -9   6    0.22    0.83
   9 -19  -6    2.69    1.02
 -10 -19   1    5.49    1.40
  10 -19   1    6.67    1.86
  19 -10   1    3.05    1.36
 -19 -10   1    4.48    1.41
 -19 -10  -1    3.87    1.20
  10 -19  -1    7.06    1.45
  19 -10  -1    7.87    1.42
 -10 -19  -1    4.12    1.02
 -19  10   3   -0.40    1.10
 -19 -10   3    3.77    1.09
 -10 -19   3    0.39    0.84
  19 -10   3    0.65    0.96
  10 -19  -3    0.58    1.15
  19 -10  -3    0.29    1.11
 -10 -19   5    8.33    1.83
 -19 -10   5   12.22    1.79
 -19  10   5    7.70    2.16
  10 -19   5    8.72    1.73
  19 -10   5    7.86    1.38
  10 -19  -5    5.68    1.69
  19 -10  -5    5.07    1.79
 -11 -19   0    3.26    1.04
 -19 -11   0   10.38    1.31
  11 -19   0    5.45    1.65
  19 -11   0    4.87    1.55
  11 -19   2    0.91    1.27
  19 -11   2    0.57    1.00
 -11 -19   2    1.22    0.80
 -19 -11   2    0.47    1.05
  11 -19  -2    0.79    1.08
  19 -11  -2    0.52    1.15
 -11 -19   4    1.08    1.05
 -19  11   4    4.06    1.37
 -19 -11   4    2.63    1.32
  19 -11   4    3.96    1.15
  11 -19  -4    4.85    1.26
  19 -11  -4    2.35    1.44
 -19 -12   1    2.02    1.16
  12 -19   1    1.78    1.39
  19 -12   1    0.37    1.22
  12 -19  -1    0.41    1.28
  19 -12  -1    4.87    1.26
 -20   0   0   31.14    3.55
 -20   0   2   25.03    3.01
 -20   0  -2   17.89    2.56
   0 -20   4    1.66    1.23
 -20   0   4    2.45    1.44
 -20   0  -4    0.86    0.89
   0 -20   6   29.37    3.01
 -20   0   6   22.56    3.34
 -20   0   8    3.45    2.09
   0 -20   8    6.90    1.76
 -20  -1   1    1.34    1.37
 -20   1   1    1.31    1.36
 -20   1  -1    2.09    1.32
 -20  -1  -1    0.86    1.36
  -1 -20   3    7.53    1.67
 -20   1   3    6.29    1.96
 -20  -1   3    7.22    1.94
 -20   1  -3    7.08    2.11
 -20  -1  -3    9.71    1.73
   1 -20   5    4.98    1.47
  -1 -20   5    4.39    1.47
 -20   1   5    5.54    1.91
 -20  -1   5    2.25    1.96
   1 -20   7    3.51    0.94
 -20   1   7    3.01    1.84
 -20  -1   7    1.75    1.77
  -1 -20   7    3.17    1.46
 -20  -2   0    0.69    1.18
 -20   2   0    0.75    1.30
 -20  -2   2   18.75    2.58
 -20   2   2   17.29    2.87
 -20   2  -2   16.34    2.29
 -20  -2  -2   15.89    2.31
   2 -20   4    0.27    1.12
  20  -2   4    0.13    0.77
  -2 -20   4    0.42    1.13
 -20   2   4    0.19    1.46
 -20  -2   4    1.41    1.22
 -20   2  -4    1.73    0.72
   2 -20   6   21.78    2.54
 -20   2   6   20.67    3.08
  -2 -20   6   18.58    2.59
 -20  -2   6   22.37    3.07
  -2 -20   8    3.31    1.46
   2 -20   8    1.13    1.65
 -20   2   8    2.57    1.93
 -20  -2   8    3.99    1.82
 -20  -3   1   20.75    2.55
 -20   3   1   17.72    2.96
 -20  -3  -1   26.53    3.33
 -20   3  -1   17.16    2.39
 -20  -3   3   16.36    2.30
  20  -3   3   16.34    2.13
  -3 -20   3   12.54    2.03
 -20   3   3   13.30    2.72
 -20   3  -3   15.22    1.88
 -20  -3  -3   15.46    2.00
   3 -20   5   12.28    2.17
  20  -3   5   11.53    1.37
 -20   3   5   11.35    2.59
  -3 -20   5   11.67    2.01
 -20  -3   5   13.28    2.39
  -3 -20   7   11.39    2.01
   3 -20   7   10.63    2.14
 -20   3   7    5.11    2.59
 -20  -3   7   13.01    2.44
 -20  -4   0   62.34    5.10
 -20   4   0   58.47    5.31
 -20  -4   2   10.25    2.02
  -4 -20   2    9.11    1.66
 -20   4   2    4.72    2.31
  20  -4   2    8.99    1.41
 -20  -4  -2   12.02    1.86
 -20   4  -2   10.82    1.81
 -20  -4   4   12.15    1.88
  20  -4   4    4.82    1.18
 -20   4   4    6.30    2.12
  -4 -20   4    7.19    1.55
  -4 -20   6    5.06    1.36
   4 -20   6    1.27    1.56
 -20   4   6    4.33    2.05
 -20  -4   6    2.56    1.64
   4 -20  -6    2.68    1.18
   4 -20   8   13.88    2.58
  -4 -20   8   18.44    2.51
 -20   4   8   17.55    3.27
 -20  -4   8   25.04    2.82
   4 -20  -8   14.24    1.87
 -20  -5   1    2.29    1.61
 -20   5   1    1.69    1.39
  20  -5   1    0.46    0.98
 -20  -5  -1    2.23    1.15
 -20   5  -1    0.59    1.24
 -20  -5   3    1.55    1.73
 -20   5   3    2.33    1.61
  -5 -20   3    0.89    1.07
  20  -5   3    0.85    0.90
 -20   5  -3    1.48    0.55
  -5 -20   5   11.34    1.75
   5 -20   5    6.05    1.81
  20  -5   5    6.97    1.18
 -20   5   5   10.76    2.37
 -20  -5   5    9.16    1.97
   5 -20  -5    5.76    1.46
   5 -20   7    2.28    1.48
  -5 -20   7    3.45    1.37
 -20   5   7    1.82    1.83
 -20  -5   7    3.08    1.63
   5 -20  -7    2.42    1.09
 -20  -6   0   20.76    2.25
  20  -6   0   14.42    2.00
 -20   6   0   16.65    2.36
 -20  -6   2    4.09    1.43
 -20   6   2    9.16    1.73
  -6 -20   2    3.75    1.16
  20  -6   2    2.68    1.15
   6 -20  -2    0.88    0.75
 -20  -6  -2    5.25    1.27
 -20   6  -2    3.17    1.12
 -20  -6   4   44.26    3.93
 -20   6   4   38.77    4.20
  20  -6   4   36.93    2.96
  -6 -20   4   40.27    3.56
   6 -20  -4   30.60    3.26
   6 -20   6    1.52    1.32
  -6 -20   6    0.64    1.53
 -20   6   6    1.72    1.69
 -20  -6   6    1.08    1.34
   6 -20  -6    1.14    1.10
 -20  -7   1    2.74    1.37
 -20   7   1    3.03    1.48
  -7 -20   1    3.61    1.10
  20  -7   1    1.72    1.20
  20  -7  -1    4.25    1.28
 -20  -7  -1    2.45    1.21
 -20   7  -1    4.16    1.17
 -20  -7   3    4.95    1.42
 -20   7   3    4.15    1.59
  20  -7   3    5.15    1.16
  -7 -20   3    2.40    1.19
   7 -20  -3    3.12    1.46
 -20  -7   5    1.12    1.29
  -7 -20   5    0.75    1.14
 -20   7   5    1.56    1.58
   7 -20   5    1.39    1.33
  20  -7   5    1.24    0.92
   7 -20  -5    2.00    1.08
  -8 -20   0    0.73    0.79
   8 -20   0    1.16    0.61
  20  -8   0    0.46    0.96
 -20   8   0   -1.79    0.97
 -20  -8   0    0.77    1.01
 -20  -8   2    1.51    1.61
 -20   8   2    6.74    1.86
  20  -8   2    5.15    1.40
  -8 -20   2    8.31    1.31
   8 -20  -2    5.43    1.68
  20  -8  -2    8.65    1.58
 -20  -8   4    0.08    1.04
  -8 -20   4   -0.09    0.81
 -20   8   4   -0.44    1.11
  20  -8   4   -0.78    1.01
   8 -20  -4    0.73    0.89
 -20   9   1    2.53    1.18
 -20  -9   1    0.41    1.16
  20  -9   1    1.11    1.16
  -9 -20   1    2.29    1.29
   9 -20  -1    3.23    1.33
  20  -9  -1    4.00    1.22
  -9 -20  -1    1.67    0.85
 -20  -9  -1    1.67    1.06
  -9 -20   3    5.10    1.31
 -20  -9   3    6.91    1.57
 -20   9   3    5.96    1.52
  20  -9   3    6.72    1.77
   9 -20  -3    9.15    1.58
  20  -9  -3    3.82    1.54
  10 -20   0    4.93    1.28
  20 -10   0    1.76    1.12
 -10 -20   0    1.18    0.85
 -20 -10   0    0.46    1.02
 -10 -20   2    1.79    0.85
 -20  10   2    0.46    0.68
 -20 -10   2    0.78    1.12
  20 -10   2    0.18    1.05
  10 -20  -2    1.76    1.11
  20 -10  -2    1.60    1.16
 -21   0   1   -0.87    1.50
 -21   0  -1    0.88    1.44
 -21   0   3    1.36    1.53
 -21   0  -3    1.40    1.12
   0 -21   5    0.15    1.04
 -21   0   5   -1.34    1.47
 -21  -1   0   15.38    2.43
 -21   1   0   15.82    2.46
 -21   1   2    2.80    1.55
 -21  -1   2    0.38    1.42
 -21   1  -2    1.01    1.18
 -21  -1  -2    0.46    1.25
   1 -21   4    0.31    1.12
  -1 -21   4    1.20    1.09
 -21   1   4    0.46    1.46
 -21  -1   4    0.15    1.41
   1 -21   6    2.68    1.50
  -1 -21   6    2.29    1.48
 -21   1   6    5.48    1.91
 -21  -1   6    4.03    1.82
 -21  -2   1    0.22    1.29
 -21   2   1    1.25    1.34
 -21  -2  -1    0.59    1.18
 -21   2  -1    0.28    1.20
  21  -2   3   19.93    1.90
  -2 -21   3   20.82    2.32
 -21   2   3   22.14    3.01
 -21  -2   3   17.82    2.71
 -21   2  -3   21.16    2.22
 -21  -2  -3   20.50    2.40
   2 -21   5   11.21    1.44
  -2 -21   5   13.41    2.04
 -21   2   5   13.58    2.68
 -21  -2   5   17.86    2.47
 -21  -3   0    2.11    1.54
 -21   3   0    3.94    1.59
 -21  -3   2    3.38    1.82
 -21   3   2    7.77    2.02
  21  -3   2    6.30    1.28
 -21  -3  -2    7.88    2.15
 -21   3  -2    7.01    1.56
   3 -21   4    3.09    1.32
  21  -3   4    2.25    0.98
  -3 -21   4    3.90    1.37
 -21   3   4    4.27    1.85
 -21  -3   4    0.90    1.57
 -21   3  -4    2.84    0.97
   3 -21   6   12.27    2.04
 -21   3   6    5.64    2.44
  -3 -21   6    6.72    1.88
 -21  -3   6    9.89    2.18
 -21  -4   1    2.31    1.40
 -21   4   1    2.43    1.48
  21  -4   1    2.59    1.02
 -21  -4  -1    2.45    1.35
 -21   4  -1    1.37    1.26
 -21  -4   3    2.00    1.64
  -4 -21   3    3.50    1.30
 -21   4   3    3.26    1.86
  21  -4   3    2.18    1.03
 -21   4  -3    3.75    1.02
   4 -21   5    3.79    0.95
 -21   4   5    5.66    2.02
  -4 -21   5    4.29    1.42
 -21  -4   5    1.50    1.73
 -21  -5   0    0.88    1.20
  21  -5   0    1.39    1.09
 -21   5   0    1.41    1.23
 -21  -5   2   11.60    2.12
  -5 -21   2   12.82    1.75
 -21   5   2    7.01    2.46
  21  -5   2   11.15    1.57
 -21  -5  -2   12.31    1.86
 -21   5  -2    9.50    1.54
 -21  -5   4    1.84    1.24
 -21   5   4    1.23    1.55
  -5 -21   4   -0.16    0.98
   5 -21   4    0.05    1.16
  21  -5   4    0.53    0.82
 -21  -6   1    0.71    1.26
  -6 -21   1    0.92    0.78
 -21   6   1   -2.53    1.03
  21  -6   1    0.94    0.81
 -21  -6  -1   -0.65    0.88
  21  -6  -1    1.67    0.86
 -21   6  -1   -1.32    0.75
 -21  -6   3    1.04    1.25
 -21   6   3    1.28    1.47
  -6 -21   3    0.69    1.02
  21  -6   3    0.82    0.91
  -7 -21   0    1.27    0.86
 -21  -7   0    0.41    1.08
  21  -7   0    1.71    0.99
 -21   7   0   -1.15    1.00
 -21  -7   2    8.17    1.73
 -21   7   2    5.38    1.88
  -7 -21   2   11.26    1.60
  21  -7   2    7.65    1.46
  21  -7  -2    7.13    1.66
 -21  -8   1    6.52    1.69
 -21   8   1    9.65    1.54
  21  -8   1    5.78    1.54
  -8 -21   1    8.21    1.33
  21  -8  -1    7.16    1.55
 -22   0   0   -0.46    1.22
 -22   0   2   16.75    2.90
 -22   0  -2   14.85    2.25
   0 -22   4    2.50    1.30
 -22   0   4    1.88    1.65
 -22   1   1    6.45    1.91
 -22  -1   1    6.90    1.94
 -22  -1  -1    5.10    2.34
 -22   1  -1    5.55    2.23
  -1 -22   3   -0.43    0.94
 -22   1   3    1.62    1.39
 -22  -1   3   -0.71    1.22
 -22   1  -3    0.77    0.94
 -22  -2   0   10.62    2.17
 -22   2   0   13.27    2.14
 -22   2   2    7.88    2.30
 -22  -2   2   14.53    2.23
 -22  -2  -2    4.54    1.89
 -22   2  -2   12.59    1.75
 -22  -3   1    0.93    1.42
 -22   3   1    4.51    1.63
 -22  -3  -1    1.58    1.80
 -22   3  -1    0.58    1.57
  -3 -22   3    4.52    1.22
 -22   3   3    3.41    1.77
 -22  -3   3    1.12    2.10
  22  -3   3    1.82    0.97
 -22   3  -3    1.70    0.98
 -22  -4   0    1.64    2.14
 -22   4   0    5.63    1.39
 -22  -4   2   -0.22    1.67
  -4 -22   2    3.59    1.30
 -22   4   2    5.81    1.68
  22  -4   2    3.64    1.53
 -22   4  -2    3.04    1.16
 -22  -5   1    0.87    1.27
 -22   5   1    1.35    1.23
  22  -5   1    2.74    1.03
 -22  -5  -1    0.39    1.15
 -22   5  -1    0.70    1.00
   0   0   0    0.00    0.00
;
_shelx_hkl_checksum     82244
_shelx_res_file
;
    shelx.res created by SHELXL-2014/7
TITL 0510
CELL  0.71073  17.4072  17.4072  14.4881   90.000   90.000   90.000
ZERR    16.00   0.0016   0.0016   0.0010    0.000    0.000    0.000
LATT  -2
SYMM  - Y, 1/2 + X, 1/4 + Z
SYMM  1/2 - X, 1/2 - Y, 1/2 + Z
SYMM  1/2 + Y, - X, 3/4 + Z
SYMM  - X,   Y, 1/2 + Z
SYMM  - Y, 1/2 - X, 3/4 + Z
SYMM  1/2 + X, 1/2 - Y,   Z
SYMM  1/2 + Y,   X, 1/4 + Z
SFAC  C    H    N    O    S
UNIT  160  112  48   64   16
MERG   2
OMIT  -3 55
ACTA  55
FMAP   2
PLAN   -1
SIZE   0.02 0.03 0.13
BOND   $H
CONF
TEMP   -173
L.S.   12
DFIX  0.88 0.01 N1 H1n
WGHT    0.066000    2.806500
FVAR       0.09544
S1    5    0.480850    0.102423    0.442332    11.00000    0.02455    0.02698 =
         0.02601    0.00219    0.00366    0.00604
O1    4    0.363614    0.167685    0.562183    11.00000    0.02464    0.02074 =
         0.01459    0.00387    0.00205    0.00522
O2    4    0.226975    0.391285    0.665997    11.00000    0.01824    0.01685 =
         0.01318   -0.00390   -0.00021    0.00421
O3    4    0.254949    0.408802    0.841547    11.00000    0.02886    0.03337 =
         0.01736   -0.00098   -0.00454    0.00834
O4    4    0.183999    0.512024    0.847686    11.00000    0.03329    0.02877 =
         0.01788   -0.00960    0.00166    0.00570
N1    3    0.315554    0.255785    0.461831    11.00000    0.02187    0.01849 =
         0.00926    0.00055    0.00342    0.00417
H1N   2    0.319394    0.277934    0.408224    11.00000   -1.20000
N2    3    0.280043    0.294666    0.532481    11.00000    0.01833    0.01867 =
         0.01419   -0.00272   -0.00087   -0.00035
N3    3    0.212533    0.456833    0.806652    11.00000    0.02091    0.01949 =
         0.01833   -0.00340    0.00209    0.00030
C1    1    0.411098    0.166620    0.409395    11.00000    0.01609    0.01351 =
         0.01906   -0.00062    0.00161   -0.00215
C2    1    0.413650    0.185668    0.313667    11.00000    0.01971    0.01254 =
         0.02945   -0.01017    0.01174   -0.00466
AFIX  43
H2    2    0.379706    0.219544    0.282367    11.00000   -1.20000
AFIX   0
C3    1    0.476990    0.144306    0.272822    11.00000    0.02757    0.01921 =
         0.01957   -0.00023    0.00852    0.00148
AFIX  43
H3    2    0.490102    0.148226    0.209346    11.00000   -1.20000
AFIX   0
C4    1    0.516423    0.098998    0.333610    11.00000    0.02101    0.02714 =
         0.02723   -0.00209    0.00887    0.00536
AFIX  43
H4    2    0.559485    0.068620    0.316565    11.00000   -1.20000
AFIX   0
C5    1    0.361586    0.196036    0.483779    11.00000    0.01769    0.01464 =
         0.01508   -0.00074   -0.00036   -0.00332
C6    1    0.236104    0.349915    0.507379    11.00000    0.01698    0.01908 =
         0.01501   -0.00171    0.00037    0.00143
AFIX  43
H6    2    0.224741    0.357594    0.443912    11.00000   -1.20000
AFIX   0
C7    1    0.204039    0.400365    0.576409    11.00000    0.01760    0.02270 =
         0.00957    0.00158   -0.00007   -0.00212
C8    1    0.158024    0.463317    0.567317    11.00000    0.01775    0.02187 =
         0.01527    0.00132    0.00075    0.00123
AFIX  43
H8    2    0.135063    0.481542    0.512009    11.00000   -1.20000
AFIX   0
C9    1    0.151122    0.496170    0.656081    11.00000    0.01961    0.01705 =
         0.01762    0.00175    0.00420    0.00149
AFIX  43
H9    2    0.122766    0.540584    0.673146    11.00000   -1.20000
AFIX   0
C10   1    0.193979    0.450232    0.711610    11.00000    0.01558    0.01741 =
         0.01497   -0.00126    0.00213   -0.00032
HKLF 4
REM  0510
REM R1 =  0.0449 for    2081 Fo > 4sig(Fo)  and  0.0508 for all    2292 data
REM    166 parameters refined using      2 restraints
END
WGHT      0.0586      3.5368
REM Highest difference peak  0.456,  deepest hole -0.308,  1-sigma level  0.065
Q1    1   0.4410  0.1669  0.3001  11.00000  0.05    0.46
;
_shelx_res_checksum     96984
data_global
_journal_date_recd_electronic     2016-06-16
_journal_date_accepted     2016-06-19
_journal_name_full     'Acta Crystallographica, Section E'
_journal_year     2016
_journal_volume     72
_journal_issue      7
_journal_page_first     1025
_journal_page_last     1031
_journal_paper_category     GO
_journal_paper_doi     10.1107/S2056989016009968
_journal_coeditor_code     HB7593
_publ_contact_author_name
;
Edward R.T. Tiekink
;
_publ_contact_author_address
;
Research Centre for Crystalline Materials,
Faculty of Science and Technology,
Sunway University,
No. 5 Jalan Universiti,
47500 Bandar Sunway,
Selangor Darul Ehsan, Malaysia
;
_publ_contact_author_email     'edwardt@sunway.edu.my'
_publ_contact_author_fax
;
+60 3 7491 8633
;
_publ_contact_author_phone
;
+60 3 7491 7173
;
_publ_section_title
;\
<i>N</i>'-[(1<i>E</i>)-(5-Nitrofuran-2-yl)methylidene]thiophene-2-\
carbohydrazide: crystal structure and Hirshfeld surface analysis
;
loop_
    _publ_author_name
    _publ_author_footnote
    _publ_author_address
    'Laura N. F. Cardoso' .
;
Funda\,ca\"o Oswaldo Cruz,
Instituto de Tecnologia em F\'armacos-Far Manguinhos,
 21041-250 Rio de Janeiro, RJ, Brazil
;
    'Thais C. M. Nogueira' .
;
Funda\,ca\"o Oswaldo Cruz,
Instituto de Tecnologia em F\'armacos-Far Manguinhos,
 21041-250 Rio de Janeiro, RJ, Brazil
;
    'Wardell, James L.'
;
Additional correspondence author, e-mail: j.wardell@abdn.ac.uk.
;
;
Funda\,ca\"o Oswaldo Cruz,
Instituto de Tecnologia em F\'armacos-Far Manguinhos,
 21041-250 Rio de Janeiro, RJ, Brazil
Department of Chemistry, University of Aberdeen,
Old Aberdeen, AB24 3UE, Scotland
;
    'Wardell, Solange M. S. V.' .
;
CHEMSOL, 1 Harcourt Road, Aberdeen AB15 5NY, Scotland
;
    'Marcus V. N. de Souza' .
;
Funda\,ca\"o Oswaldo Cruz,
Instituto de Tecnologia em F\'armacos-Far Manguinhos,
21041-250 Rio de Janeiro, RJ, Brazil
;
    'Jotani, Mukesh M.' .
;
Department of Physics, Bhavan's Sheth R. A. College of Science,
Ahmedabad, Gujarat 380 001, India
;
    'Tiekink, Edward R. T.' .
;
Research Centre for Crystalline Materials,
Faculty of Science and Technology,
Sunway University, 47500 Bandar Sunway,
Selangor Darul Ehsan, Malaysia
;
_publ_section_synopsis
;
The title molecule is curved as seen in the dihedral angle [27.4(2)\%] between
the outer rings. Supramolecular chains about a 4~1~ screw axis are formed by
amide-<i>N---H...O</i>(carbonyl) hydrogen bonding.
;
