# Supplementary material for: N′-[(1E)-(5-Nitro­furan-2-yl)methyl­idene]thio­phene-2-carbohydrazide: crystal structure and Hirshfeld surface analysis
Source: Acta Crystallogr E Crystallogr Commun. 2016 Jun 24;72(Pt 7):1025–31. doi: 10.1107/S2056989016009968 (PMC4992931; doi:10.1107/S2056989016009968)
Supplement: Supplementary file 2 [file e-72-01025-Isup2.hkl]

data_I                                                                          
_shelx_title ' 0510'                                                            
_shelx_refln_list_code          4                                               
_shelx_F_calc_maximum      463.76                                               
_exptl_crystal_F_000      2176.00                                               
_reflns_d_resolution_high  0.7705                                               
                                                                                
loop_                                                                           
 _space_group_symop_operation_xyz                                               
 'x, y, z'                                                                      
 '-y, x+1/2, z+1/4'                                                             
 '-x+1/2, -y+1/2, z+1/2'                                                        
 'y+1/2, -x, z+3/4'                                                             
 '-x, y, z+1/2'                                                                 
 '-y, -x+1/2, z+3/4'                                                            
 'x+1/2, -y+1/2, z'                                                             
 'y+1/2, x, z+1/4'                                                              
 'x+1/2, y+1/2, z+1/2'                                                          
 '-y+1/2, x+1, z+3/4'                                                           
 '-x+1, -y+1, z+1'                                                              
 'y+1, -x+1/2, z+5/4'                                                           
 '-x+1/2, y+1/2, z+1'                                                           
 '-y+1/2, -x+1, z+5/4'                                                          
 'x+1, -y+1, z+1/2'                                                             
 'y+1, x+1/2, z+3/4'                                                            
                                                                                
_cell_length_a    17.4072                                                       
_cell_length_b    17.4072                                                       
_cell_length_c    14.4881                                                       
_cell_angle_alpha  90.000                                                       
_cell_angle_beta   90.000                                                       
_cell_angle_gamma  90.000                                                       
                                                                                
_shelx_F_squared_multiplier     1.000                                           
                                                                                
loop_                                                                           
 _refln_index_h                                                                 
 _refln_index_k                                                                 
 _refln_index_l                                                                 
 _refln_F_squared_calc                                                          
 _refln_F_squared_meas                                                          
 _refln_F_squared_sigma                                                         
 _refln_observed_status                                                         
   4   9 -15       1413.74       1207.75       131.75 o                         
   5  10 -15        979.67        887.14       110.89 o                         
   7  10 -15        974.41        857.50       143.83 o                         
   9  10 -15        599.02        655.48       129.56 o                         
   6  11 -15       1280.40       1242.88       143.83 o                         
   8  11 -15        245.93        140.54        99.91 o                         
   1   7 -14        743.90        646.69        96.62 o                         
   2   8 -14       2181.55       2189.32       149.32 o                         
   3   9 -14        571.28        759.78        85.64 o                         
   5   9 -14        384.85        466.63        91.13 o                         
   4  10 -14        572.71        693.91       128.46 o                         
   6  10 -14       2716.80       2986.43       228.37 o                         
   8  10 -14        674.75       1005.72       129.56 o                         
   3  11 -14        795.75        691.71       132.85 o                         
   5  11 -14        768.99        643.40       149.32 o                         
   7  11 -14         71.53         56.00        77.95 o                         
   9  11 -14        227.45        546.78       111.99 o                         
   4  12 -14        144.65        189.95        73.56 o                         
   6  12 -14        393.22        375.50       102.11 o                         
   8  12 -14        214.78        125.17        94.42 o                         
   5  13 -14        477.41        545.68       105.40 o                         
   7  13 -14        741.97        524.82       120.77 o                         
   2   5 -13       1875.19       1876.40        99.91 o                         
   1   6 -13       1691.28       1760.02       115.28 o                         
   1   8 -13       4719.49       4516.97       274.49 o                         
   2   9 -13        129.81        143.83        82.35 o                         
   4   9 -13       2252.09       2218.96       172.38 o                         
   1  10 -13       1292.32       1125.40       103.21 o                         
   3  10 -13        111.90        162.50        65.88 o                         
   5  10 -13        128.37        174.57        76.86 o                         
   7  10 -13        973.19       1074.89       146.03 o                         
   2  11 -13       1193.56       1458.08       148.22 o                         
   4  11 -13       2154.05       2170.65       219.59 o                         
   6  11 -13       1269.69       1285.70       150.42 o                         
   8  11 -13        303.37        486.39       157.01 o                         
  10  11 -13        249.39        391.97       115.28 o                         
   3  12 -13       3246.43       3425.61       232.77 o                         
   5  12 -13        303.84        200.93        88.93 o                         
   7  12 -13       1062.83       1285.70       197.63 o                         
   9  12 -13       1419.25       1552.50       194.34 o                         
  11  12 -13       1590.94       1927.76       237.16 o                         
   4  13 -13        460.58        507.25        87.84 o                         
   6  13 -13       1434.98       1351.58       155.91 o                         
   8  13 -13       2467.30       2736.10       304.13 o                         
   5  14 -13         99.39         92.23        76.86 o                         
   7  14 -13        162.93        295.35        96.62 o                         
   6  15 -13        280.35        160.30       121.87 o                         
   0   4 -12       5312.16       4385.22       225.08 o                         
   3   5 -12        229.05        198.73        28.55 o                         
   2   6 -12       1563.61       1537.13        91.13 o                         
   1   7 -12        273.76        316.74        40.10 o                         
   0   8 -12       7507.34       7682.37       388.67 o                         
   2   8 -12       1646.78       1573.00       107.60 o                         
   1   9 -12       1739.69       2002.45       100.14 o                         
   3   9 -12         88.18        133.95        66.98 o                         
   5   9 -12       4364.06       4227.11       281.08 o                         
   0  10 -12       3006.24       3108.30       176.77 o                         
   2  10 -12       2094.02       2043.29       144.93 o                         
   4  10 -12       2182.86       2020.23       173.48 o                         
   6  10 -12       2310.20       2767.94       214.10 o                         
   8  10 -12        492.94        626.93       120.77 o                         
   1  11 -12       1385.91       1298.77        79.42 o                         
   3  11 -12        977.24       1274.72       118.58 o                         
   5  11 -12        322.71        658.77        93.33 o                         
   7  11 -12        131.39        370.01       101.01 o                         
   9  11 -12        633.22        374.40       124.07 o                         
   0  12 -12       3208.80       3670.45       211.90 o                         
   2  12 -12         12.96          9.88        75.76 o                         
   4  12 -12        396.07        316.21       118.58 o                         
   6  12 -12          8.56        -12.08        75.76 o                         
   8  12 -12        113.99         87.84       102.11 o                         
  10  12 -12          1.04       -133.40        88.93 o                         
  12  12 -12         77.23       -115.28        94.42 o                         
   1  13 -12       1130.23       1127.60       113.09 o                         
   3  13 -12        487.47        637.91        97.72 o                         
   5  13 -12       1149.83       1460.28       152.62 o                         
   7  13 -12        327.70        278.88       113.09 o                         
   9  13 -12         39.03          6.59        84.54 o                         
  11  13 -12        592.08        340.93       107.50 o                         
   2  14 -12       2601.81       2426.47       188.85 o                         
   4  14 -12         83.09         56.00        69.17 o                         
   6  14 -12        889.88        990.35       140.54 o                         
   8  14 -12        164.28        264.61       103.21 o                         
  10  14 -12         21.31         -3.29       122.97 o                         
   3  15 -12       2238.63       2405.61       192.14 o                         
   5  15 -12        280.98        272.29       130.66 o                         
   7  15 -12        841.27        982.67       136.15 o                         
   4  16 -12        287.23        124.07        90.03 o                         
   6  16 -12        378.93        177.87        92.23 o                         
   1   4 -11        567.41        516.31        32.95 o                         
   3   4 -11       1817.06       1782.62        63.76 o                         
   2   5 -11       3335.24       3137.78       272.84 o                         
   1   6 -11      10191.86       9079.93       677.44 o                         
   3   6 -11       1562.14       1428.70       121.87 o                         
   2   7 -11       5347.72       5542.46       260.21 o                         
   1   8 -11       1047.65        924.78       123.52 o                         
   3   8 -11       4822.04       5317.38       250.33 o                         
   2   9 -11       4653.09       4892.42       243.20 o                         
   4   9 -11       4922.49       5071.44       312.92 o                         
   1  10 -11       2763.96       2752.13       135.84 o                         
   3  10 -11       3053.05       3113.79       210.81 o                         
   5  10 -11       3763.95       3615.55       260.21 o                         
   7  10 -11       1289.79       1896.16       171.28 o                         
   2  11 -11         92.70        148.16        37.98 o                         
   4  11 -11        485.19        586.31        95.52 o                         
   6  11 -11       3946.84       4090.97       297.54 o                         
   8  11 -11       2054.84       2247.51       214.10 o                         
  10  11 -11       1066.82        982.67       167.99 o                         
   1  12 -11       1058.50       1185.56        83.32 o                         
   3  12 -11        481.62        463.34       124.07 o                         
   5  12 -11       2943.74       2676.81       218.49 o                         
   7  12 -11       2134.91       2284.84       214.10 o                         
   9  12 -11       1060.94       1021.10       169.08 o                         
  11  12 -11       1364.96       1663.99       168.54 o                         
   2  13 -11       1969.99       2070.74       208.61 o                         
   4  13 -11        482.78        603.87       105.40 o                         
   6  13 -11       1535.80       1325.23       162.50 o                         
   8  13 -11        400.26        460.04       126.26 o                         
  10  13 -11         72.97        -99.91        90.03 o                         
  12  13 -11        661.02       1153.92       132.66 o                         
   1  14 -11       1280.37       1439.89        89.65 o                         
   3  14 -11       1317.05       1478.94       144.93 o                         
   5  14 -11        182.57        138.34       118.58 o                         
   7  14 -11        535.81        496.27       173.48 o                         
   9  14 -11        111.22         64.78       109.80 o                         
  11  14 -11        868.34       1353.12       133.79 o                         
   2  15 -11        317.34        355.74        90.03 o                         
   4  15 -11       1683.82       1960.94       169.08 o                         
   6  15 -11        850.96        983.76       139.44 o                         
   8  15 -11        424.84        538.00       130.66 o                         
  10  15 -11       1019.36        979.37       154.81 o                         
   1  16 -11        398.21        274.49        87.84 o                         
   3  16 -11        860.50        959.61       124.07 o                         
   5  16 -11        272.52        111.99        87.84 o                         
   7  16 -11       1963.90       1891.77       203.12 o                         
   2  17 -11       1237.52       1085.87       130.66 o                         
   4  17 -11         48.16         96.62       115.28 o                         
   6  17 -11        182.53        239.35       107.60 o                         
   3  18 -11        188.51        256.92        93.33 o                         
   0   4 -10      10215.28      10169.23       482.00 o                         
   2   4 -10       2812.98       2310.09       124.07 o                         
   1   5 -10       1123.98       1243.98        76.86 o                         
   3   5 -10       6824.93       5457.92       299.74 o                         
   0   6 -10      16035.72      14898.11       900.32 o                         
   2   6 -10       6239.41       5640.07       276.68 o                         
   4   6 -10       5609.54       4884.79       253.63 o                         
   1   7 -10       6922.93       6451.43       200.59 o                         
   3   7 -10       5400.75       5167.51       417.22 o                         
   0   8 -10       3064.06       3103.91       169.08 o                         
   2   8 -10       1403.93       1421.62        74.58 o                         
   1   9 -10       1568.59       1465.51        95.67 o                         
   3   9 -10       4150.87       4147.40       165.08 o                         
   5   9 -10         24.30         46.11        70.27 o                         
   0  10 -10      12206.69      12156.52       674.14 o                         
   2  10 -10       1916.07       1866.61        93.87 o                         
   4  10 -10       6165.86       6827.06       412.83 o                         
   6  10 -10        506.96        406.24       118.58 o                         
   8  10 -10       1648.81       1850.05       196.53 o                         
   1  11 -10       5145.06       5223.26       227.33 o                         
   3  11 -10        301.12        273.39        84.54 o                         
   5  11 -10       2840.98       2963.37       228.37 o                         
   7  11 -10         86.89        159.20        99.91 o                         
   9  11 -10       1065.82       1009.02       165.79 o                         
  11  11 -10       1855.18       2214.57       219.59 o                         
   0  12 -10       1722.91       1599.72       129.56 o                         
   2  12 -10       5375.95       5248.92       224.68 o                         
   4  12 -10       1641.66       1448.20       161.40 o                         
   6  12 -10       3473.86       4042.66       288.76 o                         
   8  12 -10        499.13        514.94       124.07 o                         
  10  12 -10       1463.05       1433.92       193.24 o                         
   1  13 -10        715.95        677.94        69.76 o                         
   3  13 -10       2214.65       1885.18       178.97 o                         
   5  13 -10        421.34        404.05       101.01 o                         
   7  13 -10         52.10         32.94       118.58 o                         
   9  13 -10        118.07        180.06       105.40 o                         
  11  13 -10        202.38        213.81        78.78 o                         
  13  13 -10       1170.42       1360.36       193.24 o                         
   0  14 -10        302.01        160.30        79.05 o                         
   2  14 -10       1790.60       1852.24       199.83 o                         
   4  14 -10       1435.40       1682.06       151.52 o                         
   6  14 -10       1330.61       1319.74       162.50 o                         
   8  14 -10        691.05        729.04       151.52 o                         
  10  14 -10         86.66        159.20       101.01 o                         
  12  14 -10         62.76         93.87       103.76 o                         
   1  15 -10       1605.27       1286.80       140.54 o                         
   3  15 -10       2203.54       2225.55       188.85 o                         
   5  15 -10        296.61        177.87        94.42 o                         
   7  15 -10        294.10        398.56       108.70 o                         
   9  15 -10       1021.82        859.70       175.67 o                         
  11  15 -10       1220.26       1250.51       148.22 o                         
   0  16 -10        408.81        253.63        85.64 o                         
   2  16 -10       1193.37       1411.97       184.46 o                         
   4  16 -10        546.73        716.96       124.07 o                         
   6  16 -10         86.85         94.42        95.52 o                         
   8  16 -10        951.55        988.16       160.30 o                         
  10  16 -10        312.48        304.13       125.17 o                         
   1  17 -10        150.02         65.88        79.05 o                         
   3  17 -10        156.16         99.91        92.23 o                         
   5  17 -10        763.72        860.79       138.34 o                         
   7  17 -10         16.87        101.01        85.64 o                         
   2  18 -10       2044.22       1794.05       189.95 o                         
   4  18 -10        266.84        143.83       128.46 o                         
   6  18 -10         49.40         19.76        90.03 o                         
   1   4  -9       3352.70       3610.90       104.93 o                         
   3   4  -9      10261.84      10438.06       378.83 o                         
   2   5  -9        863.26        806.77        45.01 o                         
   4   5  -9        439.74        499.57        53.80 o                         
   1   6  -9        784.16        870.12        59.59 o                         
   3   6  -9        250.96        338.77        29.80 o                         
   2   7  -9       1388.70       1343.39       199.83 o                         
   4   7  -9       2953.63       2452.82       132.85 o                         
   1   8  -9       1293.07       1224.55        57.43 o                         
   3   8  -9       3315.58       3083.83       157.42 o                         
   2   9  -9       3776.21       4001.25       241.64 o                         
   4   9  -9       1280.69       1145.39        61.67 o                         
   1  10  -9       2172.57       2356.74       107.17 o                         
   3  10  -9       1422.86       1362.21       131.21 o                         
   5  10  -9       1639.04       1893.97       210.81 o                         
   7  10  -9       1188.12       1383.42       157.01 o                         
   9  10  -9        360.70        640.11       130.66 o                         
   2  11  -9       3597.27       3630.63       151.31 o                         
   4  11  -9        520.27        455.65       110.89 o                         
   6  11  -9       2337.65       2486.86       206.41 o                         
   8  11  -9       1036.56       1123.20       170.18 o                         
  10  11  -9        361.08        391.97       129.56 o                         
   1  12  -9        880.27        853.71       172.38 o                         
   3  12  -9       4474.87       3974.59       281.08 o                         
   5  12  -9        420.37        355.74       110.89 o                         
   7  12  -9       4493.02       4723.39       340.36 o                         
   9  12  -9        253.54        234.96       117.48 o                         
  11  12  -9       1508.56       1987.42       333.78 o                         
   2  13  -9       1044.02       1060.62       120.77 o                         
   4  13  -9       7692.66       7430.94       540.19 o                         
   6  13  -9       1350.73       1182.49       164.69 o                         
   8  13  -9       4712.00       5023.13       370.01 o                         
  10  13  -9        865.33        965.10       164.69 o                         
  12  13  -9       2200.45       2517.04       188.12 o                         
   1  14  -9        990.84       1146.61        92.05 o                         
   3  14  -9        368.91        279.98        99.91 o                         
   5  14  -9         62.21         19.76       120.77 o                         
   7  14  -9       1100.55       1540.43       163.59 o                         
   9  14  -9       1284.04       1259.35       187.75 o                         
  11  14  -9        152.97         50.71       121.32 o                         
  13  14  -9        112.53          0.48        83.91 o                         
   2  15  -9       1084.43       1072.70       129.56 o                         
   4  15  -9        213.41        248.14        95.52 o                         
   6  15  -9        112.27        230.57       104.31 o                         
   8  15  -9        625.90        565.45       142.73 o                         
  10  15  -9        801.44        659.87       162.50 o                         
  12  15  -9       2141.47       1981.51       185.55 o                         
   1  16  -9       2376.40       2628.50       248.14 o                         
   3  16  -9        504.72        659.87       116.38 o                         
   5  16  -9        496.11        365.62       114.19 o                         
   7  16  -9       1518.03       1018.90       176.77 o                         
   9  16  -9        615.27        546.78       152.62 o                         
  11  16  -9       1607.66       2151.91       188.85 o                         
   2  17  -9        484.51        531.41       115.28 o                         
   4  17  -9       1226.26       1168.22       158.11 o                         
   6  17  -9        489.71        641.20       125.17 o                         
   8  17  -9        474.61        269.00       131.75 o                         
  10  17  -9        676.15        497.37       146.03 o                         
   3  18  -9        129.38        171.28       121.87 o                         
   5  18  -9        320.78        337.07       115.28 o                         
   7  18  -9        319.69        419.42       119.68 o                         
   2  19  -9        230.98         99.91        54.90 o                         
   4  19  -9         23.60        -96.62        83.44 o                         
   0   4  -8       1671.57       1920.23        70.45 o                         
   2   4  -8        524.71        466.42        30.93 o                         
   4   4  -8       5091.91       4478.54       227.28 o                         
   1   5  -8      18955.23      17976.12       506.56 o                         
   3   5  -8       8428.35       8696.61       348.05 o                         
   0   6  -8        208.13        190.38        65.88 o                         
   2   6  -8        595.24        809.23        30.49 o                         
   4   6  -8      15819.95      14597.27       862.99 o                         
   1   7  -8       2467.46       2297.16        62.64 o                         
   3   7  -8       1124.89       1221.29        64.98 o                         
   0   8  -8        753.06        882.44        51.42 o                         
   2   8  -8        958.55       1011.38        61.17 o                         
   4   8  -8       1502.70       1531.52        97.59 o                         
   1   9  -8       1803.55       1693.70        66.56 o                         
   3   9  -8       8443.11       7637.00       410.78 o                         
   5   9  -8       6624.92       5763.92       476.77 o                         
   7   9  -8        729.10        583.01        36.23 o                         
   0  10  -8       7835.89       7274.77       600.58 o                         
   2  10  -8       8042.48       7205.73       338.66 o                         
   4  10  -8       4996.79       4543.36       439.17 o                         
   6  10  -8        593.40        558.86       122.97 o                         
   8  10  -8       5642.42       5599.55       399.65 o                         
  10  10  -8       1395.81       1835.78       208.61 o                         
   1  11  -8       2215.40       2150.76       110.27 o                         
   3  11  -8       4345.52       4049.82       455.65 o                         
   5  11  -8       3308.40       3342.16       253.63 o                         
   7  11  -8        622.23        811.39       132.85 o                         
   9  11  -8        454.23        611.56       131.75 o                         
   0  12  -8       1403.58       1453.69       133.95 o                         
   2  12  -8       1157.09       1036.05        65.46 o                         
   4  12  -8       2355.76       2383.65       211.90 o                         
   6  12  -8        894.36       1261.55       141.64 o                         
   8  12  -8        185.16        124.07       104.31 o                         
  10  12  -8        631.12        870.68       151.52 o                         
  12  12  -8        352.39        428.20       141.64 o                         
   1  13  -8       1975.81       2026.30       121.09 o                         
   3  13  -8        858.72       1172.61       130.66 o                         
   5  13  -8       2747.70       3044.62       243.75 o                         
   7  13  -8        235.10        188.85       109.80 o                         
   9  13  -8        659.41        765.27       142.73 o                         
  11  13  -8        433.35        522.32       101.98 o                         
   0  14  -8      11032.54      10268.04       632.42 o                         
   2  14  -8        545.31        991.45       117.48 o                         
   4  14  -8       3426.21       3487.09       267.90 o                         
   6  14  -8        750.50       1063.92       142.73 o                         
   8  14  -8        830.73        944.24       166.89 o                         
  10  14  -8        990.08        977.18       171.28 o                         
  12  14  -8        173.38        157.47        88.05 o                         
  14  14  -8        265.05        341.46       130.66 o                         
   1  15  -8       5048.87       5104.38       408.44 o                         
   3  15  -8        322.33        364.52       105.40 o                         
   5  15  -8       1278.47       1209.94       165.79 o                         
   7  15  -8       2849.83       2830.52       269.00 o                         
   9  15  -8        122.51         13.18        98.82 o                         
  11  15  -8        719.26        589.04       117.89 o                         
  13  15  -8        751.58        833.43       142.18 o                         
   0  16  -8       8367.85       5552.34       329.39 o                         
   2  16  -8        782.16        812.48       132.85 o                         
   4  16  -8         28.70         80.15        73.56 o                         
   6  16  -8       1159.29       1171.51       218.49 o                         
   8  16  -8        126.64         -3.29       103.21 o                         
  10  16  -8        613.91        528.11       143.83 o                         
  12  16  -8        532.02        443.35        98.47 o                         
   1  17  -8       1509.66       1284.60       170.18 o                         
   3  17  -8        277.52        356.83       131.75 o                         
   5  17  -8       1049.04       1375.73       209.71 o                         
   7  17  -8        692.53        467.73       139.44 o                         
   9  17  -8        143.19         84.54       119.68 o                         
  11  17  -8         57.59        134.92        84.02 o                         
   2  18  -8        453.26        391.97       116.38 o                         
   4  18  -8       1109.79        831.15       148.22 o                         
   6  18  -8       1534.52       1526.15       195.44 o                         
   8  18  -8        829.81        860.79       154.81 o                         
   3  19  -8        592.66        598.38       132.85 o                         
   5  19  -8       1947.65       2225.55       222.88 o                         
   7  19  -8         55.64        -38.43        95.52 o                         
   4  20  -8       2009.89       1563.48       205.32 o                         
   1   2  -7       2335.80       2550.57       114.12 o                         
   2   3  -7       6547.29       6150.13       304.48 o                         
   1   4  -7       6174.77       6905.03       200.38 o                         
   3   4  -7       3319.24       3866.06        88.11 o                         
   2   5  -7      18096.38      19562.19       464.81 o                         
   4   5  -7        352.83        429.90        75.71 o                         
   1   6  -7         66.53         99.40        16.60 o                         
   3   6  -7       1363.06       1203.21        56.58 o                         
   5   6  -7        341.47        202.27        37.72 o                         
   2   7  -7       1110.35       1263.77        47.43 o                         
   4   7  -7       3058.86       3078.77       145.16 o                         
   6   7  -7       4822.56       3969.10       252.53 o                         
   1   8  -7       7181.09       6591.25       159.91 o                         
   3   8  -7       3692.03       3854.95       190.74 o                         
   5   8  -7        192.56        178.84        26.40 o                         
   7   8  -7       8332.55       7948.07       375.50 o                         
   2   9  -7       4126.48       3797.04       146.59 o                         
   4   9  -7       3464.88       3347.48       243.30 o                         
   6   9  -7       1268.86       1211.85       146.80 o                         
   8   9  -7       2014.87       1844.24       167.44 o                         
   1  10  -7       1612.48       1393.18        78.44 o                         
   3  10  -7       6593.69       6220.60       409.05 o                         
   5  10  -7        578.45        512.81        41.48 o                         
   7  10  -7        649.14        621.93        41.85 o                         
   9  10  -7         42.23         34.99        29.41 o                         
   2  11  -7       4157.75       3722.41       158.55 o                         
   4  11  -7       3948.21       3329.89       256.67 o                         
   6  11  -7       1565.69       1302.23        65.33 o                         
   8  11  -7        543.26        613.38       129.56 o                         
  10  11  -7       1391.37       1572.66       137.01 o                         
   1  12  -7        370.15        374.72        58.21 o                         
   3  12  -7         11.13          3.29        70.27 o                         
   5  12  -7       1014.69        955.40        57.24 o                         
   7  12  -7        738.86        922.28       141.64 o                         
   9  12  -7       1376.20       1448.20       186.65 o                         
  11  12  -7       1440.16       1609.01       145.56 o                         
   2  13  -7       3322.38       3087.44       232.77 o                         
   4  13  -7        227.25        190.11        68.07 o                         
   6  13  -7       1469.49       1426.24       180.06 o                         
   8  13  -7       2371.59       2388.04       247.04 o                         
  10  13  -7       1458.69       1420.92       112.71 o                         
  12  13  -7       1095.28       1326.16       220.69 o                         
   1  14  -7       7547.08       7371.65       455.65 o                         
   3  14  -7       6729.16       6256.13       416.12 o                         
   5  14  -7       2060.39       1718.29       199.83 o                         
   7  14  -7       1495.03       1881.89       195.44 o                         
   9  14  -7       2306.34       2022.43       234.96 o                         
  11  14  -7       1627.87       1543.80       124.86 o                         
  13  14  -7        437.62        323.94       105.18 o                         
   2  15  -7        475.68        534.70       109.80 o                         
   4  15  -7       1553.15       1547.01       175.67 o                         
   6  15  -7       3206.42       2906.28       326.09 o                         
   8  15  -7        802.43        857.50       166.89 o                         
  10  15  -7        740.29       1158.34       172.38 o                         
  12  15  -7        534.91        666.61       109.46 o                         
  14  15  -7        211.53        275.29        90.38 o                         
   1  16  -7         83.28        -12.08        76.86 o                         
   3  16  -7        282.98        328.29       102.11 o                         
   5  16  -7        100.34        207.51       102.11 o                         
   7  16  -7        608.72        557.76       140.54 o                         
   9  16  -7       2064.76       2431.96       250.33 o                         
  11  16  -7        346.12        245.98        74.81 o                         
  13  16  -7        768.16        910.66       125.24 o                         
   2  17  -7       1055.82       1051.84       143.83 o                         
   4  17  -7       1085.37       1178.10       163.59 o                         
   6  17  -7       2421.66       3006.19       254.72 o                         
   8  17  -7         27.37        -66.98       101.01 o                         
  10  17  -7       1232.36       1420.52       140.00 o                         
  12  17  -7        181.31        180.38       110.34 o                         
   3  18  -7        182.08        479.80       115.28 o                         
   5  18  -7       1824.44       1519.57       210.81 o                         
   7  18  -7        982.94        928.87       166.89 o                         
   9  18  -7        735.90        985.96       171.28 o                         
   4  19  -7       1703.73       1891.77       217.39 o                         
   6  19  -7        216.20        294.25       117.48 o                         
   8  19  -7       1020.68       1125.40       191.04 o                         
   5  20  -7        366.50        265.70       119.68 o                         
   1   1  -6       8629.92       8066.49       229.16 o                         
   0   2  -6      70046.66      71896.85      3207.52 o                         
   1   3  -6       2134.92       2062.81        39.21 o                         
   3   3  -6       4435.63       4407.54       116.26 o                         
   0   4  -6       5425.79       4384.37        98.29 o                         
   2   4  -6      17493.28      17541.45       329.25 o                         
   1   5  -6       4616.01       4670.95        95.24 o                         
   3   5  -6      11180.44      10846.29       201.08 o                         
   5   5  -6      11648.97      10968.23       434.36 o                         
   0   6  -6      20278.13      18961.50       640.09 o                         
   2   6  -6        663.20        951.87        36.29 o                         
   4   6  -6      11167.57      11157.85       297.33 o                         
   1   7  -6       1582.84       1586.03        42.47 o                         
   3   7  -6       1340.33       1661.67        76.45 o                         
   5   7  -6       8200.16       7630.55       227.88 o                         
   7   7  -6       2416.08       2265.07       158.11 o                         
   0   8  -6       1154.57       1246.83        96.16 o                         
   2   8  -6       4445.54       4866.44       145.64 o                         
   4   8  -6       2184.72       2109.06        97.30 o                         
   6   8  -6       4481.12       4931.46       411.18 o                         
   1   9  -6      10500.57      10033.58       275.04 o                         
   3   9  -6       3875.20       4222.91       105.76 o                         
   5   9  -6       2367.45       2325.14       150.55 o                         
   7   9  -6        724.24        672.12        37.31 o                         
   0  10  -6      10450.17      11514.22       699.40 o                         
   2  10  -6       7138.47       6979.57       178.74 o                         
   4  10  -6       4814.02       4473.80       164.02 o                         
   6  10  -6       2430.85       2315.95       225.32 o                         
   8  10  -6       1979.71       1968.78       214.50 o                         
   1  11  -6        132.03        150.24        56.45 o                         
   3  11  -6        267.84        354.77        30.51 o                         
   5  11  -6        597.13        593.74        44.62 o                         
   7  11  -6       1821.06       1859.78       243.30 o                         
   9  11  -6       1846.92       1805.84       109.57 o                         
  11  11  -6       1687.35       1572.91       139.44 o                         
   0  12  -6        766.29        674.14       103.21 o                         
   2  12  -6        438.38        615.97        71.92 o                         
   4  12  -6       1550.01       1643.58       100.95 o                         
   6  12  -6       1154.46       1076.60        81.91 o                         
   8  12  -6        735.52        828.54        70.82 o                         
  10  12  -6       2471.94       2441.96       133.30 o                         
   1  13  -6        165.40        201.40        42.02 o                         
   3  13  -6        794.81       1004.59        83.63 o                         
   5  13  -6          1.02        -21.41        73.01 o                         
   7  13  -6        947.14        955.68       144.38 o                         
   9  13  -6        115.77        118.58       114.19 o                         
  11  13  -6        666.23        875.82       130.11 o                         
  13  13  -6        274.44        438.08       125.17 o                         
   0  14  -6       1844.71       1708.41       166.89 o                         
   2  14  -6       1822.17       1978.40       104.36 o                         
   4  14  -6       2597.19       2439.84       182.26 o                         
   6  14  -6       1086.04       1013.44        92.41 o                         
   8  14  -6        193.37        138.34       114.19 o                         
  10  14  -6       1641.89       1631.36       158.65 o                         
  12  14  -6        772.21       1094.67       320.05 o                         
   1  15  -6       1711.89       1599.76       107.56 o                         
   3  15  -6       1732.90       2004.35       193.24 o                         
   5  15  -6        335.67        329.77        66.98 o                         
   7  15  -6        184.19        206.41       109.80 o                         
   9  15  -6        567.09        592.89       146.03 o                         
  11  15  -6        539.95        398.08        85.09 o                         
  13  15  -6         43.41         53.51        75.30 o                         
  15  15  -6        318.00        220.69       150.42 o                         
   0  16  -6       1209.99       1113.32       103.21 o                         
   2  16  -6        140.02        219.12        97.72 o                         
   4  16  -6       2537.90       2587.87       230.57 o                         
   6  16  -6       1054.53        978.27       164.69 o                         
   8  16  -6        381.13        424.91       128.46 o                         
  10  16  -6        225.83         97.47        90.92 o                         
  12  16  -6        399.18        394.23        97.74 o                         
  14  16  -6        331.83        356.57       102.69 o                         
   1  17  -6       1933.86       1549.21       120.77 o                         
   3  17  -6       1152.32       1127.60       213.00 o                         
   5  17  -6        822.77        682.93       149.32 o                         
   7  17  -6        167.68        371.11       130.66 o                         
   9  17  -6        442.18        584.11       139.44 o                         
  11  17  -6         27.99         25.97        80.20 o                         
  13  17  -6        399.87        161.15        98.88 o                         
   2  18  -6        126.99         50.51        58.19 o                         
   4  18  -6       1878.48       1672.18       198.73 o                         
   6  18  -6        257.58        352.44       117.48 o                         
   8  18  -6        822.55        910.20       167.99 o                         
  10  18  -6        375.16        351.12       121.32 o                         
   3  19  -6        898.97        719.16       163.59 o                         
   5  19  -6       2169.47       2370.48       249.24 o                         
   7  19  -6        317.62        160.30       127.36 o                         
   9  19  -6         36.04        295.35       111.99 o                         
   4  20  -6        394.22        294.25       129.56 o                         
   6  20  -6        190.18        125.17       120.77 o                         
   1   2  -5       3054.53       3358.88        68.50 o                         
   2   3  -5      13153.95      13965.77       222.57 o                         
   1   4  -5       3894.67       3641.53        55.86 o                         
   3   4  -5       8543.90       9332.61       136.89 o                         
   2   5  -5       1779.23       1993.64        38.02 o                         
   4   5  -5       4128.52       4513.84        77.77 o                         
   1   6  -5      13390.13      14279.70       265.33 o                         
   3   6  -5       7557.00       8114.70       141.68 o                         
   5   6  -5        990.35        919.71        38.63 o                         
   2   7  -5      14543.19      14374.53       307.30 o                         
   4   7  -5       8881.59       8507.19       357.52 o                         
   6   7  -5       7885.32       7575.94       284.67 o                         
   1   8  -5       3595.81       3383.95        87.47 o                         
   3   8  -5       5661.82       5534.21       146.28 o                         
   5   8  -5       2065.66       2163.76       122.08 o                         
   7   8  -5       2083.83       1678.14       152.07 o                         
   2   9  -5       1276.48       1262.64        44.23 o                         
   4   9  -5       2717.09       2397.39       133.14 o                         
   6   9  -5       3248.33       3307.69       130.53 o                         
   8   9  -5       4569.48       4185.70       563.25 o                         
   1  10  -5       1803.98       1958.57        83.95 o                         
   3  10  -5       6453.04       5646.44       145.87 o                         
   5  10  -5       2194.80       2163.03        88.26 o                         
   7  10  -5       3457.73       3278.85       237.74 o                         
   9  10  -5       1564.87       1568.68        92.83 o                         
   2  11  -5       3709.99       3695.22       172.17 o                         
   4  11  -5       1861.29       1891.36       107.36 o                         
   6  11  -5       2218.65       2383.84       126.53 o                         
   8  11  -5       9518.68       8307.63       602.86 o                         
  10  11  -5        265.01        306.05        62.83 o                         
   1  12  -5      12042.29      12650.81       357.97 o                         
   3  12  -5       3245.94       3083.91       160.86 o                         
   5  12  -5        695.52        615.16        73.89 o                         
   7  12  -5      13012.61      13475.22       569.55 o                         
   9  12  -5        774.23        840.14        84.68 o                         
  11  12  -5       5078.34       5228.68       215.10 o                         
   2  13  -5       4363.18       4027.68       205.38 o                         
   4  13  -5       2383.92       2437.12       180.61 o                         
   6  13  -5       6086.67       6286.96       283.89 o                         
   8  13  -5        682.90        629.06        83.86 o                         
  10  13  -5       1572.54       1677.32       129.31 o                         
  12  13  -5       1964.26       1776.27       167.43 o                         
   1  14  -5         25.12         57.25        46.23 o                         
   3  14  -5       1512.00       1478.65       122.23 o                         
   5  14  -5        197.28        305.69        82.35 o                         
   7  14  -5         98.59         88.01        60.71 o                         
   9  14  -5       1085.48       1244.86       106.52 o                         
  11  14  -5        910.02        942.56       148.22 o                         
  13  14  -5       2640.98       2542.41       194.07 o                         
   2  15  -5       4409.21       4667.26       245.82 o                         
   4  15  -5        482.69        574.98        91.16 o                         
   6  15  -5       2148.45       2108.49       129.99 o                         
   8  15  -5       4599.96       4880.28       250.09 o                         
  10  15  -5        159.40         94.04        89.10 o                         
  12  15  -5        325.75        636.37       101.67 o                         
  14  15  -5        650.63        668.73        88.45 o                         
   1  16  -5       1095.83       1054.70        79.56 o                         
   3  16  -5       5774.27       5907.44       302.49 o                         
   5  16  -5        106.51         30.07       108.15 o                         
   7  16  -5       2503.80       2278.25       251.43 o                         
   9  16  -5        259.52        300.84       129.56 o                         
  11  16  -5       2371.07       2172.41       150.13 o                         
  13  16  -5       1220.79       1128.37       191.04 o                         
   2  17  -5         25.70         38.83        47.40 o                         
   4  17  -5       3992.82       3555.14       228.92 o                         
   6  17  -5       1547.22       1301.07       205.32 o                         
   8  17  -5       2120.10       2133.32       253.63 o                         
  10  17  -5        553.71        502.07       320.60 o                         
  12  17  -5        716.06        809.61       152.62 o                         
   1  18  -5        503.99        521.11       140.54 o                         
   3  18  -5        528.68        429.30       139.44 o                         
   5  18  -5        575.84        474.32       140.54 o                         
   7  18  -5       2283.00       2483.57       250.33 o                         
   9  18  -5        507.05        464.43       153.71 o                         
  11  18  -5        175.30        185.61        95.82 o                         
   4  19  -5        120.60        177.87       116.38 o                         
   6  19  -5        135.12        240.45       119.68 o                         
   8  19  -5        622.73        764.17       158.11 o                         
  10  19  -5        672.76        593.01       134.92 o                         
   5  20  -5        733.77        632.42       160.30 o                         
   7  20  -5        254.84        219.59       118.58 o                         
   0   0  -4      21948.67      29113.29      1817.11 o                         
   0   2  -4      24945.88      25642.57       708.62 o                         
   2   2  -4      49851.60      50869.15      1432.54 o                         
   1   3  -4      17584.07      16891.54       261.87 o                         
   0   4  -4        613.53        730.15        49.84 o                         
   2   4  -4       4316.94       4406.22        65.82 o                         
   4   4  -4      19249.93      18873.40       627.44 o                         
   1   5  -4       7862.83       7365.98       113.07 o                         
   3   5  -4       4944.30       5844.35       124.55 o                         
   0   6  -4       3320.49       3540.18        95.23 o                         
   2   6  -4       6045.70       6395.22       103.03 o                         
   4   6  -4        945.53       1134.81        31.61 o                         
   6   6  -4      30178.53      29112.19      1914.83 o                         
   1   7  -4       1166.60        908.54        34.10 o                         
   3   7  -4      16402.84      17255.55       408.39 o                         
   5   7  -4        207.89        311.16        27.20 o                         
   0   8  -4      10157.45      10662.38       319.33 o                         
   2   8  -4       3144.83       2825.65        63.84 o                         
   4   8  -4        412.38        432.45        30.13 o                         
   6   8  -4       2405.64       2503.30       119.05 o                         
   8   8  -4       2588.23       2058.07       149.32 o                         
   1   9  -4       1839.87       2041.41        56.83 o                         
   3   9  -4       2001.37       1733.86        80.96 o                         
   5   9  -4       9187.37       9068.07       322.97 o                         
   7   9  -4       3035.51       2849.58       205.13 o                         
   0  10  -4       7296.52       6601.05       261.08 o                         
   2  10  -4       7333.74       7112.76       209.58 o                         
   4  10  -4       1476.42       1399.70        66.51 o                         
   6  10  -4       2663.82       2733.27       136.53 o                         
   8  10  -4       3810.69       3629.22       203.04 o                         
  10  10  -4       6015.11       6147.43       445.77 o                         
   1  11  -4       1529.48       1349.21        55.83 o                         
   3  11  -4        800.69        702.77        89.52 o                         
   5  11  -4       2315.32       2357.61       115.11 o                         
   7  11  -4       1018.82       1138.34       116.77 o                         
   9  11  -4       4988.81       4846.02       242.88 o                         
   0  12  -4       9118.66       8742.59       554.16 o                         
   2  12  -4        321.75        371.70        43.74 o                         
   4  12  -4         81.96         73.87        28.78 o                         
   6  12  -4        319.13        380.27        72.28 o                         
   8  12  -4        490.19        553.18       131.75 o                         
  10  12  -4        243.23        332.13        59.48 o                         
  12  12  -4        139.09        219.59       116.38 o                         
   1  13  -4        846.10        713.67        67.51 o                         
   3  13  -4        791.32        815.56        78.29 o                         
   5  13  -4        997.77       1153.91       100.36 o                         
   7  13  -4       1853.81       1974.26       120.24 o                         
   9  13  -4       5409.57       5432.59       212.65 o                         
  11  13  -4        677.27        871.21       144.01 o                         
   0  14  -4       3857.18       3783.54       282.17 o                         
   2  14  -4         60.07         21.60        43.04 o                         
   4  14  -4       6158.80       5854.97       348.60 o                         
   6  14  -4        744.79        879.58        98.37 o                         
   8  14  -4        154.02        162.31        69.62 o                         
  10  14  -4        559.29        486.50        79.62 o                         
  12  14  -4        167.83        192.74        67.70 o                         
  14  14  -4       2144.33       2364.99       241.55 o                         
   1  15  -4        215.32        330.67        62.33 o                         
   3  15  -4      10028.61       9555.77       346.15 o                         
   5  15  -4       1269.59       1441.25       200.38 o                         
   7  15  -4        335.64        457.28        86.25 o                         
   9  15  -4          1.30        -68.81        56.24 o                         
  11  15  -4         49.04         92.27        63.32 o                         
  13  15  -4        572.86        637.63       133.40 o                         
   0  16  -4        627.93        406.24       130.66 o                         
   2  16  -4       4758.31       5026.50       306.94 o                         
   4  16  -4        901.48        978.60       120.52 o                         
   6  16  -4        268.80        230.02        85.77 o                         
   8  16  -4        554.63        550.89        86.11 o                         
  10  16  -4       2969.01       2550.45       228.92 o                         
  12  16  -4       2472.64       2378.95       190.91 o                         
  14  16  -4        339.91        403.71       106.73 o                         
   1  17  -4        453.78        381.01        91.26 o                         
   3  17  -4        334.13        287.65        65.35 o                         
   5  17  -4        479.38        712.38       248.69 o                         
   7  17  -4        479.80        514.24        87.32 o                         
   9  17  -4        223.94        246.58        94.11 o                         
  11  17  -4        210.75        324.12        94.99 o                         
  13  17  -4       1537.16       1620.18       165.23 o                         
   0  18  -4       2115.07       2460.51       225.08 o                         
   2  18  -4         51.09        124.75        80.23 o                         
   4  18  -4        166.07        100.48        43.94 o                         
   6  18  -4         68.37         75.76       104.31 o                         
   8  18  -4        268.12        262.41       137.24 o                         
  10  18  -4        585.39        441.83       110.95 o                         
  12  18  -4       1627.51       1417.96       159.37 o                         
   1  19  -4       4100.66       4391.83       262.78 o                         
   3  19  -4        441.57        593.43        85.13 o                         
   5  19  -4        448.41        344.76       133.95 o                         
   7  19  -4        552.25        569.84       140.54 o                         
   9  19  -4        306.54        235.93       101.91 o                         
  11  19  -4        240.97        421.21       137.24 o                         
   0  20  -4        139.26         94.42        97.72 o                         
   2  20  -4         72.92        189.95        79.05 o                         
   6  20  -4       4173.87       3359.73       357.93 o                         
   8  20  -4         53.97         80.15        97.72 o                         
   3  21  -4        402.71        311.82       106.50 o                         
   1   2  -3      12018.98      11951.27       241.20 o                         
   2   3  -3       2769.68       2431.21        38.25 o                         
   1   4  -3       5033.41       6112.37       121.72 o                         
   3   4  -3      14242.12      14712.65       268.24 o                         
   2   5  -3      16474.26      19006.04       392.52 o                         
   4   5  -3       8805.14       9750.13       233.55 o                         
   1   6  -3       5892.52       5837.04       100.26 o                         
   3   6  -3       2651.53       2643.14        59.20 o                         
   5   6  -3        892.07       1015.29        60.79 o                         
   2   7  -3      18469.47      19523.21       440.96 o                         
   4   7  -3        415.54        402.33        26.44 o                         
   6   7  -3      18086.58      20029.93      1261.55 o                         
   1   8  -3        628.34        626.21        34.17 o                         
   3   8  -3       4474.56       4699.05       144.25 o                         
   5   8  -3      16075.23      16577.84       575.90 o                         
   7   8  -3        406.28        343.66       106.50 o                         
   2   9  -3        856.91        810.97        43.35 o                         
   4   9  -3       5996.06       6099.21       164.82 o                         
   6   9  -3       1665.91       1929.22        74.22 o                         
   8   9  -3       3153.26       3161.44       175.44 o                         
   1  10  -3       5728.32       6068.20       139.71 o                         
   3  10  -3       6927.21       6000.45       211.23 o                         
   5  10  -3       4223.57       4049.63       181.14 o                         
   7  10  -3       4571.77       4204.28       161.17 o                         
   9  10  -3       3456.55       3732.49       206.51 o                         
   2  11  -3       3469.06       3311.45       118.69 o                         
   4  11  -3        744.58        826.87       101.71 o                         
   6  11  -3       1323.86       1121.96        67.35 o                         
   8  11  -3      16462.18      15688.95       657.51 o                         
  10  11  -3       5105.40       4782.25       429.85 o                         
   1  12  -3       1110.78       1011.98        63.43 o                         
   3  12  -3       1782.96       1726.87        70.84 o                         
   5  12  -3       3058.34       2884.72       129.75 o                         
   7  12  -3       8702.73       7892.81       466.87 o                         
   9  12  -3      10918.19      10404.18       302.67 o                         
  11  12  -3       1528.79       1611.89        84.66 o                         
   2  13  -3       5236.68       4604.48       223.47 o                         
   4  13  -3       1623.88       1607.15        99.75 o                         
   6  13  -3       4491.41       4391.46       227.34 o                         
   8  13  -3       1247.33       1124.50       100.62 o                         
  10  13  -3        132.65        137.74        33.40 o                         
  12  13  -3       3319.79       3355.40       216.08 o                         
   1  14  -3        800.37        652.49        49.82 o                         
   3  14  -3       3054.84       2692.06       175.15 o                         
   5  14  -3       1566.43       1595.38       104.98 o                         
   7  14  -3       3952.40       4232.03       307.43 o                         
   9  14  -3       2590.69       2190.97       134.17 o                         
  11  14  -3       3245.75       3261.78       175.50 o                         
  13  14  -3       2329.56       2444.38       187.44 o                         
   2  15  -3       3118.25       2828.34       186.28 o                         
   4  15  -3       1099.14       1093.69        89.51 o                         
   6  15  -3       2237.90       2471.99       166.89 o                         
   8  15  -3       2457.36       2782.50       184.73 o                         
  10  15  -3        160.59        -11.07        67.45 o                         
  12  15  -3       1659.10       1834.48       140.31 o                         
  14  15  -3       1613.64       1324.27       168.39 o                         
   1  16  -3       1185.03       1130.04       140.08 o                         
   3  16  -3        320.30        454.15        88.47 o                         
   5  16  -3       3249.16       3418.61       155.90 o                         
   7  16  -3       3851.54       3802.53       241.43 o                         
   9  16  -3        331.20        391.20       111.98 o                         
  11  16  -3       2538.35       2556.96       153.50 o                         
  13  16  -3       2812.16       2852.80       209.23 o                         
  15  16  -3        414.71        522.66       121.97 o                         
   2  17  -3       1158.55       1465.75       133.06 o                         
   4  17  -3       1173.53       1191.16       104.78 o                         
   6  17  -3       4433.35       4052.86       500.12 o                         
   8  17  -3       1853.81       2261.34       283.82 o                         
  10  17  -3        553.96        941.29       257.32 o                         
  12  17  -3       1789.45       1972.44       224.53 o                         
  14  17  -3       1278.99       1202.13       258.57 o                         
   1  18  -3        317.50        521.13        98.93 o                         
   3  18  -3       2268.66       2529.01       194.29 o                         
   5  18  -3        295.94        237.63        66.41 o                         
   7  18  -3       1533.48       1678.82       319.50 o                         
   9  18  -3        565.82        694.29       116.02 o                         
  11  18  -3        555.42        688.17       193.24 o                         
  13  18  -3        640.75        669.76       121.53 o                         
   2  19  -3       1527.69       1367.75       153.96 o                         
   4  19  -3          6.71         49.50        60.32 o                         
   6  19  -3       1842.40       1796.01       158.36 o                         
   8  19  -3        489.29        443.69       113.34 o                         
  10  19  -3         34.18         47.48        87.69 o                         
   1  20  -3        930.99        971.13       146.89 o                         
   3  20  -3       1440.61       1683.55       150.40 o                         
   5  20  -3         61.23        162.50        60.39 o                         
   7  20  -3        343.87        342.56       160.30 o                         
   9  20  -3        671.68        801.53       292.60 o                         
   2  21  -3       2363.76       2290.42       178.93 o                         
   4  21  -3        268.24        411.73       111.99 o                         
   1  22  -3         46.55         84.54       103.21 o                         
   3  22  -3        267.64        186.65       107.60 o                         
   1   1  -2      28079.97      28106.08       809.26 o                         
   0   2  -2      53060.84      53303.34      1580.10 o                         
   1   3  -2       4501.68       4419.83        75.42 o                         
   3   3  -2      50599.20      55023.60      2468.53 o                         
   0   4  -2      26369.50      26188.63      1157.12 o                         
   2   4  -2      65693.63      69384.50      2028.31 o                         
   1   5  -2       9304.74       9615.17       178.09 o                         
   3   5  -2       5105.97       4610.38        99.65 o                         
   5   5  -2      30122.70      28468.42      1385.97 o                         
   0   6  -2       7704.81       6640.91       179.03 o                         
   2   6  -2       5576.70       4848.99       101.06 o                         
   4   6  -2        994.79       1148.02        50.17 o                         
   1   7  -2       4978.60       5155.57       100.50 o                         
   3   7  -2       7962.61       7994.90       155.29 o                         
   5   7  -2      21015.62      23721.25      1450.39 o                         
   7   7  -2      21379.89      22603.53      1480.04 o                         
   0   8  -2       2542.01       2490.67        94.35 o                         
   2   8  -2        491.01        566.63        35.99 o                         
   4   8  -2      11885.14      12395.75       311.41 o                         
   6   8  -2      30245.17      35124.57      2484.66 o                         
   1   9  -2       3033.37       2860.75        78.46 o                         
   3   9  -2       6041.74       5614.09       143.81 o                         
   5   9  -2       4262.43       4974.07       188.29 o                         
   7   9  -2       5438.17       5761.05       274.45 o                         
   9   9  -2        841.75        788.33       149.32 o                         
   0  10  -2       4571.93       4797.38       165.64 o                         
   2  10  -2       7423.42       6923.53       169.13 o                         
   4  10  -2       4152.33       4182.01       133.85 o                         
   6  10  -2      10220.00      10419.98       329.41 o                         
   8  10  -2       1817.44       2077.66       172.38 o                         
   1  11  -2      14311.52      14612.03       441.95 o                         
   3  11  -2        738.14        699.35        53.48 o                         
   5  11  -2        273.13        331.38        54.21 o                         
   7  11  -2       3403.56       3125.78       106.54 o                         
   9  11  -2       3492.98       3198.57       131.96 o                         
  11  11  -2      11912.66      11934.71       513.65 o                         
   0  12  -2       1487.82       1528.24       183.91 o                         
   2  12  -2       1349.84       1392.50        50.46 o                         
   4  12  -2       5629.09       5475.12       221.34 o                         
   6  12  -2        236.52        287.71        46.58 o                         
   8  12  -2       1270.25       1271.04        58.98 o                         
  10  12  -2       6611.83       6455.50       241.14 o                         
   1  13  -2       2711.19       2619.70        79.34 o                         
   3  13  -2       2674.13       2536.96        76.32 o                         
   5  13  -2          4.03        -14.66        52.37 o                         
   7  13  -2       5243.10       5290.22       280.93 o                         
   9  13  -2       1457.18       1376.87        91.45 o                         
  11  13  -2       2436.04       2286.03        97.67 o                         
  13  13  -2        698.64        633.52       172.38 o                         
   0  14  -2       3645.38       3335.05       230.02 o                         
   2  14  -2       3101.98       2555.54       141.48 o                         
   4  14  -2        870.07        919.59        81.52 o                         
   6  14  -2       8250.21       8353.59       402.59 o                         
   8  14  -2        460.82        460.62        82.59 o                         
  10  14  -2       1021.13        923.48        93.33 o                         
  12  14  -2        147.35        123.41        41.41 o                         
   1  15  -2       3320.17       3260.49       365.62 o                         
   3  15  -2       3433.87       3493.95       182.31 o                         
   5  15  -2         56.36         94.65        55.25 o                         
   7  15  -2        807.35        910.83       127.36 o                         
   9  15  -2         74.47        -37.90        55.94 o                         
  11  15  -2       1482.78       1354.02       110.72 o                         
  13  15  -2        409.78        309.40        96.32 o                         
  15  15  -2        677.24        769.47       110.44 o                         
   0  16  -2       1490.12       1160.53       189.95 o                         
   2  16  -2       1786.42       1930.24       159.15 o                         
   4  16  -2       3151.07       3252.33       165.27 o                         
   6  16  -2         74.44         84.62        63.16 o                         
   8  16  -2       3737.19       3451.62       189.61 o                         
  10  16  -2        496.53        573.07       104.02 o                         
  12  16  -2        425.16        284.88        74.46 o                         
  14  16  -2         38.54          0.67        54.45 o                         
   1  17  -2        237.84        208.18       128.28 o                         
   3  17  -2       2463.83       2686.13       206.15 o                         
   5  17  -2        109.41         57.25        66.19 o                         
   7  17  -2        521.83        609.03        96.29 o                         
   9  17  -2         71.32        -27.45        61.85 o                         
  11  17  -2        658.01        727.81        66.84 o                         
  13  17  -2        198.67        181.96        96.54 o                         
   0  18  -2        592.89        612.66       174.57 o                         
   2  18  -2       2262.93       2374.10       184.81 o                         
   4  18  -2        221.78        253.91       124.15 o                         
   6  18  -2        215.73        273.15        68.66 o                         
   8  18  -2        585.97        825.88       113.66 o                         
  10  18  -2       2568.69       2536.47       149.21 o                         
  12  18  -2       1050.85       1056.32       136.40 o                         
   1  19  -2        159.38        129.41        89.24 o                         
   3  19  -2       2275.13       2435.60       241.83 o                         
   5  19  -2        252.79        164.16        79.83 o                         
   7  19  -2        263.93        478.98        96.12 o                         
   9  19  -2        229.46        226.49        81.25 o                         
  11  19  -2         73.72         72.38        86.44 o                         
   0  20  -2       2199.62       1964.24       281.08 o                         
   2  20  -2       2103.88       1769.91       178.56 o                         
   4  20  -2        909.56       1255.53       142.42 o                         
   6  20  -2        452.53        321.64       119.32 o                         
   8  20  -2        866.96        823.51       176.77 o                         
  10  20  -2        130.76        184.65        88.05 o                         
   1  21  -2        279.48         81.57        94.21 o                         
   3  21  -2        704.10        805.18       138.63 o                         
   5  21  -2       1190.28       1188.19       154.26 o                         
   7  21  -2        692.70        782.84       182.26 o                         
   0  22  -2       2125.11       1630.46       247.04 o                         
   2  22  -2       1195.24       1136.12       441.93 o                         
   4  22  -2        414.45        333.78       127.36 o                         
   2   3  -1      47119.00      51875.55      1594.28 o                         
   1   4  -1      10224.70       9349.15       274.25 o                         
   3   4  -1     128786.80     144955.84      7145.69 o                         
   2   5  -1      34520.46      40013.18       997.36 o                         
   4   5  -1       3719.21       3509.76       131.38 o                         
   1   6  -1       4068.74       4390.80        91.77 o                         
   3   6  -1       7161.03       7882.64       151.28 o                         
   5   6  -1      13054.89      14116.51       513.14 o                         
   2   7  -1       3285.36       4051.33        85.07 o                         
   4   7  -1        906.43       1069.47        55.89 o                         
   6   7  -1       7735.41       7457.88       334.22 o                         
   1   8  -1       6828.47       6259.92       122.61 o                         
   3   8  -1       1190.47        987.02        40.56 o                         
   5   8  -1       1554.10       1372.11        64.87 o                         
   7   8  -1      20732.37      21673.30       955.53 o                         
   2   9  -1       8937.39       8519.57       209.58 o                         
   4   9  -1        794.82        883.62        62.61 o                         
   6   9  -1       3108.52       3558.05       161.58 o                         
   8   9  -1       3577.38       3280.74       123.01 o                         
   1  10  -1       6758.68       8006.66       197.14 o                         
   3  10  -1       3258.91       3308.42       112.60 o                         
   5  10  -1        790.45        911.33        70.36 o                         
   7  10  -1        645.73        691.42        53.54 o                         
   9  10  -1       5614.55       5618.91       292.34 o                         
   2  11  -1       4380.70       4405.33       108.21 o                         
   4  11  -1       1341.87       1334.47       124.43 o                         
   6  11  -1       1054.16       1133.61        49.82 o                         
   8  11  -1         85.16        171.34        36.41 o                         
  10  11  -1       3811.56       3486.76       114.40 o                         
   1  12  -1       1141.23       1107.78        45.57 o                         
   3  12  -1       4250.64       3771.39       125.91 o                         
   5  12  -1        639.77        508.62        87.79 o                         
   7  12  -1       1471.24       1493.16        59.50 o                         
   9  12  -1       1755.04       1620.79        81.13 o                         
  11  12  -1        622.61        556.41        51.14 o                         
   2  13  -1       1740.85       1603.89        79.84 o                         
   4  13  -1       7635.94       7355.50       340.15 o                         
   6  13  -1       2510.68       2575.60       131.80 o                         
   8  13  -1       7431.62       7404.66       224.59 o                         
  10  13  -1        907.73        887.48        53.10 o                         
  12  13  -1       1894.09       1879.64        85.12 o                         
   1  14  -1       1625.18       1375.24        69.73 o                         
   3  14  -1        899.52        863.17        59.59 o                         
   5  14  -1        808.79        796.00        84.76 o                         
   7  14  -1         85.57         63.56        43.94 o                         
   9  14  -1       4535.34       4790.83       215.42 o                         
  11  14  -1       2435.67       2452.73       121.87 o                         
  13  14  -1        967.70       1069.28       148.22 o                         
   2  15  -1       3006.17       2674.05       193.45 o                         
   4  15  -1       1230.78       1224.81       102.77 o                         
   6  15  -1       2576.39       2739.45       160.76 o                         
   8  15  -1       1916.18       1914.65       123.16 o                         
  10  15  -1        234.10        307.56        53.09 o                         
  12  15  -1        883.85       1107.27        74.07 o                         
  14  15  -1        221.15        161.59        78.39 o                         
   1  16  -1       6878.15       6652.16       513.84 o                         
   3  16  -1         56.44        201.87        82.72 o                         
   5  16  -1        583.50        597.56        77.74 o                         
   7  16  -1        351.58        329.93        62.91 o                         
   9  16  -1       2102.30       2057.59       135.74 o                         
  11  16  -1        770.55        738.27        72.47 o                         
  13  16  -1        455.60        515.18        86.19 o                         
  15  16  -1        610.69        460.46        89.02 o                         
   2  17  -1       1657.03       1567.26       163.36 o                         
   4  17  -1       1611.07       1755.80       260.21 o                         
   6  17  -1       1792.37       1958.18       134.03 o                         
   8  17  -1        246.58        230.55        78.87 o                         
  10  17  -1        122.07        233.75        70.80 o                         
  12  17  -1        915.72       1096.23       105.18 o                         
  14  17  -1        231.02        176.03        73.49 o                         
   1  18  -1       2255.51       2158.61       193.53 o                         
   3  18  -1       1012.84       1107.63       144.89 o                         
   5  18  -1        910.48        835.45        85.19 o                         
   7  18  -1       2702.04       2679.58       137.19 o                         
   9  18  -1        183.87        162.91        69.12 o                         
  11  18  -1       1415.04       1429.48        97.51 o                         
  13  18  -1       1385.74       1083.06       223.43 o                         
   2  19  -1        417.53        464.47       131.28 o                         
   4  19  -1       2508.98       2480.99       222.91 o                         
   6  19  -1       1341.64       1153.30        94.29 o                         
   8  19  -1        394.86        360.23        89.32 o                         
  10  19  -1        621.12        640.53       109.98 o                         
  12  19  -1        167.75        322.61       244.84 o                         
   1  20  -1        139.74        162.96       104.00 o                         
   3  20  -1       1796.22       2340.17       514.39 o                         
   5  20  -1         54.70        158.20        92.58 o                         
   7  20  -1        343.18        402.53        77.18 o                         
   9  20  -1        186.27        278.37        61.65 o                         
   2  21  -1         68.22         47.90        92.38 o                         
   4  21  -1        244.93        207.66       101.14 o                         
   6  21  -1        118.00        -16.83        90.23 o                         
   8  21  -1        680.17        786.13       170.18 o                         
   1  22  -1        741.98        585.25       177.25 o                         
   3  22  -1        201.61        114.83       129.91 o                         
   5  22  -1         76.12         61.03        82.85 o                         
   2   2   0      16843.66      19701.55       675.58 o                         
   1   3   0          2.04         19.90        13.78 o                         
   0   4   0       2882.94       2347.81        71.45 o                         
   2   4   0       5832.55       5996.60       146.42 o                         
   4   4   0     215071.00     229878.00     17864.40 o                         
   1   5   0      65365.55      60223.74      1707.90 o                         
   3   5   0      88464.67      91851.85      3506.36 o                         
   0   6   0      12546.39      13289.03       330.45 o                         
   2   6   0       8319.63      10423.19       238.72 o                         
   4   6   0      14776.80      15030.97       401.66 o                         
   6   6   0        855.96        841.03       140.54 o                         
   1   7   0         62.16        147.75        17.12 o                         
   3   7   0        487.32        693.23        35.83 o                         
   5   7   0         14.99         78.68        28.82 o                         
   0   8   0      10760.84       9552.13       258.13 o                         
   2   8   0        451.01        654.94        29.95 o                         
   4   8   0       5350.73       5012.08       213.61 o                         
   6   8   0       5370.82       5705.87       175.74 o                         
   8   8   0        134.77        201.05        45.74 o                         
   1   9   0        686.71        828.42        40.54 o                         
   3   9   0      25875.21      26208.07      1032.93 o                         
   5   9   0      33607.26      32588.71      3057.04 o                         
   7   9   0       2214.11       2234.89        91.69 o                         
   0  10   0      19222.35      20311.69       845.84 o                         
   2  10   0        567.15        418.63        40.68 o                         
   4  10   0       4908.46       4474.61       133.63 o                         
   6  10   0        514.86        753.17        51.55 o                         
   8  10   0       4207.76       4371.86       165.77 o                         
  10  10   0         37.94        -32.48        70.27 o                         
   1  11   0       5479.59       5302.30       209.10 o                         
   3  11   0        306.54        328.20        40.86 o                         
   5  11   0        145.68        331.13        53.88 o                         
   7  11   0       3732.26       3867.62       116.92 o                         
   9  11   0         47.56         97.75        34.49 o                         
   0  12   0       2705.93       2363.81        89.17 o                         
   2  12   0        818.76        826.21        49.45 o                         
   4  12   0       1311.61       1250.48        71.25 o                         
   6  12   0        202.49        247.97        31.23 o                         
   8  12   0       1119.14       1151.49       102.85 o                         
  10  12   0         48.05         25.91        29.98 o                         
  12  12   0       5195.38       5078.00       253.17 o                         
   1  13   0       2272.50       2496.14       174.31 o                         
   3  13   0       1658.09       1636.23        82.97 o                         
   5  13   0       1647.16       1454.84       136.58 o                         
   7  13   0        497.15        444.84        57.19 o                         
   9  13   0        618.40        746.13        59.57 o                         
  11  13   0        154.24        222.74        42.29 o                         
   0  14   0       4110.99       4077.79       335.97 o                         
   2  14   0        599.86        494.69        63.00 o                         
   4  14   0        890.17        764.64       106.68 o                         
   6  14   0        172.93        150.05        64.33 o                         
   8  14   0       1803.66       1785.02       104.00 o                         
  10  14   0        486.65        556.83        68.63 o                         
  12  14   0       1052.58       1118.77        88.75 o                         
  14  14   0        474.61        417.22       148.22 o                         
   1  15   0       3504.50       3084.87       424.24 o                         
   3  15   0        982.98       1067.48       128.74 o                         
   5  15   0       4633.23       4282.85       207.17 o                         
   7  15   0       1512.78       1321.78        95.40 o                         
   9  15   0       1655.24       1694.98       117.91 o                         
  11  15   0          5.30         31.55        42.00 o                         
  13  15   0         52.83         -5.92        56.06 o                         
   0  16   0       6977.52       6888.55       552.27 o                         
   2  16   0        221.04        105.26        85.63 o                         
   4  16   0       1816.70       2010.38       169.19 o                         
   6  16   0        281.54        281.01        77.53 o                         
   8  16   0        918.16       1006.91        82.47 o                         
  10  16   0        375.00        479.76        63.65 o                         
  12  16   0        432.28        308.64        64.24 o                         
  14  16   0        132.94        139.83        72.22 o                         
   1  17   0       2260.75       2809.71       357.38 o                         
   3  17   0       1766.54       1526.63       183.04 o                         
   5  17   0        122.97        116.72        56.63 o                         
   7  17   0       1542.90       1403.18       106.34 o                         
   9  17   0         80.61         48.35        53.28 o                         
  11  17   0        379.84        440.49        93.56 o                         
  13  17   0         40.65         26.74        68.34 o                         
   0  18   0       1237.08       1405.38       234.96 o                         
   2  18   0        160.95        187.46       104.16 o                         
   4  18   0        931.32       1036.55       176.22 o                         
   6  18   0         22.48         72.24        47.98 o                         
   8  18   0        288.73        193.31        63.31 o                         
  10  18   0         35.56         84.89        50.41 o                         
  12  18   0       1414.93       1095.56       137.20 o                         
   1  19   0       3928.72       3656.01       263.98 o                         
   3  19   0       2612.43       2668.42       240.50 o                         
   5  19   0       2679.73       2366.78       189.41 o                         
   7  19   0        621.20        673.13        99.55 o                         
   9  19   0        384.00        349.13        72.81 o                         
  11  19   0        583.61        783.25       175.39 o                         
   0  20   0       4066.58       3419.02       389.77 o                         
   2  20   0         41.64         78.89        95.93 o                         
   4  20   0       6628.10       6647.53       403.85 o                         
   6  20   0       1885.40       1918.58       185.40 o                         
   8  20   0          0.21         40.88        41.65 o                         
  10  20   0         45.84        226.36        89.59 o                         
   1  21   0       1578.18       1712.85       189.81 o                         
   3  21   0        365.31        330.53       121.46 o                         
   5  21   0        163.09        135.11        74.07 o                         
   7  21   0         33.52         65.19        58.95 o                         
   0  22   0         38.85        -50.51       133.95 o                         
   2  22   0       1229.13       1329.64       167.30 o                         
   4  22   0        399.48        475.85       219.04 o                         
   2   3   1      46950.92      50957.48      1457.43 o                         
   1   4   1      10189.83       9593.69       192.87 o                         
   3   4   1     129393.52     139023.00      5396.69 o                         
   2   5   1      34190.46      38862.57      1061.08 o                         
   4   5   1       3687.49       3429.82        85.62 o                         
   1   6   1       3982.42       4130.92        90.91 o                         
   3   6   1       6996.71       7738.88       270.20 o                         
   5   6   1      12916.50      13638.37       290.70 o                         
   2   7   1       3422.54       4186.43        96.31 o                         
   4   7   1        953.04       1218.85        62.27 o                         
   6   7   1       7729.49       7644.91       208.83 o                         
   1   8   1       6882.62       6201.91       117.42 o                         
   3   8   1       1259.70       1032.46        46.51 o                         
   5   8   1       1612.14       1388.44        81.61 o                         
   7   8   1      21030.63      20868.90       587.80 o                         
   2   9   1       8920.39       8418.22       218.90 o                         
   4   9   1        765.06        952.54        57.86 o                         
   6   9   1       3002.40       3336.46       107.08 o                         
   8   9   1       3540.42       3380.13       127.10 o                         
   1  10   1       6905.25       7705.69       212.80 o                         
   3  10   1       3213.29       3011.02       151.50 o                         
   5  10   1        799.03        927.02        54.24 o                         
   7  10   1        585.97        684.23        50.46 o                         
   9  10   1       5661.26       5525.99       161.67 o                         
   2  11   1       4242.50       4182.44       134.23 o                         
   4  11   1       1379.52       1415.13       191.44 o                         
   6  11   1       1064.91       1002.32        58.41 o                         
   8  11   1         90.51        125.08        36.04 o                         
  10  11   1       3785.99       3818.88       173.37 o                         
   1  12   1       1097.40       1089.27        76.84 o                         
   3  12   1       4313.58       3725.59        98.43 o                         
   5  12   1        622.93        625.85        55.30 o                         
   7  12   1       1468.62       1454.70        69.63 o                         
   9  12   1       1858.62       1956.87       154.69 o                         
  11  12   1        682.57        757.77        78.92 o                         
   2  13   1       1733.77       1601.89        69.54 o                         
   4  13   1       7731.49       7106.68       206.19 o                         
   6  13   1       2589.41       2348.10        97.43 o                         
   8  13   1       7582.81       7374.56       196.17 o                         
  10  13   1        938.17        942.07        55.77 o                         
  12  13   1       1967.18       2000.42        91.66 o                         
   1  14   1       1616.55       1697.27       147.13 o                         
   3  14   1        890.27        789.41        97.83 o                         
   5  14   1        789.13        759.79        86.21 o                         
   7  14   1         74.80         75.86        30.81 o                         
   9  14   1       4529.13       4555.21       138.24 o                         
  11  14   1       2475.03       2592.54       113.50 o                         
  13  14   1        938.86        851.12        98.65 o                         
   2  15   1       2895.13       2441.18       169.09 o                         
   4  15   1       1272.45       1108.66       231.67 o                         
   6  15   1       2613.84       2760.59       173.69 o                         
   8  15   1       1943.46       1938.07        98.58 o                         
  10  15   1        231.56        261.84        67.30 o                         
  12  15   1        847.72        848.72        93.98 o                         
  14  15   1        228.40        172.35        87.20 o                         
   1  16   1       6894.25       7068.89       388.13 o                         
   3  16   1         50.17        164.31        94.06 o                         
   5  16   1        600.66        247.27       139.43 o                         
   7  16   1        358.49        366.42        61.95 o                         
   9  16   1       2166.67       2276.65       105.59 o                         
  11  16   1        788.77       1015.56        84.78 o                         
  13  16   1        475.08        544.89        89.69 o                         
  15  16   1        610.00        523.14        94.27 o                         
   2  17   1       1695.10       1824.76       201.94 o                         
   4  17   1       1618.40       1762.71       174.83 o                         
   6  17   1       1751.66       1861.31       136.25 o                         
   8  17   1        271.43        349.47        56.62 o                         
  10  17   1        109.51        137.20        56.77 o                         
  12  17   1        965.90        995.85        99.21 o                         
  14  17   1        231.89        238.86        78.05 o                         
   1  18   1       2250.34       2246.84       203.97 o                         
   3  18   1       1059.15       1366.28       267.35 o                         
   5  18   1        885.07       1087.36       235.41 o                         
   7  18   1       2671.63       2929.82       137.97 o                         
   9  18   1        184.69        216.57        57.57 o                         
  11  18   1       1410.57       1422.51        98.60 o                         
  13  18   1       1415.10       1266.58       119.46 o                         
   2  19   1        406.22        442.13       234.41 o                         
   4  19   1       2543.11       2655.57       220.73 o                         
   6  19   1       1332.75       1539.33       146.21 o                         
   8  19   1        402.32        487.19        72.71 o                         
  10  19   1        623.95        538.45        80.88 o                         
  12  19   1        150.52        152.05        78.98 o                         
   1  20   1        149.26        145.47       105.97 o                         
   3  20   1       1779.44       2149.20       212.12 o                         
   5  20   1         52.91        144.52        78.74 o                         
   7  20   1        355.82        308.01        69.30 o                         
   9  20   1        192.77        171.56        65.55 o                         
   2  21   1         77.51         79.62       102.04 o                         
   4  21   1        232.34        270.10        79.08 o                         
   6  21   1        129.55         11.47        77.51 o                         
   8  21   1        694.01        869.36        88.11 o                         
   1  22   1        747.11        733.33       149.44 o                         
   3  22   1        193.49        285.11       196.53 o                         
   5  22   1         72.70        189.71        73.63 o                         
   1   1   2      27517.66      27198.88      1025.50 o                         
   0   2   2      52925.53      51337.35      1871.86 o                         
   1   3   2       4440.13       4105.80        68.74 o                         
   3   3   2      50021.52      54812.25      2502.76 o                         
   0   4   2      25579.63      25986.33       725.17 o                         
   2   4   2      64956.48      67821.02      1895.04 o                         
   1   5   2       9356.89       9368.08       161.23 o                         
   3   5   2       5029.16       4298.33       135.65 o                         
   5   5   2      30720.67      30381.60      1018.79 o                         
   0   6   2       7759.91       6526.63       155.43 o                         
   2   6   2       5638.07       4721.58       116.90 o                         
   4   6   2        999.37       1187.11        58.46 o                         
   1   7   2       5051.58       5010.74        98.55 o                         
   3   7   2       7984.17       8057.06       171.25 o                         
   5   7   2      20659.65      23986.94       769.83 o                         
   7   7   2      21408.03      22787.24       860.50 o                         
   0   8   2       2559.54       2301.77        53.96 o                         
   2   8   2        480.85        511.34        37.09 o                         
   4   8   2      11776.94      12060.46       254.13 o                         
   6   8   2      29866.30      33268.62      1057.87 o                         
   1   9   2       2921.86       2657.32        70.67 o                         
   3   9   2       6049.89       5615.52       157.15 o                         
   5   9   2       4230.46       4723.46       125.33 o                         
   7   9   2       5391.76       5624.41       161.87 o                         
   9   9   2        908.92        979.14        69.44 o                         
   0  10   2       4691.45       4788.35       207.47 o                         
   2  10   2       7428.62       6847.51       247.77 o                         
   4  10   2       4329.51       4293.21       131.75 o                         
   6  10   2      10438.22      10866.17       273.42 o                         
   8  10   2       1780.71       2074.15        93.20 o                         
   1  11   2      14142.66      14064.32       364.23 o                         
   3  11   2        750.91        755.57        76.82 o                         
   5  11   2        278.68        338.21        39.72 o                         
   7  11   2       3353.35       3135.36       100.93 o                         
   9  11   2       3543.67       3286.30       117.50 o                         
  11  11   2      11872.90      12162.27       544.98 o                         
   0  12   2       1489.11       1477.84       194.34 o                         
   2  12   2       1344.08       1363.49        76.51 o                         
   4  12   2       5595.13       5453.47       159.30 o                         
   6  12   2        242.23        282.50        40.04 o                         
   8  12   2       1275.48       1194.43        61.75 o                         
  10  12   2       6583.76       6528.00       210.01 o                         
   1  13   2       2666.89       2822.82       193.24 o                         
   3  13   2       2638.55       2514.97       162.41 o                         
   5  13   2          5.23        -19.67        26.92 o                         
   7  13   2       5246.50       5257.10       148.08 o                         
   9  13   2       1441.74       1291.65        62.99 o                         
  11  13   2       2457.90       2141.63        96.79 o                         
  13  13   2        688.66        607.69        80.72 o                         
   0  14   2       3755.53       3789.03       332.68 o                         
   2  14   2       3099.64       2461.86       164.74 o                         
   4  14   2        806.09        746.85        52.61 o                         
   6  14   2       8356.88       7964.87       216.59 o                         
   8  14   2        462.82        505.39        47.11 o                         
  10  14   2       1035.53       1096.62        62.50 o                         
  12  14   2        149.31        156.48        51.50 o                         
   1  15   2       3358.23       3080.25       228.25 o                         
   3  15   2       3439.42       3413.93       127.84 o                         
   5  15   2         54.97         74.37        38.83 o                         
   7  15   2        798.44        946.19        72.09 o                         
   9  15   2         74.48        119.15        47.64 o                         
  11  15   2       1448.53       1594.20       188.10 o                         
  13  15   2        408.93        510.88       104.12 o                         
  15  15   2        682.24        554.47       174.57 o                         
   0  16   2       1488.28       1337.31       218.49 o                         
   2  16   2       1742.32       1713.50       261.86 o                         
   4  16   2       3086.45       3121.94       128.84 o                         
   6  16   2         87.31        156.93        54.55 o                         
   8  16   2       3721.06       3577.37       144.79 o                         
  10  16   2        506.76        615.80        66.19 o                         
  12  16   2        422.93        407.01        71.79 o                         
  14  16   2         38.43         27.90        58.50 o                         
   1  17   2        230.04        256.55       104.89 o                         
   3  17   2       2462.38       2559.91       232.77 o                         
   5  17   2        116.13        171.24        56.65 o                         
   7  17   2        528.24        498.98        74.33 o                         
   9  17   2         76.43         44.86        42.29 o                         
  11  17   2        671.49        704.82        76.58 o                         
  13  17   2        194.98        122.87        71.95 o                         
   0  18   2        561.11        867.38       197.63 o                         
   2  18   2       2272.43       2379.98       212.45 o                         
   4  18   2        221.78        163.11        72.43 o                         
   6  18   2        217.67        152.48        62.12 o                         
   8  18   2        601.59        424.72        87.85 o                         
  10  18   2       2551.20       2742.59       121.08 o                         
  12  18   2       1055.23       1011.21        88.79 o                         
   1  19   2        168.81         66.23       104.78 o                         
   3  19   2       2289.12       2538.40       279.98 o                         
   5  19   2        219.35        234.67        64.53 o                         
   7  19   2        275.15        362.05        73.00 o                         
   9  19   2        228.03        263.76        63.67 o                         
  11  19   2         70.73         89.69        54.29 o                         
   0  20   2       2193.76       2748.17       330.48 o                         
   2  20   2       2035.13       1990.21       210.66 o                         
   4  20   2        908.26        968.35        96.36 o                         
   6  20   2        448.89        562.37       140.79 o                         
   8  20   2        844.76        678.51       132.96 o                         
  10  20   2        130.53         89.21        47.91 o                         
   1  21   2        279.61        168.76       132.85 o                         
   3  21   2        669.03        661.82       120.65 o                         
   5  21   2       1182.17       1251.45       103.75 o                         
   7  21   2        688.41        961.88       120.15 o                         
   0  22   2       2057.15       1839.07       318.41 o                         
   2  22   2       1202.54       1348.78       365.07 o                         
   4  22   2        417.86        364.75       104.84 o                         
   1   2   3      11997.87      11752.55       206.46 o                         
   2   3   3       2841.66       2460.02        63.68 o                         
   1   4   3       4982.40       5991.17        95.19 o                         
   3   4   3      14315.52      14777.62       291.51 o                         
   2   5   3      16241.04      18507.34       337.22 o                         
   4   5   3       8897.52       9660.70       184.19 o                         
   1   6   3       5887.32       5713.90        98.33 o                         
   3   6   3       2759.33       2849.46        64.29 o                         
   5   6   3        927.95       1079.62        40.42 o                         
   2   7   3      18726.79      19457.93       412.11 o                         
   4   7   3        376.92        338.99        29.05 o                         
   6   7   3      17991.03      18726.72       481.47 o                         
   1   8   3        592.38        560.35        28.63 o                         
   3   8   3       4566.55       4515.56        97.23 o                         
   5   8   3      16209.21      16581.25       581.29 o                         
   7   8   3        415.79        310.97        40.53 o                         
   2   9   3        919.77        873.94        35.00 o                         
   4   9   3       5879.87       6082.72       137.72 o                         
   6   9   3       1585.66       1692.26        76.14 o                         
   8   9   3       3209.02       2813.27        87.00 o                         
   1  10   3       5854.37       6127.00       142.79 o                         
   3  10   3       6929.98       6455.58       147.27 o                         
   5  10   3       4239.29       4485.26       122.48 o                         
   7  10   3       4620.27       4235.24       137.67 o                         
   9  10   3       3511.93       3463.84       114.66 o                         
   2  11   3       3527.36       3290.93       105.23 o                         
   4  11   3        789.70        943.38        44.65 o                         
   6  11   3       1340.45       1237.43        58.84 o                         
   8  11   3      16386.68      15807.01       453.33 o                         
  10  11   3       5106.99       4773.37       149.11 o                         
   1  12   3       1151.11       1024.43        80.72 o                         
   3  12   3       1771.94       1882.55        65.53 o                         
   5  12   3       3041.53       2821.91        93.00 o                         
   7  12   3       8630.52       8686.19       231.81 o                         
   9  12   3      10889.91      10441.61       310.45 o                         
  11  12   3       1588.40       1769.82       101.08 o                         
   2  13   3       5108.04       4537.12       204.29 o                         
   4  13   3       1692.46       1837.04        65.31 o                         
   6  13   3       4569.16       4315.77       133.92 o                         
   8  13   3       1346.93       1438.81        70.97 o                         
  10  13   3        150.85        129.34        39.44 o                         
  12  13   3       3267.08       3177.23       135.25 o                         
   1  14   3        785.07        579.93       123.08 o                         
   3  14   3       3102.21       3045.56       144.58 o                         
   5  14   3       1546.48       1432.75        61.22 o                         
   7  14   3       4096.46       4013.46       128.66 o                         
   9  14   3       2651.38       2730.20        98.78 o                         
  11  14   3       3313.92       3440.98       126.31 o                         
  13  14   3       2343.50       2333.54       114.86 o                         
   2  15   3       3122.62       2979.18       224.03 o                         
   4  15   3       1105.25       1166.61        63.34 o                         
   6  15   3       2300.40       2344.62       132.49 o                         
   8  15   3       2483.19       2605.15       142.93 o                         
  10  15   3        165.32        172.12        61.13 o                         
  12  15   3       1662.07       1658.87       104.23 o                         
  14  15   3       1615.76       1546.97       131.45 o                         
   1  16   3       1211.61       1354.24       157.88 o                         
   3  16   3        287.52        404.76        64.94 o                         
   5  16   3       3274.83       3297.83       121.58 o                         
   7  16   3       3769.97       4066.47       139.73 o                         
   9  16   3        331.68        391.43        91.30 o                         
  11  16   3       2547.49       2474.58       164.42 o                         
  13  16   3       2766.29       2463.37       129.32 o                         
  15  16   3        426.00        441.90        91.93 o                         
   2  17   3       1178.12       1291.88       391.97 o                         
   4  17   3       1208.30       1294.95       110.14 o                         
   6  17   3       4377.61       4199.91       191.66 o                         
   8  17   3       1864.62       1800.53       117.07 o                         
  10  17   3        575.55        603.79        73.62 o                         
  12  17   3       1797.78       2070.34       135.34 o                         
  14  17   3       1301.61       1244.77       123.96 o                         
   1  18   3        323.58        165.39       124.20 o                         
   3  18   3       2303.26       2382.52       130.32 o                         
   5  18   3        305.66        359.77        64.38 o                         
   7  18   3       1543.17       1568.64       110.35 o                         
   9  18   3        552.13        592.06        77.97 o                         
  11  18   3        583.40        594.49       171.11 o                         
  13  18   3        675.58        513.66        97.83 o                         
   2  19   3       1554.47       1692.84       144.18 o                         
   4  19   3          8.86        -18.15        55.15 o                         
   6  19   3       1890.39       1816.43       117.34 o                         
   8  19   3        491.89        717.75       103.39 o                         
  10  19   3         29.94        124.60        85.57 o                         
   1  20   3        943.66        780.69       116.74 o                         
   3  20   3       1426.98       1632.56       123.74 o                         
   5  20   3         63.50        139.39        65.29 o                         
   7  20   3        355.24        469.82        71.76 o                         
   9  20   3        685.36        672.55        83.23 o                         
   2  21   3       2355.51       2216.89       130.36 o                         
   4  21   3        259.18        295.87        74.11 o                         
   6  21   3         76.89        101.18        60.70 o                         
   1  22   3         48.90          5.32        72.68 o                         
   3  22   3        275.02        317.23        79.08 o                         
   0   0   4      22207.22      30692.14      2072.93 o                         
   0   2   4      24313.21      25039.30       648.94 o                         
   2   2   4      50127.31      52702.07      1810.08 o                         
   1   3   4      17918.50      17021.01       299.72 o                         
   0   4   4        617.88        790.00        53.36 o                         
   2   4   4       4390.93       4512.16        94.99 o                         
   4   4   4      19054.58      18955.49       594.24 o                         
   1   5   4       7815.09       7374.91       111.97 o                         
   3   5   4       4861.53       5571.52       109.73 o                         
   0   6   4       3315.14       3514.47        86.68 o                         
   2   6   4       6127.72       6452.28       107.66 o                         
   4   6   4        822.19       1061.25        34.56 o                         
   6   6   4      30460.86      28825.44       856.23 o                         
   1   7   4       1200.43        972.80        29.26 o                         
   3   7   4      16421.29      17685.71       339.10 o                         
   5   7   4        221.34        307.94        22.35 o                         
   0   8   4      10045.39      10813.46       313.57 o                         
   2   8   4       3202.04       3001.18        79.89 o                         
   4   8   4        407.76        456.01        29.35 o                         
   6   8   4       2394.48       2330.81        76.07 o                         
   8   8   4       2586.58       2156.88       122.65 o                         
   1   9   4       1784.12       1957.37        55.23 o                         
   3   9   4       2050.11       1855.19        66.19 o                         
   5   9   4       8873.76       8764.43       185.08 o                         
   7   9   4       2993.50       2817.39        72.26 o                         
   0  10   4       6998.16       6390.94       192.54 o                         
   2  10   4       7523.09       7664.24       166.34 o                         
   4  10   4       1420.73       1551.64        56.31 o                         
   6  10   4       2604.74       2713.08        79.35 o                         
   8  10   4       3825.60       3770.09       128.75 o                         
  10  10   4       6049.97       6432.47       230.15 o                         
   1  11   4       1507.50       1379.62        40.68 o                         
   3  11   4        794.48        705.06        38.20 o                         
   5  11   4       2286.55       2192.83        75.47 o                         
   7  11   4       1049.43       1287.34        66.50 o                         
   9  11   4       4982.71       5066.53       162.28 o                         
   0  12   4       9061.15       9752.68       336.40 o                         
   2  12   4        327.36        353.35        29.57 o                         
   4  12   4         81.44         70.49        27.11 o                         
   6  12   4        318.83        238.81        39.61 o                         
   8  12   4        492.91        505.62        43.71 o                         
  10  12   4        240.25        351.84        48.36 o                         
  12  12   4        142.36         70.10        74.84 o                         
   1  13   4        845.46        945.41        75.75 o                         
   3  13   4        760.99        875.68        45.57 o                         
   5  13   4        977.83        937.80        56.41 o                         
   7  13   4       1879.93       1912.37        75.76 o                         
   9  13   4       5377.31       5138.53       143.37 o                         
  11  13   4        679.68        683.37        64.58 o                         
   0  14   4       3765.85       3889.08       234.25 o                         
   2  14   4         62.80         47.58        24.91 o                         
   4  14   4       6065.73       5820.06       182.80 o                         
   6  14   4        783.42        838.22        72.27 o                         
   8  14   4        154.51        138.41        37.91 o                         
  10  14   4        536.79        501.07        47.89 o                         
  12  14   4        176.63        151.37        46.42 o                         
  14  14   4       2144.31       1883.99       168.38 o                         
   1  15   4        201.65        122.90        80.94 o                         
   3  15   4      10012.59       9444.19       249.52 o                         
   5  15   4       1318.35       1328.10        60.85 o                         
   7  15   4        306.89        369.45        44.61 o                         
   9  15   4          1.01         -0.74        30.02 o                         
  11  15   4         49.34        123.68        47.03 o                         
  13  15   4        572.90        560.99        66.78 o                         
   0  16   4        611.60        857.77       123.43 o                         
   2  16   4       4750.70       4824.10       200.50 o                         
   4  16   4        905.26       1071.39        90.23 o                         
   6  16   4        272.72        252.38        71.79 o                         
   8  16   4        552.81        633.81        64.70 o                         
  10  16   4       2965.73       2771.45       116.04 o                         
  12  16   4       2468.29       2410.97       153.51 o                         
  14  16   4        325.93        292.77        74.18 o                         
   1  17   4        440.88        602.26        69.73 o                         
   3  17   4        329.48        341.70        64.39 o                         
   5  17   4        477.52        496.89        73.71 o                         
   7  17   4        484.44        533.14        73.77 o                         
   9  17   4        230.52        238.78        62.12 o                         
  11  17   4        208.56        221.84        51.13 o                         
  13  17   4       1531.89       1358.95       134.55 o                         
   0  18   4       2110.84       2088.29       200.78 o                         
   2  18   4         55.76        141.71        56.11 o                         
   4  18   4        185.39        293.80        76.57 o                         
   6  18   4         65.79         73.00        75.44 o                         
   8  18   4        264.10        363.38        67.27 o                         
  10  18   4        577.84        699.89       207.59 o                         
  12  18   4       1625.95       1411.49       159.30 o                         
   1  19   4       4101.03       4255.90       175.70 o                         
   3  19   4        425.90        374.54        74.39 o                         
   5  19   4        449.35        371.32        71.10 o                         
   7  19   4        558.12        353.54        73.20 o                         
   9  19   4        285.87        333.61        70.19 o                         
  11  19   4        247.31        317.35        68.30 o                         
   0  20   4        141.63        222.22       102.69 o                         
   2  20   4         71.49         49.55        52.30 o                         
   4  20   4        637.77        863.10       151.53 o                         
   6  20   4       4139.75       4369.09       195.79 o                         
   8  20   4         53.00        -32.31        53.32 o                         
   1  21   4         64.54         61.65        67.95 o                         
   3  21   4        408.19        308.79        65.08 o                         
   5  21   4         66.48         67.60        52.71 o                         
   0  22   4        259.75        244.49       112.12 o                         
   1   2   5       3067.89       3359.52        66.54 o                         
   2   3   5      13170.20      14430.59       278.65 o                         
   1   4   5       3902.43       3740.10        78.34 o                         
   3   4   5       8414.71       9478.76       201.89 o                         
   2   5   5       1842.71       2188.00        53.35 o                         
   4   5   5       4066.94       4425.28        92.23 o                         
   1   6   5      13303.29      14163.66       286.24 o                         
   3   6   5       7642.62       8553.03       195.22 o                         
   5   6   5       1003.88        932.45        53.15 o                         
   2   7   5      14661.20      15076.76       250.96 o                         
   4   7   5       8935.04       8395.51       160.69 o                         
   6   7   5       7925.75       7635.23       137.69 o                         
   1   8   5       3559.55       3303.65        57.32 o                         
   3   8   5       5773.47       5624.40       112.06 o                         
   5   8   5       2013.01       2112.63        56.84 o                         
   7   8   5       2037.84       1754.42        60.62 o                         
   2   9   5       1334.83       1413.15        43.58 o                         
   4   9   5       2654.21       2229.25        62.09 o                         
   6   9   5       3154.40       3086.04        93.07 o                         
   8   9   5       4528.82       3727.00       105.59 o                         
   1  10   5       1742.11       1771.62        55.95 o                         
   3  10   5       6445.13       5802.81       162.07 o                         
   5  10   5       2187.17       2088.45        61.87 o                         
   7  10   5       3396.15       3134.37        82.25 o                         
   9  10   5       1583.83       1493.12        59.87 o                         
   2  11   5       3771.54       3477.69       101.30 o                         
   4  11   5       1858.37       1744.25       108.00 o                         
   6  11   5       2312.97       2300.89        78.58 o                         
   8  11   5       9438.97       8733.27       212.69 o                         
  10  11   5        277.19        412.38        41.77 o                         
   1  12   5      12101.45      11296.45       337.11 o                         
   3  12   5       3256.62       3042.22        87.80 o                         
   5  12   5        683.47        763.95        59.99 o                         
   7  12   5      13149.53      13184.81       330.01 o                         
   9  12   5        717.67        792.92        48.44 o                         
  11  12   5       5029.85       5058.05       145.98 o                         
   2  13   5       4344.32       3921.94        99.39 o                         
   4  13   5       2317.33       2188.49        79.00 o                         
   6  13   5       6096.33       5980.07       160.73 o                         
   8  13   5        615.80        625.78        49.24 o                         
  10  13   5       1523.08       1572.59        66.99 o                         
  12  13   5       2031.51       2095.51        89.57 o                         
   1  14   5         30.41         14.25        29.35 o                         
   3  14   5       1458.32       1431.25        68.23 o                         
   5  14   5        189.12        310.21        42.62 o                         
   7  14   5         80.23         80.45        33.95 o                         
   9  14   5       1046.13       1061.89        63.96 o                         
  11  14   5        889.18        878.27        55.87 o                         
  13  14   5       2587.47       2536.40       185.85 o                         
   2  15   5       4444.09       4097.72       133.39 o                         
   4  15   5        506.28        570.30        41.31 o                         
   6  15   5       2100.99       2098.11        87.42 o                         
   8  15   5       4588.97       4632.50       142.64 o                         
  10  15   5        161.66        173.89        37.53 o                         
  12  15   5        303.42        367.50        47.15 o                         
  14  15   5        658.01        639.71        98.04 o                         
   1  16   5       1082.92       1165.73        76.02 o                         
   3  16   5       5805.28       5923.22       174.93 o                         
   5  16   5        116.39        119.92        35.29 o                         
   7  16   5       2530.48       2466.27       141.29 o                         
   9  16   5        272.35        344.97        84.41 o                         
  11  16   5       2350.84       2381.49       105.36 o                         
  13  16   5       1220.90       1374.03       127.26 o                         
   2  17   5         25.62         90.35        45.90 o                         
   4  17   5       3961.05       3712.69       202.29 o                         
   6  17   5       1553.99       1608.78        95.67 o                         
   8  17   5       2160.06       2190.97       119.57 o                         
  10  17   5        573.50        681.47       125.83 o                         
  12  17   5        719.29        773.32        66.61 o                         
   1  18   5        506.83        587.73        72.83 o                         
   3  18   5        505.38        527.83        65.98 o                         
   5  18   5        554.63        484.07        62.32 o                         
   7  18   5       2300.79       2587.32       123.98 o                         
   9  18   5        500.06        567.88        73.99 o                         
  11  18   5        185.56        224.07        75.99 o                         
   2  19   5       4258.36       4215.43       167.00 o                         
   4  19   5        120.58        132.88        55.06 o                         
   6  19   5        127.69        204.32        59.70 o                         
   8  19   5        609.97        701.42       121.16 o                         
  10  19   5        671.11       1009.74        84.60 o                         
   1  20   5        538.08        480.39        90.87 o                         
   3  20   5       1245.80       1308.89        95.68 o                         
   5  20   5        735.47        964.50       103.82 o                         
   7  20   5        237.87        130.62        58.54 o                         
   2  21   5       1329.11       1484.24       108.41 o                         
   4  21   5        390.60        414.63        74.31 o                         
   1   1   6       8824.83       8013.31       208.51 o                         
   0   2   6      69875.72      75563.95      2691.56 o                         
   1   3   6       2172.05       2038.95        52.22 o                         
   3   3   6       4580.57       4824.99       141.10 o                         
   0   4   6       5690.00       4707.47       199.93 o                         
   2   4   6      17575.67      17991.37       348.78 o                         
   1   5   6       4573.44       4702.19        94.95 o                         
   3   5   6      11430.57      11341.30       239.49 o                         
   5   5   6      11643.62      11272.35       404.98 o                         
   0   6   6      20294.24      19673.86       539.17 o                         
   2   6   6        631.42        915.04        35.71 o                         
   4   6   6      11164.31      11070.70       250.20 o                         
   1   7   6       1546.14       1623.67        49.06 o                         
   3   7   6       1336.79       1797.31        52.58 o                         
   5   7   6       8141.02       7795.25       158.80 o                         
   7   7   6       2427.98       2522.12        85.60 o                         
   0   8   6       1140.96       1319.46        44.19 o                         
   2   8   6       4395.39       4758.58        84.81 o                         
   4   8   6       2283.42       2261.54        59.16 o                         
   6   8   6       4614.14       4947.17        97.62 o                         
   1   9   6      10770.61      10585.79       167.41 o                         
   3   9   6       3790.62       3921.71        79.00 o                         
   5   9   6       2356.79       2189.11        77.41 o                         
   7   9   6        764.75        699.19        40.91 o                         
   9   9   6       2976.62       2714.67       174.96 o                         
   0  10   6      10568.73      11206.59       257.13 o                         
   2  10   6       7203.37       7326.35       129.78 o                         
   4  10   6       4633.78       4218.30       105.31 o                         
   6  10   6       2460.35       2399.83       105.92 o                         
   8  10   6       2021.11       1713.21        85.18 o                         
   1  11   6        142.58        134.33        15.70 o                         
   3  11   6        257.32        323.00        37.43 o                         
   5  11   6        597.36        564.37        41.55 o                         
   7  11   6       1862.26       1857.28        71.97 o                         
   9  11   6       1794.06       1584.27        62.41 o                         
  11  11   6       1700.06       1607.21        92.14 o                         
   0  12   6        770.15        677.59        71.85 o                         
   2  12   6        438.51        495.53        30.12 o                         
   4  12   6       1573.64       1786.23        71.55 o                         
   6  12   6       1163.13       1110.57        54.80 o                         
   8  12   6        741.10        844.78        52.44 o                         
  10  12   6       2486.07       2249.05        87.69 o                         
   1  13   6        158.44        194.22        18.21 o                         
   3  13   6        815.51        924.40        47.49 o                         
   5  13   6          0.42         15.88        27.57 o                         
   7  13   6        932.16        938.11        61.18 o                         
   9  13   6        119.83        133.36        41.83 o                         
  11  13   6        652.89        688.54        50.82 o                         
  13  13   6        274.37         88.69        64.51 o                         
   0  14   6       1837.00       1724.56       121.23 o                         
   2  14   6       1858.88       1772.14        57.84 o                         
   4  14   6       2693.90       2635.43        97.70 o                         
   6  14   6       1063.50       1064.19        59.66 o                         
   8  14   6        176.82        193.42        38.34 o                         
  10  14   6       1660.24       1622.46        76.21 o                         
  12  14   6        770.11        739.02        53.06 o                         
   1  15   6       1657.50       1639.53        63.06 o                         
   3  15   6       1797.51       1904.90        81.35 o                         
   5  15   6        336.07        472.61        39.77 o                         
   7  15   6        172.79        180.57        40.78 o                         
   9  15   6        592.72        524.43        52.59 o                         
  11  15   6        549.47        583.04        61.47 o                         
  13  15   6         44.15         21.30        38.21 o                         
  15  15   6        333.14        392.84       108.87 o                         
   0  16   6       1194.21       1332.22       133.37 o                         
   2  16   6        128.40         87.98        33.95 o                         
   4  16   6       2614.80       2677.78       163.84 o                         
   6  16   6       1019.40       1007.80       104.51 o                         
   8  16   6        389.31        258.05        60.81 o                         
  10  16   6        227.07        225.57        60.31 o                         
  12  16   6        400.10        253.04        62.06 o                         
  14  16   6        330.36        343.35        90.24 o                         
   1  17   6       1931.57       1803.66       107.12 o                         
   3  17   6       1147.97       1282.95       107.04 o                         
   5  17   6        803.47        889.77        84.80 o                         
   7  17   6        173.31        291.58        60.23 o                         
   9  17   6        454.88        440.60        65.62 o                         
  11  17   6         30.08         63.08        48.63 o                         
  13  17   6        407.81        323.95        89.27 o                         
   0  18   6       1243.54       1288.78       231.67 o                         
   2  18   6        112.17        127.62        49.16 o                         
   4  18   6       1883.91       1797.62       111.14 o                         
   6  18   6        256.69        200.97        63.80 o                         
   8  18   6        818.99        750.01        86.18 o                         
  10  18   6        385.89        681.14       129.71 o                         
   1  19   6        431.25        513.18        91.06 o                         
   3  19   6        910.78       1148.52       165.31 o                         
   5  19   6       2232.57       2724.63       151.58 o                         
   7  19   6        336.42        320.37        72.77 o                         
   9  19   6         36.34         41.24        52.00 o                         
   0  20   6       2647.96       2937.43       373.85 o                         
   2  20   6       2167.68       2289.92       152.91 o                         
   4  20   6        389.33        377.03        88.11 o                         
   6  20   6        188.93        135.53        79.48 o                         
   1  21   6        568.29        382.63        90.34 o                         
   3  21   6        915.78       1028.89       155.31 o                         
   1   2   7       2360.17       2705.70        53.69 o                         
   2   3   7       6463.01       6359.98       116.92 o                         
   1   4   7       6125.40       7118.87       115.28 o                         
   3   4   7       3251.95       3872.69        97.86 o                         
   2   5   7      18149.27      20447.33       432.76 o                         
   4   5   7        371.90        492.79        40.37 o                         
   1   6   7         57.85         86.14        24.46 o                         
   3   6   7       1378.30       1366.37        49.42 o                         
   5   6   7        362.34        276.03        44.62 o                         
   2   7   7       1064.75       1288.16        42.96 o                         
   4   7   7       2979.61       3217.67        79.92 o                         
   6   7   7       4810.06       4815.25       139.49 o                         
   1   8   7       7246.25       6848.80       122.36 o                         
   3   8   7       3563.41       3721.60        81.12 o                         
   5   8   7        213.30        202.94        34.87 o                         
   7   8   7       8186.99       7827.15       216.95 o                         
   2   9   7       4055.34       3804.94        75.41 o                         
   4   9   7       3540.24       3661.69        96.43 o                         
   6   9   7       1307.69       1468.69        88.54 o                         
   8   9   7       2034.52       1667.14        53.96 o                         
   1  10   7       1567.97       1469.09        35.53 o                         
   3  10   7       6524.85       6509.40       136.27 o                         
   5  10   7        574.49        550.67        42.27 o                         
   7  10   7        630.20        586.31        35.58 o                         
   9  10   7         38.14         41.69        31.05 o                         
   2  11   7       4135.36       3864.63        77.62 o                         
   4  11   7       3939.31       3588.65       101.83 o                         
   6  11   7       1531.95       1451.96        65.48 o                         
   8  11   7        532.79        544.20        45.00 o                         
  10  11   7       1431.72       1363.49        65.28 o                         
   1  12   7        400.08        386.60        20.09 o                         
   3  12   7          5.25         29.46        24.17 o                         
   5  12   7       1011.81        990.08        54.83 o                         
   7  12   7        706.55        805.15        54.53 o                         
   9  12   7       1434.21       1504.82        73.68 o                         
  11  12   7       1368.96       1501.71        78.49 o                         
   2  13   7       3213.14       3036.51        94.76 o                         
   4  13   7        252.46        233.66        27.74 o                         
   6  13   7       1477.89       1576.57        68.68 o                         
   8  13   7       2337.98       2402.19        92.80 o                         
  10  13   7       1440.40       1611.50        72.53 o                         
  12  13   7       1092.53       1240.79        89.69 o                         
   1  14   7       7500.07       7140.12       173.70 o                         
   3  14   7       6707.46       6047.12       204.80 o                         
   5  14   7       2082.42       1941.98        75.88 o                         
   7  14   7       1456.26       1511.29        72.19 o                         
   9  14   7       2300.41       2196.78        90.41 o                         
  11  14   7       1623.41       1813.94        89.46 o                         
  13  14   7        446.40        417.87        52.19 o                         
   2  15   7        455.06        464.59        45.08 o                         
   4  15   7       1544.59       1412.16        72.13 o                         
   6  15   7       3150.74       3000.86       118.77 o                         
   8  15   7        842.76        985.83        60.97 o                         
  10  15   7        747.83        873.83        60.19 o                         
  12  15   7        549.98        638.73        69.78 o                         
  14  15   7        209.91        166.59        53.06 o                         
   1  16   7         89.64         60.48        34.43 o                         
   3  16   7        252.85        260.28        41.40 o                         
   5  16   7        108.40        116.46        44.65 o                         
   7  16   7        602.36        572.38        61.66 o                         
   9  16   7       2073.73       2284.38       116.57 o                         
  11  16   7        366.28        375.33        64.31 o                         
  13  16   7        773.66        719.70       103.44 o                         
   2  17   7       1011.96        949.52        81.78 o                         
   4  17   7       1081.60       1247.73        78.52 o                         
   6  17   7       2454.77       2501.53       126.52 o                         
   8  17   7         19.44         83.43        49.84 o                         
  10  17   7       1239.21       1157.60       138.20 o                         
  12  17   7        156.56        168.97        57.98 o                         
   1  18   7       4032.32       4142.12       212.02 o                         
   3  18   7        165.75        201.49        83.02 o                         
   5  18   7       1811.45       1975.38       137.18 o                         
   7  18   7        959.53       1153.88       109.03 o                         
   9  18   7        737.45        976.63       173.53 o                         
   2  19   7        269.80        320.95        90.06 o                         
   4  19   7       1688.91       1955.81       141.85 o                         
   6  19   7        202.20        224.18        68.06 o                         
   8  19   7       1022.51       1041.29       110.27 o                         
   1  20   7        281.09        332.59        73.77 o                         
   3  20   7       1074.65       1179.41       137.24 o                         
   5  20   7        371.46        297.13        85.11 o                         
   0   0   8     138086.69     152228.55     12275.21 o                         
   0   2   8       4843.51       4476.63       128.57 o                         
   2   2   8       2286.66       2734.27        79.94 o                         
   1   3   8       1677.07       1751.01        43.58 o                         
   0   4   8       1675.72       2012.93        75.61 o                         
   2   4   8        487.70        495.32        28.81 o                         
   4   4   8       5131.06       4808.95       150.55 o                         
   1   5   8      19159.89      18298.29       310.03 o                         
   3   5   8       8501.28       8422.46       154.55 o                         
   0   6   8        209.86        244.99        29.97 o                         
   2   6   8        631.65        942.67        40.45 o                         
   4   6   8      15786.25      15337.80       343.44 o                         
   6   6   8       3658.74       3955.37       175.79 o                         
   1   7   8       2533.48       2495.09        67.30 o                         
   3   7   8       1132.01       1221.46        43.40 o                         
   5   7   8       1219.70       1120.96        71.35 o                         
   0   8   8        676.16        854.56        40.88 o                         
   2   8   8        926.50        911.03        39.76 o                         
   4   8   8       1513.04       1596.90        58.96 o                         
   6   8   8        430.68        519.93        55.65 o                         
   8   8   8       4640.95       4678.25       208.42 o                         
   1   9   8       1859.18       1888.26        66.79 o                         
   3   9   8       8471.95       8363.60       193.68 o                         
   5   9   8       6545.91       6590.41       169.76 o                         
   7   9   8        744.34        764.26        58.03 o                         
   0  10   8       7885.62       7715.82       205.19 o                         
   2  10   8       8213.95       7693.06       170.13 o                         
   4  10   8       5042.25       5009.18       143.54 o                         
   6  10   8        600.27        747.74        55.81 o                         
   8  10   8       5741.81       5493.77       172.88 o                         
  10  10   8       1379.30       1649.88       117.04 o                         
   1  11   8       2178.06       2098.82        71.92 o                         
   3  11   8       4285.97       4055.37       103.75 o                         
   5  11   8       3411.45       3224.98        89.84 o                         
   7  11   8        604.12        817.96        83.95 o                         
   9  11   8        456.53        379.44        52.20 o                         
   0  12   8       1425.38       1485.80        60.48 o                         
   2  12   8       1147.74       1257.68        69.25 o                         
   4  12   8       2348.44       2420.90        88.74 o                         
   6  12   8        895.83        897.31        55.60 o                         
   8  12   8        185.38        178.29        33.61 o                         
  10  12   8        631.22        750.27        81.67 o                         
  12  12   8        358.46        424.82        70.14 o                         
   1  13   8       1951.10       1778.34        67.77 o                         
   3  13   8        830.44        829.82        55.59 o                         
   5  13   8       2754.46       2789.09        96.02 o                         
   7  13   8        238.50        245.52        43.18 o                         
   9  13   8        648.03        739.01        57.36 o                         
  11  13   8        427.79        410.94        54.79 o                         
   0  14   8      11170.89      10352.46       376.70 o                         
   2  14   8        594.05        663.32        52.86 o                         
   4  14   8       3461.17       3111.14        93.79 o                         
   6  14   8        775.46        882.49        76.57 o                         
   8  14   8        849.88       1046.84        75.98 o                         
  10  14   8        992.77       1044.45        76.83 o                         
  12  14   8        177.28        165.47        51.64 o                         
  14  14   8        263.34        107.94        85.70 o                         
   1  15   8       5076.93       5319.30       260.74 o                         
   3  15   8        348.12        446.81        44.09 o                         
   5  15   8       1264.65       1231.09       101.27 o                         
   7  15   8       2876.53       3106.64       165.88 o                         
   9  15   8        118.46         33.37        38.60 o                         
  11  15   8        721.43        764.84        97.96 o                         
  13  15   8        752.88        701.61        79.38 o                         
   0  16   8       8218.37       8168.70       399.15 o                         
   2  16   8        782.57        834.84        77.15 o                         
   4  16   8         27.27        -29.82        29.91 o                         
   6  16   8       1155.14       1144.08        73.79 o                         
   8  16   8        132.45        155.79        47.93 o                         
  10  16   8        595.00        596.11        71.56 o                         
  12  16   8        533.09        288.76       107.71 o                         
   1  17   8       1500.07       1988.85       290.01 o                         
   3  17   8        273.76        200.22        54.17 o                         
   5  17   8       1073.15       1131.56       120.27 o                         
   7  17   8        699.04        591.08        79.33 o                         
   9  17   8        147.79        185.82        58.14 o                         
  11  17   8         63.83        118.32        57.18 o                         
   0  18   8       3306.80       3479.41       419.42 o                         
   2  18   8        459.13        488.75        80.06 o                         
   4  18   8       1126.82       1328.12       119.63 o                         
   6  18   8       1578.95       1864.48       170.88 o                         
   8  18   8        827.32        632.56       103.91 o                         
   1  19   8        341.44        506.03        96.29 o                         
   3  19   8        616.93        739.66       102.93 o                         
   5  19   8       1948.18       2127.00       157.37 o                         
   7  19   8         52.93         82.73        56.56 o                         
   0  20   8        563.44        609.15       189.40 o                         
   2  20   8        241.09        301.46        92.57 o                         
   4  20   8       1949.70       2134.53       222.69 o                         
   1   2   9        532.63        642.02        30.93 o                         
   2   3   9       2985.80       3603.57        67.47 o                         
   1   4   9       3330.59       3462.48        64.69 o                         
   3   4   9      10385.25      11339.48       218.45 o                         
   2   5   9        850.19        918.52        40.33 o                         
   4   5   9        460.64        707.49        43.62 o                         
   1   6   9        758.61        938.24        32.66 o                         
   3   6   9        226.67        280.93        35.78 o                         
   5   6   9       2085.59       2179.46       106.04 o                         
   2   7   9       1366.42       1352.01        42.38 o                         
   4   7   9       2901.30       2918.22        73.84 o                         
   6   7   9        441.28        529.24        54.15 o                         
   1   8   9       1341.31       1244.63        47.34 o                         
   3   8   9       3323.01       3117.07        76.72 o                         
   5   8   9        779.06        754.14        58.79 o                         
   7   8   9       7425.61       7518.96       221.64 o                         
   2   9   9       3907.97       4007.45        95.88 o                         
   4   9   9       1244.21       1165.87        55.68 o                         
   6   9   9       3548.76       3373.92       106.39 o                         
   8   9   9        267.60        239.82        52.19 o                         
   1  10   9       2232.76       2209.85        64.46 o                         
   3  10   9       1420.74       1444.17        55.48 o                         
   5  10   9       1646.69       1653.46        84.59 o                         
   7  10   9       1122.37       1076.68        61.81 o                         
   9  10   9        349.14        548.48        62.86 o                         
   2  11   9       3466.69       3350.32        97.82 o                         
   4  11   9        550.31        689.68        58.41 o                         
   6  11   9       2265.73       2220.68        84.99 o                         
   8  11   9       1015.53       1219.92        71.33 o                         
  10  11   9        342.06        433.69        56.09 o                         
   1  12   9        923.48        938.05        47.73 o                         
   3  12   9       4387.35       4094.91       135.37 o                         
   5  12   9        446.16        468.97        59.23 o                         
   7  12   9       4508.71       4323.76       148.22 o                         
   9  12   9        254.39        369.41        67.53 o                         
  11  12   9       1526.28       1642.77        90.86 o                         
   2  13   9       1028.82       1081.51        59.52 o                         
   4  13   9       7761.86       7367.01       222.36 o                         
   6  13   9       1417.55       1297.18        85.17 o                         
   8  13   9       4736.38       4581.79       160.12 o                         
  10  13   9        884.30        992.52        75.20 o                         
  12  13   9       2150.69       2328.71       167.10 o                         
   1  14   9        951.90        968.38        71.72 o                         
   3  14   9        400.41        378.70        79.26 o                         
   5  14   9         60.23        105.48        39.64 o                         
   7  14   9       1077.55       1108.29        78.15 o                         
   9  14   9       1306.89       1432.17        86.58 o                         
  11  14   9        170.04        144.14        56.14 o                         
  13  14   9        112.85        199.41        59.50 o                         
   2  15   9       1019.73        938.69        81.67 o                         
   4  15   9        200.11        147.06        57.85 o                         
   6  15   9        117.29        142.87        46.24 o                         
   8  15   9        663.44        721.37        96.40 o                         
  10  15   9        809.60        748.25       168.59 o                         
  12  15   9       2085.57       2001.79       151.76 o                         
   1  16   9       2366.88       2239.24       189.13 o                         
   3  16   9        514.18        529.19        71.60 o                         
   5  16   9        488.30        425.74        68.01 o                         
   7  16   9       1475.68       1340.78       106.23 o                         
   9  16   9        634.31        721.73        79.96 o                         
  11  16   9       1621.80       2050.25       137.03 o                         
   2  17   9        478.00        524.38        68.23 o                         
   4  17   9       1256.19       1311.59        96.56 o                         
   6  17   9        472.78        418.69        93.54 o                         
   8  17   9        489.95        557.99        92.00 o                         
  10  17   9        667.13        601.42       102.69 o                         
   1  18   9       1347.04       1415.34       143.10 o                         
   3  18   9        115.53        122.41        76.58 o                         
   5  18   9        329.36        305.76        99.05 o                         
   7  18   9        292.20        244.45        75.45 o                         
   2  19   9        246.18        407.00       122.66 o                         
   4  19   9         24.24        -23.56        79.09 o                         
   1   1  10      10995.39       9263.14       224.57 o                         
   0   2  10       1230.08       1465.78        56.28 o                         
   1   3  10       3467.29       3390.22        68.99 o                         
   3   3  10       9446.24       8233.96       196.71 o                         
   0   4  10      10027.76      10109.87       231.58 o                         
   2   4  10       2770.30       2375.00        51.60 o                         
   1   5  10       1108.82       1232.64        32.95 o                         
   3   5  10       6977.84       6374.56       129.50 o                         
   5   5  10       2906.46       2762.04       111.96 o                         
   0   6  10      16360.98      15910.60       397.35 o                         
   2   6  10       6123.89       5802.78       132.63 o                         
   4   6  10       5615.56       5537.59       136.79 o                         
   1   7  10       6967.04       6496.68       132.59 o                         
   3   7  10       5407.27       5287.45       114.18 o                         
   5   7  10       5629.66       5561.13       146.59 o                         
   7   7  10       2061.67       1826.52       132.48 o                         
   0   8  10       3043.54       3061.92       128.99 o                         
   2   8  10       1378.99       1325.22        48.43 o                         
   4   8  10       3368.08       3312.43        91.41 o                         
   6   8  10       8123.65       7540.44       207.73 o                         
   1   9  10       1565.38       1432.97        49.47 o                         
   3   9  10       4060.51       3964.37        98.82 o                         
   5   9  10         27.38         -5.56        34.35 o                         
   7   9  10       6757.61       6678.95       192.42 o                         
   9   9  10       3577.23       3435.73       184.07 o                         
   0  10  10      12320.05      11829.27       396.52 o                         
   2  10  10       1857.00       1803.38        70.65 o                         
   4  10  10       6233.21       6504.96       199.64 o                         
   6  10  10        527.33        472.01        53.63 o                         
   8  10  10       1622.27       1640.12        87.24 o                         
   1  11  10       5065.62       4888.33       132.90 o                         
   3  11  10        292.85        305.79        45.01 o                         
   5  11  10       2860.16       2871.77       113.97 o                         
   7  11  10         83.92        164.10        46.20 o                         
   9  11  10       1076.00       1185.36        96.47 o                         
  11  11  10       1834.62       1845.89       149.47 o                         
   0  12  10       1726.68       1500.07        83.92 o                         
   2  12  10       5364.50       4728.49       130.54 o                         
   4  12  10       1619.64       1424.88        99.59 o                         
   6  12  10       3479.89       3370.97       136.55 o                         
   8  12  10        503.91        588.21        57.55 o                         
  10  12  10       1450.01       1550.80        82.55 o                         
   1  13  10        689.70        714.21        55.20 o                         
   3  13  10       2168.48       2202.74        92.85 o                         
   5  13  10        419.74        323.43        58.28 o                         
   7  13  10         55.83         72.93        41.13 o                         
   9  13  10        115.00        106.42        48.39 o                         
  11  13  10        201.63        111.62        44.88 o                         
  13  13  10       1183.27       1209.42       162.91 o                         
   0  14  10        329.49        331.17        66.12 o                         
   2  14  10       1739.84       1553.97       103.00 o                         
   4  14  10       1417.83       1370.62        99.89 o                         
   6  14  10       1347.25       1335.77        85.80 o                         
   8  14  10        692.73        830.41        72.59 o                         
  10  14  10         89.49         33.30        46.37 o                         
  12  14  10         61.88         57.30        46.40 o                         
   1  15  10       1605.44       1526.24       118.99 o                         
   3  15  10       2235.33       2247.81       123.57 o                         
   5  15  10        282.65        164.49        61.35 o                         
   7  15  10        288.82        320.74        74.65 o                         
   9  15  10       1027.81       1180.80        90.53 o                         
  11  15  10       1196.49       1204.01       230.09 o                         
   0  16  10        405.52        376.88        82.75 o                         
   2  16  10       1171.36       1286.82        94.87 o                         
   4  16  10        553.08        844.35       156.14 o                         
   6  16  10         87.08        138.99        64.67 o                         
   8  16  10        940.46       1475.12       268.51 o                         
  10  16  10        311.85        293.77        67.81 o                         
   1  17  10        159.20        107.55        57.18 o                         
   3  17  10        156.78        217.05        59.65 o                         
   5  17  10        764.05        768.51        88.61 o                         
   7  17  10         16.20        -15.09        65.31 o                         
   0  18  10        776.79        725.17       121.08 o                         
   2  18  10       2014.34       1890.46       150.31 o                         
   4  18  10        270.60        266.79        87.78 o                         
   6  18  10         48.46         65.66        71.08 o                         
   1  19  10        294.07        258.26        79.97 o                         
   1   2  11       1586.62       1596.33        40.55 o                         
   2   3  11       1788.84       1874.85        53.58 o                         
   1   4  11        576.55        649.01        31.35 o                         
   3   4  11       1863.00       1944.84        49.68 o                         
   2   5  11       3320.17       3317.55        73.05 o                         
   4   5  11        336.92        397.21        38.26 o                         
   1   6  11      10139.83       9353.20       173.96 o                         
   3   6  11       1629.03       1597.15        54.57 o                         
   5   6  11       2252.61       2122.23        78.98 o                         
   2   7  11       5466.51       5170.34       121.06 o                         
   4   7  11        788.76        819.78        53.45 o                         
   6   7  11       2377.63       2509.25       100.67 o                         
   1   8  11       1016.19        953.20        54.08 o                         
   3   8  11       4902.76       5019.64       120.71 o                         
   5   8  11       3482.97       3444.11       154.56 o                         
   7   8  11        740.84        755.90        62.59 o                         
   2   9  11       4693.77       4432.28       109.24 o                         
   4   9  11       4832.72       4777.40       124.25 o                         
   6   9  11       1446.13       1489.01        78.77 o                         
   8   9  11        105.68        151.89        47.72 o                         
   1  10  11       2802.21       2497.90        84.00 o                         
   3  10  11       3143.16       3112.63        94.63 o                         
   5  10  11       3774.82       3677.40       120.43 o                         
   7  10  11       1263.23       1410.83        79.51 o                         
   9  10  11         36.66        -10.32        39.25 o                         
   2  11  11        111.05        147.93        33.73 o                         
   4  11  11        512.85        570.25        64.74 o                         
   6  11  11       3924.04       3866.63       135.40 o                         
   8  11  11       1989.62       2052.73        97.86 o                         
  10  11  11       1043.87       1279.25        78.61 o                         
   1  12  11       1076.37       1113.78        67.44 o                         
   3  12  11        437.62        436.42        55.44 o                         
   5  12  11       2934.99       2741.75       180.02 o                         
   7  12  11       2197.53       2277.07       106.53 o                         
   9  12  11       1046.38       1104.36        90.66 o                         
  11  12  11       1427.01       1715.23        97.21 o                         
   2  13  11       1976.86       2091.17       101.33 o                         
   4  13  11        498.32        433.03        66.21 o                         
   6  13  11       1594.04       1516.64       133.61 o                         
   8  13  11        428.96        399.58        61.77 o                         
  10  13  11         84.50         31.90        43.56 o                         
  12  13  11        652.71        834.89       131.36 o                         
   1  14  11       1308.97       1413.54        88.20 o                         
   3  14  11       1306.82       1268.63        89.86 o                         
   5  14  11        174.43        223.49        56.97 o                         
   7  14  11        578.07        750.00        97.71 o                         
   9  14  11        106.55        249.97        69.24 o                         
  11  14  11        870.42       1249.10       233.06 o                         
   2  15  11        301.61        359.51        68.70 o                         
   4  15  11       1681.82       1778.35       118.81 o                         
   6  15  11        873.66        877.41        97.07 o                         
   8  15  11        443.02        561.83        78.91 o                         
  10  15  11       1010.21        748.67       137.70 o                         
   1  16  11        383.43        311.58        67.87 o                         
   3  16  11        894.16        963.08        88.50 o                         
   5  16  11        262.71        162.48        48.44 o                         
   7  16  11       1941.84       1838.60       147.96 o                         
   2  17  11       1272.80       1253.33       156.84 o                         
   4  17  11         55.46         81.50        65.32 o                         
   6  17  11        183.60        256.04        66.38 o                         
   1  18  11        619.79        640.96       112.68 o                         
   3  18  11        191.67        160.71        82.98 o                         
   0   0  12       6256.57       5863.18       352.99 o                         
   0   2  12       3330.28       3020.68        82.56 o                         
   2   2  12       5210.39       4939.73       124.53 o                         
   1   3  12       4601.20       4174.64        81.61 o                         
   0   4  12       5321.12       5077.68       126.68 o                         
   2   4  12       5768.32       5363.37       100.36 o                         
   4   4  12      12824.72      12126.53       337.78 o                         
   1   5  12       8945.76       8046.30       136.40 o                         
   3   5  12        238.72        216.56        32.73 o                         
   0   6  12       1387.63       1350.95        47.68 o                         
   2   6  12       1578.12       1483.97        52.18 o                         
   4   6  12        163.98        165.76        32.73 o                         
   6   6  12       2004.18       1920.11       136.81 o                         
   1   7  12        288.72        317.63        38.93 o                         
   3   7  12       3497.38       3428.13        98.55 o                         
   5   7  12       4874.35       4754.18       135.49 o                         
   0   8  12       7352.70       7340.06       292.33 o                         
   2   8  12       1673.09       1631.32        68.93 o                         
   4   8  12       1603.39       1492.32        68.13 o                         
   6   8  12       1754.38       1583.86        86.13 o                         
   8   8  12        278.32        179.29        77.08 o                         
   1   9  12       1724.77       1679.86        73.98 o                         
   3   9  12        102.77        115.16        36.34 o                         
   5   9  12       4194.59       3665.39       138.10 o                         
   7   9  12        176.19        205.71        50.64 o                         
   0  10  12       2933.75       2735.04       145.84 o                         
   2  10  12       2176.05       1985.53        84.98 o                         
   4  10  12       2184.19       2211.78        88.60 o                         
   6  10  12       2270.19       2348.87       100.72 o                         
   8  10  12        514.49        599.76        85.34 o                         
  10  10  12       1140.79       1066.60       103.68 o                         
   1  11  12       1365.24       1232.80        71.33 o                         
   3  11  12       1015.82       1040.06        62.86 o                         
   5  11  12        303.28        242.61        41.27 o                         
   7  11  12        138.14        194.30        49.50 o                         
   9  11  12        629.31        581.00        69.08 o                         
   0  12  12       3174.65       3131.92       171.31 o                         
   2  12  12         13.99         25.72        37.66 o                         
   4  12  12        395.38        327.68        63.87 o                         
   6  12  12          8.42         52.72        63.83 o                         
   8  12  12        115.59        158.66        49.08 o                         
  10  12  12          1.24        -30.02        44.50 o                         
  12  12  12         78.92         22.62        57.16 o                         
   1  13  12       1137.39       1100.29        82.76 o                         
   3  13  12        482.67        581.73        70.91 o                         
   5  13  12       1153.47       1275.25       106.06 o                         
   7  13  12        318.54        349.84        63.19 o                         
   9  13  12         40.30        -14.95        47.37 o                         
  11  13  12        596.34        482.30        55.61 o                         
   0  14  12        490.61        649.05       236.50 o                         
   2  14  12       2567.87       2618.63       122.05 o                         
   4  14  12         77.27          9.69        53.62 o                         
   6  14  12        884.66        917.46        92.19 o                         
   8  14  12        163.38        281.37        83.25 o                         
  10  14  12         18.73         63.06        58.92 o                         
   1  15  12         90.39        115.75        49.91 o                         
   3  15  12       2218.42       2226.52       131.72 o                         
   5  15  12        281.37        238.73        60.52 o                         
   7  15  12        864.34        965.28        92.68 o                         
   0  16  12       1311.67       1468.20       305.83 o                         
   2  16  12        248.20        276.29        68.01 o                         
   4  16  12        281.51        261.07        67.18 o                         
   6  16  12        384.04        197.01        67.11 o                         
   1  17  12        704.41        635.67        98.59 o                         
   3  17  12        145.66        107.92        67.70 o                         
   1   2  13       2891.39       2704.94        55.36 o                         
   2   3  13        194.17        267.68        23.69 o                         
   1   4  13       8187.13       8027.51       140.57 o                         
   3   4  13       1999.22       1868.60        60.98 o                         
   2   5  13       1918.57       1691.93        56.00 o                         
   4   5  13       1314.38       1409.40        56.37 o                         
   1   6  13       1704.68       1659.02        58.99 o                         
   3   6  13       2867.67       2633.36        73.24 o                         
   5   6  13        806.62        819.17        55.98 o                         
   2   7  13       4676.05       4650.08       129.13 o                         
   4   7  13        454.37        629.10        57.92 o                         
   6   7  13        369.02        317.61        53.27 o                         
   1   8  13       4664.12       4396.61       113.44 o                         
   3   8  13        880.56        980.20        54.43 o                         
   5   8  13        838.10        801.86        60.53 o                         
   7   8  13       1841.54       2120.34        99.21 o                         
   2   9  13        112.24        124.37        34.42 o                         
   4   9  13       2259.64       2298.60        84.23 o                         
   6   9  13       1099.84       1109.39        83.20 o                         
   8   9  13       1472.60       1370.16        84.45 o                         
   1  10  13       1275.51       1386.38        66.47 o                         
   3  10  13        109.54         80.96        40.99 o                         
   5  10  13        127.92         98.52        43.18 o                         
   7  10  13        976.62       1099.34        80.47 o                         
   9  10  13        698.74        815.95        95.29 o                         
   2  11  13       1227.15       1271.58        68.19 o                         
   4  11  13       2184.70       2203.33        87.21 o                         
   6  11  13       1293.95       1357.85        89.76 o                         
   8  11  13        335.40        451.14        61.17 o                         
  10  11  13        267.70        283.14        58.27 o                         
   1  12  13       3339.54       2843.42       109.79 o                         
   3  12  13       3238.70       3023.96       119.92 o                         
   5  12  13        287.30        227.83        68.35 o                         
   7  12  13       1122.47       1209.63        94.05 o                         
   9  12  13       1404.30       1662.35       120.33 o                         
  11  12  13       1617.95       1841.37        95.27 o                         
   2  13  13       1143.35       1163.07        81.15 o                         
   4  13  13        437.89        285.49        79.60 o                         
   6  13  13       1433.41       1453.94       112.84 o                         
   8  13  13       2470.51       2792.83       146.06 o                         
   1  14  13        458.43        269.67        81.84 o                         
   3  14  13         89.51        165.07        63.78 o                         
   5  14  13         98.14         57.03        60.19 o                         
   7  14  13        155.83        181.85        74.43 o                         
   2  15  13        446.46        299.93        92.91 o                         
   4  15  13       2182.64       2427.86       140.95 o                         
   6  15  13        279.99        175.13        68.69 o                         
   1  16  13         12.97         55.00        42.92 o                         
   3  16  13       2280.80       2325.27       149.45 o                         
   1   1  14       3393.87       3164.16        90.01 o                         
   0   2  14       3136.61       2824.52        87.32 o                         
   1   3  14       1749.59       1786.16        47.14 o                         
   3   3  14       1404.75       1362.16        80.89 o                         
   0   4  14       3924.67       4110.16       126.46 o                         
   2   4  14         57.21         18.19        24.84 o                         
   1   5  14       1150.51       1185.39        54.33 o                         
   3   5  14       1699.39       1745.56        62.41 o                         
   5   5  14       4955.79       4781.22       157.12 o                         
   0   6  14       1761.56       1604.68        79.06 o                         
   2   6  14       3019.57       2945.04        89.90 o                         
   4   6  14        339.44        367.52        40.19 o                         
   1   7  14        732.94        762.40        70.23 o                         
   3   7  14         31.11         33.65        32.21 o                         
   5   7  14         91.25        120.88        36.45 o                         
   7   7  14       1278.28       1266.16       106.98 o                         
   0   8  14        926.40        903.62        92.55 o                         
   2   8  14       2157.97       2189.25        82.47 o                         
   4   8  14        198.91        212.12        43.43 o                         
   6   8  14        373.09        503.66        60.14 o                         
   1   9  14       4494.37       4600.89       141.20 o                         
   3   9  14        601.49        523.14        48.33 o                         
   5   9  14        375.66        233.23        51.10 o                         
   7   9  14        591.50        843.52        70.59 o                         
   9   9  14        467.18        809.01       100.42 o                         
   0  10  14        183.79        163.88        53.58 o                         
   2  10  14       1870.24       1839.96        80.98 o                         
   4  10  14        583.30        749.39        76.62 o                         
   6  10  14       2687.88       2812.48       118.94 o                         
   8  10  14        687.97        678.82        67.94 o                         
   1  11  14          7.52         12.14        34.38 o                         
   3  11  14        770.38        681.20        69.71 o                         
   5  11  14        784.32        847.42        74.69 o                         
   7  11  14         65.22         61.10        42.82 o                         
   9  11  14        215.42        250.68        57.15 o                         
   0  12  14        261.93        242.77        84.18 o                         
   2  12  14        796.09        782.92       120.07 o                         
   4  12  14        143.71        109.14        52.57 o                         
   6  12  14        396.60        454.53        74.55 o                         
   8  12  14        217.36        155.51        49.77 o                         
   1  13  14         31.42        122.88        55.10 o                         
   3  13  14        151.46         59.95        44.21 o                         
   5  13  14        487.79        489.03        82.61 o                         
   7  13  14        740.34        946.15       247.39 o                         
   0  14  14       1607.33       1618.34       141.58 o                         
   2  14  14       1431.33       1534.09       101.49 o                         
   4  14  14       1356.83       1081.13       170.29 o                         
   1  15  14        349.58        215.97        62.16 o                         
   1   2  15        755.36        782.78        34.98 o                         
   2   3  15         86.01         99.45        28.06 o                         
   1   4  15        219.38        145.50        30.20 o                         
   3   4  15       1134.86       1079.71        55.43 o                         
   2   5  15        756.71        854.26        48.88 o                         
   4   5  15       1241.40       1271.53        58.72 o                         
   1   6  15       1137.68       1141.07        57.61 o                         
   3   6  15       2845.80       3064.54       107.81 o                         
   5   6  15        156.15        161.90        35.46 o                         
   2   7  15        425.15        473.51        51.06 o                         
   4   7  15        598.81        595.10        49.96 o                         
   6   7  15        117.83        132.40        50.67 o                         
   1   8  15        142.47        104.33        43.43 o                         
   3   8  15        732.77        705.19        59.51 o                         
   5   8  15        846.50       1055.38        93.94 o                         
   7   8  15       2159.29       2133.67        99.31 o                         
   2   9  15        963.86       1026.11        62.05 o                         
   4   9  15       1437.38       1496.63        84.75 o                         
   6   9  15        615.10        621.21        65.95 o                         
   8   9  15        485.71        546.77        64.14 o                         
   1  10  15        103.01        151.90        42.97 o                         
   3  10  15       1248.67       1324.75        80.59 o                         
   5  10  15        974.36        859.10        96.14 o                         
   7  10  15        974.64       1139.82        80.37 o                         
   9  10  15        611.91        750.06       112.58 o                         
   2  11  15       1040.25       1070.55       103.29 o                         
   4  11  15        763.57        819.64       104.47 o                         
   6  11  15       1309.98       1305.77        81.23 o                         
   8  11  15        231.97        395.14        72.46 o                         
   1  12  15       1077.30       1308.98       135.28 o                         
   3  12  15         22.58         48.99        54.62 o                         
   5  12  15        626.64        799.55       136.50 o                         
   2  13  15         64.13        110.57        54.30 o                         
   4  13  15        377.79        576.71        94.01 o                         
   0   0  16       4193.46       4095.36       382.09 o                         
   0   2  16       2489.35       2555.57       107.79 o                         
   2   2  16        440.41        501.87        63.66 o                         
   1   3  16       1520.72       1463.83        58.36 o                         
   0   4  16       1554.86       1409.46        82.30 o                         
   2   4  16        834.31        907.76        53.65 o                         
   4   4  16       2062.66       1994.61        97.57 o                         
   1   5  16       2751.27       3026.70        83.18 o                         
   3   5  16        216.37        247.15        39.75 o                         
   0   6  16        128.17        153.30        56.14 o                         
   2   6  16       1100.96       1110.70        55.58 o                         
   4   6  16       1587.77       1583.84        73.94 o                         
   6   6  16       4322.24       4707.30       207.02 o                         
   1   7  16        819.46        947.20        82.84 o                         
   3   7  16        184.72        230.22        43.98 o                         
   5   7  16        179.44        187.49        39.10 o                         
   0   8  16        153.61        172.00        63.64 o                         
   2   8  16        589.67        582.88        55.32 o                         
   4   8  16        987.34        874.42        62.31 o                         
   6   8  16        433.81        525.84        85.06 o                         
   8   8  16        678.59        628.95        90.37 o                         
   1   9  16        134.81        208.78        47.95 o                         
   3   9  16       1998.20       2098.25        95.86 o                         
   5   9  16         69.33        162.17        53.53 o                         
   7   9  16        115.82        115.79        51.71 o                         
   0  10  16        340.08        310.30        67.63 o                         
   2  10  16       4283.98       4576.83       149.85 o                         
   4  10  16         16.38         35.43        49.19 o                         
   6  10  16        312.89        366.70        73.70 o                         
   1  11  16        788.99        691.89        70.25 o                         
   3  11  16        671.03        650.24        86.29 o                         
   1   2  17         68.59         74.02        39.30 o                         
   2   3  17        615.90        595.60        54.37 o                         
   1   4  17        451.44        481.81        45.12 o                         
   3   4  17        139.22        196.36        45.93 o                         
   2   5  17         56.78         91.49        34.83 o                         
   4   5  17        152.60         86.89        44.10 o                         
   1   6  17        701.74        678.69        56.32 o                         
   3   6  17        621.11        824.45        59.64 o                         
   5   6  17        143.33        238.41        58.01 o                         
   2   7  17       2395.35       2340.62        99.39 o                         
   4   7  17       1407.23       1351.33        74.36 o                         
   6   7  17        220.33        256.88        58.75 o                         
   1   8  17        318.43        324.24        53.06 o                         
   3   8  17       1508.40       1461.08        78.70 o                         
   5   8  17       1485.36       1515.40        93.24 o                         
   2   9  17         92.82        122.21        46.83 o                         
   1   1  18       2684.50       2865.66       164.83 o                         
   0   2  18        868.56        547.08       100.95 o                         
   1   3  18        144.15        149.93        50.89 o                         
   3   3  18        215.48        195.67        77.81 o                         
   0   4  18       6290.45       6127.55       268.18 o                         
   2   4  18        185.26        165.11        51.16 o                         
   1   5  18         47.34         71.59        43.13 o                         
   3   5  18       3541.51       3479.84       114.35 o                         
   0   6  18       1227.44       1427.66       141.93 o                         
   2   6  18        568.99        645.73        57.57 o                         
                                                                                
